# Supplementary material for: Characterization of mechanisms underlying degradation of sclerotia of Sclerotinia sclerotiorum by Aspergillus aculeatus Asp-4 using a combined qRT-PCR and proteomic approach
Source: BMC Genomics. 2017 Aug 31;18:674. doi: 10.1186/s12864-017-4016-8 (PMC5580281; doi:10.1186/s12864-017-4016-8)
Supplement: Supplementary file 5 — Up-regulated genes vs CK. (XLS 738 kb) [file 12864_2017_4016_MOESM5_ESM.xls]

Gene_id	A_1_readcount	CK_1_readcount	log2.Fold_change.	p.value	q.value.Storey.et.al..2003.	Gene Length	NR GI	NR ID	NR Score	NR Evalue	NR Description	NT GI	NT ID	NT Score	NT Evalue	NT Description	KO ID	KO Name	KO Description	Http Link	Swissprot ID	Swissprot Score	Swissprot Evalue	Swissprot Description	PFAM ID	PFAM description	Gene Ontology Biological Pathway	BP Description	Gene Ontology Molecular Function	MF Description	Gene Ontology Cellular Component	CC Description	KOG ID	KOG Description
comp10089_c0	78.5010290925276	30.1905205877691	1.3786	1.8556e-08	4.213e-07	4797	358371908	GAA88514.1	4264	0	exocyst complex component Sec5 [Aspergillus kawachii IFO 4308]	70995787	XM_747556.1	441	0	Aspergillus fumigatus Af293 Exocyst complex component Sec5, putative (AFUA_1G12790), partial mRNA	--	--	--	--	--	--	--	--	--	--	--	--	--	--	--	--	--	--
comp10135_c0	403.458543255911	107.757302998595	1.9046	2.4855e-53	3.8752e-51	823	320034842	EFW16785.1	233	5.6213e-20	conserved hypothetical protein [Coccidioides posadasii str. Silveira]	--	--	--	--	--	--	--	--	--	--	--	--	--	PF00432	Prenyltransferase and squalene oxidase repeat	--	--	GO:0003824	catalytic activity	--	--	--	--
comp10145_c0	24.5262896283809	5.79360342265288	2.0818	7.0153e-05	0.00089552	1818	317032154	XP_001394158.2	1339	1.67517e-178	cell wall glucanase [Aspergillus niger CBS 513.88]	--	--	--	--	--	--	--	--	--	Q8J0P4	627	4.15137e-73	Probable glycosidase crf1 OS=Neosartorya fumigata (strain ATCC MYA-4609 / Af293 / CBS 101355 / FGSC A1100) GN=crf1 PE=1 SV=2	PF00722	Glycosyl hydrolases family 16	GO:0005975	carbohydrate metabolic process	GO:0004553	hydrolase activity, hydrolyzing O-glycosyl compounds	--	--	--	--
comp10153_c0	49.8797121914433	21.9519102161068	1.1841	4.3532e-05	0.0005831	1429	145255001	XP_001398832.1	321	2.43421e-31	GPI anchored serine-rich protein [Aspergillus niger CBS 513.88] >gi|134084418|emb|CAK43201.1| unnamed protein product [Aspergillus niger] >gi|350630645|gb|EHA19017.1| hypothetical protein ASPNIDRAFT_54157 [Aspergillus niger ATCC 1015]	317037236	XM_001398795.2	130	1.53332e-59	Aspergillus niger CBS 513.88 GPI anchored serine-rich protein, mRNA	--	--	--	--	--	--	--	--	--	--	--	--	--	--	--	--	--	--
comp10156_c0	58.3308530457974	21.0483206914728	1.4706	4.6703e-07	8.7603e-06	3553	391867388	EIT76634.1	805	3.8998e-93	hypothetical protein Ao3042_07006 [Aspergillus oryzae 3.042]	--	--	--	--	--	--	--	--	--	--	--	--	--	PF01698//PF00242//PF00806	Floricaula / Leafy protein//DNA polymerase (viral) N-terminal domain//Pumilio-family RNA binding repeat	GO:0006260//GO:0006355	DNA replication//regulation of transcription, DNA-dependent	GO:0003677//GO:0003887//GO:0003723	DNA binding//DNA-directed DNA polymerase activity//RNA binding	GO:0042575	DNA polymerase complex	--	--
comp10211_c0	32.1859002265464	0	6.0084	6.8719e-10	1.8647e-08	2257	358385640	EHK23236.1	2432	0	hypothetical protein TRIVIDRAFT_82486 [Trichoderma virens Gv29-8]	302883707	XM_003040707.1	54	4.32677e-17	Nectria haematococca mpVI 77-13-4 hypothetical protein, mRNA	--	--	--	--	O59714	689	1.84491e-79	Uncharacterized membrane protein C3B8.06 OS=Schizosaccharomyces pombe (strain 972 / ATCC 24843) GN=SPBC3B8.06 PE=1 SV=1	--	--	--	--	--	--	--	--	--	--
comp10217_c0	72.4640375383981	31.5724810372093	1.1986	6.9027e-07	1.2572e-05	1365	317032267	XP_001394447.2	1637	0	pyruvate dehydrogenase E1 component subunit alpha [Aspergillus niger CBS 513.88]	--	--	--	--	--	--	--	--	--	O13366	1172	4.26403e-156	Pyruvate dehydrogenase E1 component subunit alpha, mitochondrial OS=Kluyveromyces lactis (strain ATCC 8585 / CBS 2359 / DSM 70799 / NBRC 1267 / NRRL Y-1140 / WM37) GN=PDA1 PE=3 SV=2	PF00676//PF13292//PF02775	Dehydrogenase E1 component//1-deoxy-D-xylulose-5-phosphate synthase//Thiamine pyrophosphate enzyme, C-terminal TPP binding domain	GO:0006694//GO:0008152//GO:0016114	steroid biosynthetic process//metabolic process//terpenoid biosynthetic process	GO:0003824//GO:0030976//GO:0008661//GO:0016624	catalytic activity//thiamine pyrophosphate binding//1-deoxy-D-xylulose-5-phosphate synthase activity//oxidoreductase activity, acting on the aldehyde or oxo group of donors, disulfide as acceptor	--	--	KOG0225	Pyruvate dehydrogenase E1, alpha subunit
comp10227_c0	1725.51186374926	751.20393501367	1.1997	6.4609e-130	3.7885e-127	1452	--	--	--	--	--	--	--	--	--	--	--	--	--	--	--	--	--	--	--	--	--	--	--	--	--	--	--	--
comp10240_c0	41.0689483220103	8.34491502161928	2.2991	6.1702e-08	1.3074e-06	1045	212545408	XP_002152858.1	425	2.67615e-48	hypothetical protein PMAA_006880 [Talaromyces marneffei ATCC 18224] >gi|210065827|gb|EEA19921.1| hypothetical protein PMAA_006880 [Talaromyces marneffei ATCC 18224]	212545407	XM_002152822.1	161	6.51038e-77	Penicillium marneffei ATCC 18224 hypothetical protein, mRNA	--	--	--	--	--	--	--	--	PF01185//PF04625	Fungal hydrophobin//DEC-1 protein, N-terminal region	GO:0042546//GO:0007304	cell wall biogenesis//chorion-containing eggshell formation	GO:0005213//GO:0005199	structural constituent of chorion//structural constituent of cell wall	GO:0005618//GO:0005576//GO:0009277//GO:0042600	cell wall//extracellular region//fungal-type cell wall//chorion	--	--
comp10243_c0	633.61115931515	298.025086154263	1.0882	1.5815e-43	1.9749e-41	3335	358373431	GAA90029.1	1628	0	actin filament organization protein App1-like [Aspergillus kawachii IFO 4308]	--	--	--	--	--	--	--	--	--	P53933	203	8.00818e-15	Phosphatidate phosphatase APP1 OS=Saccharomyces cerevisiae (strain ATCC 204508 / S288c) GN=APP1 PE=1 SV=1	PF08240//PF08038	Alcohol dehydrogenase GroES-like domain//TOM7 family	GO:0030150//GO:0055114	protein import into mitochondrial matrix//oxidation-reduction process	GO:0016491	oxidoreductase activity	GO:0005742	mitochondrial outer membrane translocase complex	KOG1198	Zinc-binding oxidoreductase
comp10282_c0	53.9089284523873	11.959273120155	2.1724	1.6725e-09	4.3059e-08	758	--	--	--	--	--	--	--	--	--	--	--	--	--	--	--	--	--	--	PF06072	Alphaherpesvirus tegument protein US9	--	--	--	--	GO:0019033	viral tegument	--	--
comp10292_c0	119.790426322781	53.7370005532299	1.1565	4.2603e-10	1.1798e-08	5192	145253605	XP_001398315.1	6841	0	protein kinase (Gcn2) [Aspergillus niger CBS 513.88] >gi|134083883|emb|CAK43014.1| unnamed protein product [Aspergillus niger] >gi|350633992|gb|EHA22356.1| hypothetical protein ASPNIDRAFT_57263 [Aspergillus niger ATCC 1015]	134083850	AM270385.1	592	0	Aspergillus niger contig An17c0030, genomic contig	--	--	--	--	P15442	1679	0	Serine/threonine-protein kinase GCN2 OS=Saccharomyces cerevisiae (strain ATCC 204508 / S288c) GN=GCN2 PE=1 SV=3	PF07714//PF05773//PF03376//PF00069	Protein tyrosine kinase//RWD domain//Adenovirus E3B protein//Protein kinase domain	GO:0006446//GO:0009069//GO:0016310//GO:0006468	regulation of translational initiation//serine family amino acid metabolic process//phosphorylation//protein phosphorylation	GO:0000049//GO:0004674//GO:0042803//GO:0005515//GO:0004672//GO:0005524	tRNA binding//protein serine/threonine kinase activity//protein homodimerization activity//protein binding//protein kinase activity//ATP binding	GO:0016020	membrane	KOG1035	eIF-2alpha kinase GCN2
comp10302_c0	182.213429657161	84.8741640488655	1.1022	7.6205e-14	2.979e-12	5361	358371919	GAA88525.1	4105	0	cell wall biogenesis protein Mhp1 [Aspergillus kawachii IFO 4308]	--	--	--	--	--	--	--	--	--	P43638	330	3.44367e-29	MAP-homologous protein 1 OS=Saccharomyces cerevisiae (strain ATCC 204508 / S288c) GN=MHP1 PE=1 SV=1	PF00103//PF08499//PF11095	Somatotropin hormone family//3'5'-cyclic nucleotide phosphodiesterase N-terminal//Gem-associated protein 7 (Gemin7)	GO:0007165//GO:0006144	signal transduction//purine nucleobase metabolic process	GO:0005179//GO:0004114	hormone activity//3',5'-cyclic-nucleotide phosphodiesterase activity	GO:0032797//GO:0005576	SMN complex//extracellular region	--	--
comp10309_c0	22.6922122514785	4.57109994814814	2.3116	5.4576e-05	0.00071253	2218	145251976	XP_001397501.1	998	1.23034e-126	lipase [Aspergillus niger CBS 513.88] >gi|134083043|emb|CAK42805.1| unnamed protein product [Aspergillus niger]	--	--	--	--	--	--	--	--	--	O59952	790	5.86583e-97	Lipase OS=Thermomyces lanuginosus GN=LIP PE=1 SV=1	PF03893//PF00975//PF01764	Lipase 3 N-terminal region//Thioesterase domain//Lipase (class 3)	GO:0006629//GO:0016042//GO:0009058//GO:0042572//GO:0046486	lipid metabolic process//lipid catabolic process//biosynthetic process//retinol metabolic process//glycerolipid metabolic process	GO:0004091//GO:0050253//GO:0016788//GO:0004806	carboxylesterase activity//retinyl-palmitate esterase activity//hydrolase activity, acting on ester bonds//triglyceride lipase activity	--	--	KOG4569	Predicted lipase
comp10362_c0	118.465934758246	46.1362180813091	1.3605	7.1159e-12	2.3902e-10	1723	145232459	XP_001399675.1	1092	5.10978e-141	protein transport protein SEC9 [Aspergillus niger CBS 513.88] >gi|134056591|emb|CAK37645.1| unnamed protein product [Aspergillus niger] >gi|350634557|gb|EHA22919.1| hypothetical protein ASPNIDRAFT_197291 [Aspergillus niger ATCC 1015]	317026857	XM_001399638.2	516	0	Aspergillus niger CBS 513.88 protein transport protein SEC9, mRNA	K08508	SNAP23	synaptosomal-associated protein, 23kDa	http://www.genome.jp/dbget-bin/www_bget?ko:K08508	O74786	442	6.90791e-47	Protein transport protein sec9 OS=Schizosaccharomyces pombe (strain 972 / ATCC 24843) GN=sec9 PE=1 SV=1	PF05739	SNARE domain	--	--	GO:0005515	protein binding	--	--	--	--
comp10365_c0	615.132290308336	165.835785456066	1.8911	9.6074e-80	2.5914e-77	724	358371991	GAA88597.1	591	2.4086e-74	similar to An08g06620 [Aspergillus kawachii IFO 4308]	--	--	--	--	--	--	--	--	--	--	--	--	--	--	--	--	--	--	--	--	--	--	--
comp10366_c0	1032.85420158831	459.063342757773	1.1699	3.5742e-76	9.0099e-74	2638	358375021	GAA91608.1	457	1.4649e-48	hypothetical protein AKAW_09722 [Aspergillus kawachii IFO 4308]	119473684	XM_001258717.1	51	2.35622e-15	Neosartorya fischeri NRRL 181 extracellular conserved serine-rich protein (NFIA_001700) partial mRNA	--	--	--	--	Q4WFV6	281	3.43234e-26	UPF0619 GPI-anchored membrane protein AFUA_3G00880 OS=Neosartorya fumigata (strain ATCC MYA-4609 / Af293 / CBS 101355 / FGSC A1100) GN=AFUA_3G00880 PE=1 SV=1	--	--	--	--	--	--	--	--	--	--
comp10369_c0	27.2234622414727	0.797284874677001	5.0936	1.36e-08	3.1408e-07	1399	317158348	XP_001827019.2	1227	2.0871e-163	pectin lyase F [Aspergillus oryzae RIB40] >gi|391874352|gb|EIT83249.1| hypothetical protein Ao3042_11499 [Aspergillus oryzae 3.042]	317158347	XM_001826967.2	303	1.01396e-155	Aspergillus oryzae RIB40 pectin lyase F, mRNA	--	--	--	--	B0Y0L8	1172	3.15554e-156	Probable pectin lyase E OS=Neosartorya fumigata (strain CEA10 / CBS 144.89 / FGSC A1163) GN=pelE PE=3 SV=1	--	--	--	--	--	--	--	--	--	--
comp10376_c0	1284.18537662856	346.527645743614	1.8898	2.7884e-164	2.4261e-161	1331	358374127	GAA90721.1	733	7.78273e-91	cell surface protein [Aspergillus kawachii IFO 4308]	145249581	XM_001401093.1	186	1.05626e-90	Aspergillus niger CBS 513.88 period circadian protein, mRNA	--	--	--	--	--	--	--	--	--	--	--	--	--	--	--	--	--	--
comp10377_c0	283.895758301675	103.381272083118	1.4574	1.9827e-28	1.6011e-26	811	146324787	XP_001481413.1	546	1.33768e-66	carbonate dehydratase [Aspergillus fumigatus Af293] >gi|129556154|gb|EBA27231.1| carbonate dehydratase, putative [Aspergillus fumigatus Af293] >gi|159123565|gb|EDP48684.1| carbonate dehydratase, putative [Aspergillus fumigatus A1163]	--	--	--	--	--	--	--	--	--	Q5BCC5	202	1.88599e-17	Carbonic anhydrase OS=Emericella nidulans (strain FGSC A4 / ATCC 38163 / CBS 112.46 / NRRL 194 / M139) GN=AN1805 PE=1 SV=2	PF00484	Carbonic anhydrase	GO:0006807//GO:0006730	nitrogen compound metabolic process//one-carbon metabolic process	GO:0008270//GO:0004089	zinc ion binding//carbonate dehydratase activity	--	--	--	--
comp10378_c0	490.199614492942	19.134836992248	4.6791	4.126e-126	2.2712e-123	2155	169773307	XP_001821122.1	882	5.94971e-109	zinc-containing alcohol dehydrogenase [Aspergillus oryzae RIB40] >gi|83768983|dbj|BAE59120.1| unnamed protein product [Aspergillus oryzae RIB40] >gi|391865674|gb|EIT74953.1| quinone reductase [Aspergillus oryzae 3.042]	--	--	--	--	--	--	--	--	--	Q924D0	206	6.8661e-16	Reticulon-4-interacting protein 1, mitochondrial OS=Mus musculus GN=Rtn4ip1 PE=1 SV=2	PF04321//PF05995//PF00107//PF08240//PF01118//PF01113	RmlD substrate binding domain//Cysteine dioxygenase type I//Zinc-binding dehydrogenase//Alcohol dehydrogenase GroES-like domain//Semialdehyde dehydrogenase, NAD binding domain//Dihydrodipicolinate reductase, N-terminus	GO:0019872//GO:0009089//GO:0030639//GO:0009085//GO:0046439//GO:0009117//GO:0045226//GO:0009225//GO:0006534//GO:0019530//GO:0055114	streptomycin biosynthetic process//lysine biosynthetic process via diaminopimelate//polyketide biosynthetic process//lysine biosynthetic process//L-cysteine metabolic process//nucleotide metabolic process//extracellular polysaccharide biosynthetic process//nucleotide-sugar metabolic process//cysteine metabolic process//taurine metabolic process//oxidation-reduction process	GO:0017172//GO:0016620//GO:0005506//GO:0051287//GO:0008839//GO:0008270//GO:0016491//GO:0008831	cysteine dioxygenase activity//oxidoreductase activity, acting on the aldehyde or oxo group of donors, NAD or NADP as acceptor//iron ion binding//NAD binding//4-hydroxy-tetrahydrodipicolinate reductase//zinc ion binding//oxidoreductase activity//dTDP-4-dehydrorhamnose reductase activity	--	--	KOG1198	Zinc-binding oxidoreductase
comp10380_c0	157.306658878827	78.2067364035666	1.0082	4.8762e-11	1.5014e-09	3490	145253364	XP_001398195.1	3507	0	C6 transcription factor (Ctf1B) [Aspergillus niger CBS 513.88] >gi|134083760|emb|CAK47094.1| unnamed protein product [Aspergillus niger]	145253363	XM_001398158.1	668	0	Aspergillus niger CBS 513.88 C6 transcription factor (Ctf1B), mRNA	--	--	--	--	P52959	1326	1.63281e-163	Cutinase transcription factor 1 beta OS=Fusarium solani subsp. pisi GN=CTF1-BETA PE=2 SV=1	PF07353//PF04082//PF04721//PF00172	Uroplakin II//Fungal specific transcription factor domain//Domain of unknown function (DUF750)//Fungal Zn(2)-Cys(6) binuclear cluster domain	GO:0061024//GO:0006351//GO:0006357//GO:0006516//GO:0006355	membrane organization//transcription, DNA-dependent//regulation of transcription from RNA polymerase II promoter//glycoprotein catabolic process//regulation of transcription, DNA-dependent	GO:0003677//GO:0046872//GO:0008270//GO:0000981	DNA binding//metal ion binding//zinc ion binding//sequence-specific DNA binding RNA polymerase II transcription factor activity	GO:0005737//GO:0005634//GO:0030176	cytoplasm//nucleus//integral to endoplasmic reticulum membrane	--	--
comp10409_c0	30.1849577706474	9.14219989629628	1.7232	7.0206e-05	0.00089578	3837	317140209	XP_001818045.2	2485	0	ABC transporter [Aspergillus oryzae RIB40]	227339586	CP001389.1	38	5.79982e-08	Sinorhizobium fredii NGR234, complete genome	K06158	ABCF3	ATP-binding cassette, subfamily F, member 3	http://www.genome.jp/dbget-bin/www_bget?ko:K06158	P63389	603	1.75579e-64	Uncharacterized ABC transporter ATP-binding protein YheS OS=Escherichia coli (strain K12) GN=yheS PE=1 SV=1	PF03193//PF01926//PF08477//PF00350//PF00004//PF03266//PF00910//PF00931//PF01580//PF02909//PF07728//PF00529//PF00005	Protein of unknown function, DUF258//50S ribosome-binding GTPase//Miro-like protein//Dynamin family//ATPase family associated with various cellular activities (AAA)//NTPase//RNA helicase//NB-ARC domain//FtsK/SpoIIIE family//Tetracyclin repressor, C-terminal all-alpha domain//AAA domain (dynein-related subfamily)//HlyD family secretion protein//ABC transporter	GO:0007264//GO:0007059//GO:0007049//GO:0055085//GO:0045892//GO:0051301	small GTPase mediated signal transduction//chromosome segregation//cell cycle//transmembrane transport//negative regulation of transcription, DNA-dependent//cell division	GO:0005525//GO:0003924//GO:0043531//GO:0000166//GO:0003723//GO:0005524//GO:0003677//GO:0003724//GO:0016887	GTP binding//GTPase activity//ADP binding//nucleotide binding//RNA binding//ATP binding//DNA binding//RNA helicase activity//ATPase activity	GO:0005622//GO:0016021//GO:0016020	intracellular//integral to membrane//membrane	KOG0062	ATPase component of ABC transporters with duplicated ATPase domains/Translation elongation factor EF-3b
comp10427_c0	37.5806050757449	9.24850454625322	2.0227	1.2552e-06	2.1899e-05	2179	350629814	EHA18187.1	719	5.61794e-124	hypothetical protein ASPNIDRAFT_175871 [Aspergillus niger ATCC 1015]	42820659	BX649606.1	76	2.45991e-29	Aspergillus fumigatus BAC pilot project supercontig; segment 2/3	K11364	SGF29	SAGA-associated factor 29	http://www.genome.jp/dbget-bin/www_bget?ko:K11364	Q9USW9	232	8.09763e-22	SAGA-associated factor 29 OS=Schizosaccharomyces pombe (strain 972 / ATCC 24843) GN=sgf29 PE=1 SV=2	--	--	--	--	--	--	--	--	KOG3038	Histone acetyltransferase SAGA associated factor SGF29
comp10447_c0	294.612164528011	125.3937759497	1.2324	2.3987e-24	1.5936e-22	1018	--	--	--	--	--	--	--	--	--	--	--	--	--	--	--	--	--	--	--	--	--	--	--	--	--	--	--	--
comp10448_c0	54.87847210104	10.5773126707149	2.3753	2.0206e-10	5.7858e-09	3331	358366385	GAA83006.1	2575	0	small nucleolar ribonucleoprotein complex component [Aspergillus kawachii IFO 4308]	134074527	AM270079.1	706	0	Aspergillus niger contig An04c0180, complete genome	--	--	--	--	Q9HE11	333	1.59799e-30	U3 small nucleolar RNA-associated protein 5 OS=Schizosaccharomyces pombe (strain 972 / ATCC 24843) GN=utp5 PE=2 SV=2	PF10390	RNA polymerase II elongation factor ELL	GO:0006368	transcription elongation from RNA polymerase II promoter	GO:0003676	nucleic acid binding	GO:0030529//GO:0008023	ribonucleoprotein complex//transcription elongation factor complex	KOG4547	WD40 repeat-containing protein
comp10502_c0	43.6006943481657	15.0421079689061	1.5353	7.8495e-06	0.00011888	1130	358365970	GAA82591.1	231	2.83231e-19	hypothetical protein AKAW_00706 [Aspergillus kawachii IFO 4308]	--	--	--	--	--	--	--	--	--	O42799	181	9.98698e-14	Allergen Asp f 7 OS=Neosartorya fumigata (strain ATCC MYA-4609 / Af293 / CBS 101355 / FGSC A1100) GN=AFUA_4G06670 PE=1 SV=2	PF02237//PF09726//PF00967	Biotin protein ligase C terminal domain//Transmembrane protein//Barwin family	GO:0006464//GO:0050832//GO:0042742	cellular protein modification process//defense response to fungus//defense response to bacterium	--	--	GO:0016021	integral to membrane	--	--
comp10503_c0	40.6043153865283	6.21882202248061	2.7069	6.0899e-09	1.468e-07	2878	212537923	XP_002149117.1	1126	1.30333e-143	versicolorin reductase, putative [Talaromyces marneffei ATCC 18224] >gi|210068859|gb|EEA22950.1| versicolorin reductase, putative [Talaromyces marneffei ATCC 18224]	13570026	AF290182.2	145	1.43287e-67	Pyricularia grisea tetrahydroxynaphthalene reductase mRNA, complete cds	K00059	fabG	3-oxoacyl-	http://www.genome.jp/dbget-bin/www_bget?ko:K00059	Q00791	685	1.07362e-80	Versicolorin reductase OS=Emericella nidulans (strain FGSC A4 / ATCC 38163 / CBS 112.46 / NRRL 194 / M139) GN=stcU PE=3 SV=2	PF02737//PF01370//PF00106	3-hydroxyacyl-CoA dehydrogenase, NAD binding domain//NAD dependent epimerase/dehydratase family//short chain dehydrogenase	GO:0055114//GO:0006633//GO:0006554//GO:0008152//GO:0006552//GO:0018874//GO:0006550//GO:0006568//GO:0044237//GO:0006631//GO:0006574	oxidation-reduction process//fatty acid biosynthetic process//lysine catabolic process//metabolic process//leucine catabolic process//benzoate metabolic process//isoleucine catabolic process//tryptophan metabolic process//cellular metabolic process//fatty acid metabolic process//valine catabolic process	GO:0016491//GO:0050662//GO:0003824//GO:0003857//GO:0000166	oxidoreductase activity//coenzyme binding//catalytic activity//3-hydroxyacyl-CoA dehydrogenase activity//nucleotide binding	--	--	KOG0725	Reductases with broad range of substrate specificities
comp10512_c0	61.8551585935706	21.632996266236	1.5157	1.271e-07	2.5815e-06	1421	115384478	XP_001208786.1	790	8.589e-99	conserved hypothetical protein [Aspergillus terreus NIH2624] >gi|114196478|gb|EAU38178.1| conserved hypothetical protein [Aspergillus terreus NIH2624]	--	--	--	--	--	--	--	--	--	--	--	--	--	--	--	--	--	--	--	--	--	--	--
comp10520_c0	60.8446179211989	25.0347450648578	1.2812	2.1637e-06	3.6317e-05	5154	115399884	XP_001215531.1	3926	0	hypothetical protein ATEG_06353 [Aspergillus terreus NIH2624] >gi|114191197|gb|EAU32897.1| hypothetical protein ATEG_06353 [Aspergillus terreus NIH2624]	--	--	--	--	--	--	--	--	--	O13955	639	5.07792e-67	Vacuolar morphogenesis protein 6 OS=Schizosaccharomyces pombe (strain 972 / ATCC 24843) GN=vam6 PE=2 SV=1	PF00515//PF00947//PF00780//PF00637	Tetratricopeptide repeat//Picornavirus core protein 2A//CNH domain//Region in Clathrin and VPS	GO:0006886//GO:0006508//GO:0016032//GO:0016192	intracellular protein transport//proteolysis//viral process//vesicle-mediated transport	GO:0008233//GO:0005083//GO:0005515	peptidase activity//small GTPase regulator activity//protein binding	GO:0005622	intracellular	KOG2063	Vacuolar assembly/sorting proteins VPS39/VAM6/VPS3
comp10525_c0	28.7698412063119	7.06925922213608	2.0249	2.2039e-05	0.00030964	2381	154311580	XP_001555119.1	408	6.75642e-57	hypothetical protein BC1G_06249 [Botryotinia fuckeliana B05.10]	--	--	--	--	--	--	--	--	--	--	--	--	--	PF01370//PF02254//PF04321//PF00106//PF02558	NAD dependent epimerase/dehydratase family//TrkA-N domain//RmlD substrate binding domain//short chain dehydrogenase//Ketopantoate reductase PanE/ApbA	GO:0009117//GO:0015940//GO:0019872//GO:0006813//GO:0045226//GO:0030639//GO:0009225//GO:0008152//GO:0044237//GO:0055114	nucleotide metabolic process//pantothenate biosynthetic process//streptomycin biosynthetic process//potassium ion transport//extracellular polysaccharide biosynthetic process//polyketide biosynthetic process//nucleotide-sugar metabolic process//metabolic process//cellular metabolic process//oxidation-reduction process	GO:0003824//GO:0016491//GO:0008677//GO:0050662//GO:0008831	catalytic activity//oxidoreductase activity//2-dehydropantoate 2-reductase activity//coenzyme binding//dTDP-4-dehydrorhamnose reductase activity	--	--	--	--
comp10528_c0	175.492435128352	30.2973567609758	2.5341	8.8792e-32	8.1463e-30	3025	317026510	XP_001389748.2	1535	0	hypothetical protein ANI_1_3252014 [Aspergillus niger CBS 513.88]	134055871	AM269988.1	180	5.26876e-87	Aspergillus niger contig An01c0420, genomic contig	--	--	--	--	--	--	--	--	--	--	--	--	--	--	--	--	--	--
comp10547_c0	372.100854833092	182.257727781413	1.0297	1.2408e-24	8.3464e-23	7105	358368101	GAA84718.1	3301	0	oligopeptide transporter [Aspergillus kawachii IFO 4308]	--	--	--	--	--	--	--	--	--	O14031	1864	0	Glutathione transporter 1 OS=Schizosaccharomyces pombe (strain 972 / ATCC 24843) GN=pgt1 PE=1 SV=1	PF09207//PF03169	Yeast killer toxin//OPT oligopeptide transporter protein	GO:0055085//GO:0008219//GO:0009405	transmembrane transport//cell death//pathogenesis	--	--	GO:0005576	extracellular region	KOG2262	Sexual differentiation process protein ISP4
comp10556_c0	254.326115509828	97.8002779603788	1.3788	4.2449e-24	2.759e-22	4097	358366381	GAA83002.1	3252	0	GTPase activating protein [Aspergillus kawachii IFO 4308]	317038276	XM_001401934.2	656	0	Aspergillus niger CBS 513.88 GTPase activating protein (Gyp5), mRNA	--	--	--	--	Q755I4	623	9.34503e-66	GTPase-activating protein GYP5 OS=Ashbya gossypii (strain ATCC 10895 / CBS 109.51 / FGSC 9923 / NRRL Y-1056) GN=GYP5 PE=3 SV=2	PF00566//PF07544	Rab-GTPase-TBC domain//RNA polymerase II transcription mediator complex subunit 9	GO:0006357//GO:0032313//GO:0032851	regulation of transcription from RNA polymerase II promoter//regulation of Rab GTPase activity//positive regulation of Rab GTPase activity	GO:0005097//GO:0001104	Rab GTPase activator activity//RNA polymerase II transcription cofactor activity	GO:0016592//GO:0005622	mediator complex//intracellular	KOG1102	Rab6 GTPase activator GAPCenA and related TBC domain proteins
comp10561_c0	19.5275297187842	0	5.2874	1.4454e-06	2.4928e-05	1321	358396144	EHK45531.1	214	2.01273e-17	hypothetical protein TRIATDRAFT_131832 [Trichoderma atroviride IMI 206040]	302883063	XM_003040390.1	56	1.93646e-18	Nectria haematococca mpVI 77-13-4 hypothetical protein, mRNA	--	--	--	--	Q01302	148	7.09902e-10	Clock-controlled protein 6 OS=Neurospora crassa (strain ATCC 24698 / 74-OR23-1A / CBS 708.71 / DSM 1257 / FGSC 987) GN=ccg-6 PE=2 SV=2	PF12125	D domain of beta-TrCP	--	--	GO:0046983	protein dimerization activity	--	--	--	--
comp10562_c0	454.841120027369	34.2832496111111	3.7298	1.9056e-106	8.7117e-104	687	134056325	CAK47560.1	124	2.07026e-06	unnamed protein product [Aspergillus niger]	--	--	--	--	--	--	--	--	--	--	--	--	--	PF15234	Linker for activation of T-cells	GO:0007165	signal transduction	--	--	GO:0016020	membrane	--	--
comp10600_c0	71.7426337701499	34.2832496111111	1.0653	4.3536e-06	6.9568e-05	2775	358372749	GAA89351.1	2984	0	mRNA cleavage and polyadenylation specificity factor complex subunit [Aspergillus kawachii IFO 4308]	--	--	--	--	--	--	--	--	--	Q10222	616	6.81205e-67	mRNA cleavage and polyadenylation specificity factor complex subunit pta1 OS=Schizosaccharomyces pombe (strain 972 / ATCC 24843) GN=pta1 PE=1 SV=2	PF05797//PF03530	Yeast trans-acting factor (REP1/REP2)//Calcium-activated SK potassium channel	GO:0030541//GO:0006813	plasmid partitioning//potassium ion transport	GO:0016286	small conductance calcium-activated potassium channel activity	GO:0016021	integral to membrane	KOG1895	mRNA cleavage and polyadenylation factor II complex, subunit PTA1
comp10605_c0	99.3116937291133	46.1893704062876	1.1044	3.2704e-08	7.2069e-07	1821	169768984	XP_001818962.1	805	1.85546e-100	vacuolar-sorting protein SNF7 [Aspergillus oryzae RIB40] >gi|83766820|dbj|BAE56960.1| unnamed protein product [Aspergillus oryzae RIB40] >gi|152002606|dbj|BAF73608.1| ESCRT-III component [Aspergillus oryzae] >gi|391863840|gb|EIT73139.1| protein involved in glucose derepression and pre-vacuolar endosome protein sorting [Aspergillus oryzae 3.042]	317037336	XM_001398956.2	345	5.9613e-179	Aspergillus niger CBS 513.88 vacuolar-sorting protein SNF7, mRNA	--	--	--	--	Q5B5E0	645	1.15903e-77	Vacuolar-sorting protein snf7 OS=Emericella nidulans (strain FGSC A4 / ATCC 38163 / CBS 112.46 / NRRL 194 / M139) GN=snf7 PE=1 SV=1	PF03357//PF03254	Snf7//Xyloglucan fucosyltransferase	GO:0009247//GO:0005975//GO:0015031//GO:0042546//GO:0001575	glycolipid biosynthetic process//carbohydrate metabolic process//protein transport//cell wall biogenesis//globoside metabolic process	GO:0008107	galactoside 2-alpha-L-fucosyltransferase activity	GO:0016020	membrane	KOG1656	Protein involved in glucose derepression and pre-vacuolar endosome protein sorting
comp10616_c0	140.970423795853	48.8469866552109	1.5291	1.0831e-15	4.8447e-14	2981	358373488	GAA90086.1	1906	0	similar to An18g06390 [Aspergillus kawachii IFO 4308]	--	--	--	--	--	--	--	--	--	--	--	--	--	PF00711//PF08515	Beta defensin//Transforming growth factor beta type I GS-motif	GO:0007178//GO:0006468//GO:0016310//GO:0009069//GO:0006952	transmembrane receptor protein serine/threonine kinase signaling pathway//protein phosphorylation//phosphorylation//serine family amino acid metabolic process//defense response	GO:0005524//GO:0004675	ATP binding//transmembrane receptor protein serine/threonine kinase activity	GO:0005576//GO:0016020	extracellular region//membrane	--	--
comp10620_c0	123.980753694481	47.4118738807923	1.3868	1.3004e-12	4.6211e-11	2587	358365677	GAA82299.1	940	9.82356e-116	hypothetical protein AKAW_00414 [Aspergillus kawachii IFO 4308]	134056418	AM270005.1	64	1.37076e-22	Aspergillus niger contig An02c0100, genomic contig	--	--	--	--	--	--	--	--	PF00424	REV protein (anti-repression trans-activator protein)	GO:0006355	regulation of transcription, DNA-dependent	GO:0003700	sequence-specific DNA binding transcription factor activity	GO:0042025//GO:0005667	host cell nucleus//transcription factor complex	--	--
comp10632_c0	43.5503471260547	6.96295457217914	2.6449	2.5306e-09	6.3852e-08	1109	145244780	XP_001394674.1	1186	1.44694e-160	flavin-nucleotide-binding protein [Aspergillus niger CBS 513.88] >gi|134079364|emb|CAK96993.1| unnamed protein product [Aspergillus niger]	302408183	XM_003001881.1	53	7.53542e-17	Verticillium albo-atrum VaMs.102 conserved hypothetical protein, mRNA	--	--	--	--	--	--	--	--	--	--	GO:0055114	oxidation-reduction process	GO:0016491//GO:0010181	oxidoreductase activity//FMN binding	--	--	--	--
comp10636_c0	155.690513049063	26.8950764391042	2.5333	2.2622e-28	1.816e-26	1678	145230043	XP_001389330.1	497	1.56628e-56	hypothetical protein ANI_1_1228014 [Aspergillus niger CBS 513.88] >gi|134055445|emb|CAK43960.1| unnamed protein product [Aspergillus niger] >gi|350638400|gb|EHA26756.1| hypothetical protein ASPNIDRAFT_172439 [Aspergillus niger ATCC 1015]	121708617	XM_001272189.1	152	1.0647e-71	Aspergillus clavatus NRRL 1 conserved hypothetical protein (ACLA_052370), partial mRNA	--	--	--	--	--	--	--	--	--	--	--	--	--	--	--	--	--	--
comp10651_c0	110.693402533345	0.690980224720068	7.3237	3.0888e-28	2.4432e-26	1078	--	--	--	--	--	--	--	--	--	--	--	--	--	--	--	--	--	--	--	--	--	--	--	--	--	--	--	--
comp10655_c0	50.5270336185853	10.2583987208441	2.3002	1.8962e-09	4.8526e-08	542	317157115	XP_003190808.1	428	4.16932e-51	adhesin [Aspergillus oryzae RIB40]	119480936	XM_001260496.1	121	5.63665e-55	Neosartorya fischeri NRRL 181 adhesin, putative (NFIA_085540) partial mRNA	--	--	--	--	--	--	--	--	PF00008//PF07645	EGF-like domain//Calcium-binding EGF domain	--	--	GO:0005515//GO:0005509	protein binding//calcium ion binding	--	--	--	--
comp10672_c0	57.9705107846884	18.6033137424634	1.6398	8.5618e-08	1.7737e-06	3113	--	--	--	--	--	--	--	--	--	--	--	--	--	--	--	--	--	--	--	--	--	--	--	--	--	--	--	--
comp10675_c0	543.332116855774	101.414636058915	2.4216	9.4369e-91	3.1818e-88	1966	358374554	GAA91145.1	2291	0	indoleamine 2,3-dioxygenase family protein [Aspergillus kawachii IFO 4308]	317033263	XM_001395117.2	541	0	Aspergillus niger CBS 513.88 indoleamine 2,3-dioxygenase family protein, mRNA	--	--	--	--	P47125	247	6.02301e-21	Indoleamine 2,3-dioxygenase family protein OS=Saccharomyces cerevisiae (strain ATCC 204508 / S288c) GN=BNA2 PE=1 SV=1	PF01231	Indoleamine 2,3-dioxygenase	--	--	GO:0020037//GO:0016702	heme binding//oxidoreductase activity, acting on single donors with incorporation of molecular oxygen, incorporation of two atoms of oxygen	--	--	--	--
comp10716_c0	143.809287876886	49.8037285048233	1.5298	5.5041e-16	2.5163e-14	1341	302882043	XP_003039932.1	1048	1.25848e-136	hypothetical protein NECHADRAFT_96600 [Nectria haematococca mpVI 77-13-4] >gi|256720799|gb|EEU34219.1| hypothetical protein NECHADRAFT_96600 [Nectria haematococca mpVI 77-13-4]	--	--	--	--	--	--	--	--	--	A1D9C9	746	6.3871e-93	Probable D-xylulose reductase A OS=Neosartorya fischeri (strain ATCC 1020 / DSM 3700 / FGSC A1164 / NRRL 181) GN=xdhA PE=3 SV=1	PF00044//PF08240//PF02737//PF00107//PF03447	Glyceraldehyde 3-phosphate dehydrogenase, NAD binding domain//Alcohol dehydrogenase GroES-like domain//3-hydroxyacyl-CoA dehydrogenase, NAD binding domain//Zinc-binding dehydrogenase//Homoserine dehydrogenase, NAD binding domain	GO:0006554//GO:0006552//GO:0006568//GO:0006633//GO:0055114//GO:0006574//GO:0006631//GO:0006550//GO:0018874	lysine catabolic process//leucine catabolic process//tryptophan metabolic process//fatty acid biosynthetic process//oxidation-reduction process//valine catabolic process//fatty acid metabolic process//isoleucine catabolic process//benzoate metabolic process	GO:0043169//GO:0016491//GO:0008270//GO:0003857//GO:0016620//GO:0050661	cation binding//oxidoreductase activity//zinc ion binding//3-hydroxyacyl-CoA dehydrogenase activity//oxidoreductase activity, acting on the aldehyde or oxo group of donors, NAD or NADP as acceptor//NADP binding	--	--	KOG0024	Sorbitol dehydrogenase
comp10743_c0	37.6525296787607	11.4809021953488	1.7135	9.6018e-06	0.00014341	2161	115399016	XP_001215097.1	213	8.70058e-16	predicted protein [Aspergillus terreus NIH2624] >gi|114191980|gb|EAU33680.1| predicted protein [Aspergillus terreus NIH2624]	--	--	--	--	--	--	--	--	--	--	--	--	--	PF00651	BTB/POZ domain	--	--	GO:0005515	protein binding	--	--	--	--
comp10748_c0	147.832390546573	56.4477691271317	1.389	8.9018e-15	3.7693e-13	1304	119497853	XP_001265684.1	1294	7.62749e-175	dihydrodipicolinate synthetase family protein [Neosartorya fischeri NRRL 181] >gi|119413848|gb|EAW23787.1| dihydrodipicolinate synthetase family protein [Neosartorya fischeri NRRL 181]	154273890	XM_001537747.1	86	4.02093e-35	Ajellomyces capsulatus NAm1 conserved hypothetical protein (HCAG_07219) partial mRNA	--	--	--	--	P0CL20	1026	9.23733e-136	Putative 4-hydroxy-2-oxoglutarate aldolase, mitochondrial OS=Coccidioides immitis (strain RS) GN=CIMG_00151 PE=3 SV=1	PF00701//PF04889	Dihydrodipicolinate synthetase family//Cwf15/Cwc15 cell cycle control protein	GO:0000398//GO:0008152	mRNA splicing, via spliceosome//metabolic process	GO:0016829	lyase activity	GO:0005681	spliceosomal complex	--	--
comp10751_c0	33.050074331781	9.24850454625322	1.8374	1.6111e-05	0.00023251	1541	255939193	XP_002560366.1	125	6.30482e-08	hypothetical protein [Penicillium chrysogenum Wisconsin 54-1255] >gi|211584988|emb|CAP83032.1| hypothetical protein Pc15g01460 [Penicillium chrysogenum Wisconsin 54-1255]	--	--	--	--	--	--	--	--	--	--	--	--	--	--	--	--	--	--	--	--	--	--	--
comp10769_c0	95.1832215160076	36.4624949352282	1.3843	5.3253e-10	1.4553e-08	1316	358371728	GAA88335.1	244	6.65537e-22	similar to An09g04510 [Aspergillus kawachii IFO 4308]	--	--	--	--	--	--	--	--	--	--	--	--	--	PF02535//PF03824//PF09726//PF04592	ZIP Zinc transporter//High-affinity nickel-transport protein//Transmembrane protein//Selenoprotein P, N terminal region	GO:0006824//GO:0055085//GO:0030001//GO:0015675	cobalt ion transport//transmembrane transport//metal ion transport//nickel cation transport	GO:0046872//GO:0046873//GO:0015087//GO:0015099//GO:0008430	metal ion binding//metal ion transmembrane transporter activity//cobalt ion transmembrane transporter activity//nickel cation transmembrane transporter activity//selenium binding	GO:0016021//GO:0016020	integral to membrane//membrane	--	--
comp10776_c0	110.947296381991	37.2066274849267	1.5762	4.4839e-13	1.6432e-11	2257	317031996	XP_001393802.2	909	5.18319e-114	SNARE domain protein [Aspergillus niger CBS 513.88] >gi|350640109|gb|EHA28462.1| hypothetical protein ASPNIDRAFT_43230 [Aspergillus niger ATCC 1015]	317031556	XM_001393766.2	358	0	Aspergillus niger CBS 513.88 NAP family protein, mRNA	--	--	--	--	Q9HGN3	193	8.19498e-15	t-SNARE affecting a late Golgi compartment protein 1 OS=Schizosaccharomyces pombe (strain 972 / ATCC 24843) GN=tlg1 PE=2 SV=1	PF06009//PF05739//PF09177//PF06632//PF00956//PF03274//PF04513//PF05384//PF01576	Laminin Domain II//SNARE domain//Syntaxin 6, N-terminal//DNA double-strand break repair and V(D)J recombination protein XRCC4//Nucleosome assembly protein (NAP)//Foamy virus BEL 1/2 protein//Baculovirus polyhedron envelope protein, PEP, C terminus//Sensor protein DegS//Myosin tail	GO:0006334//GO:0045893//GO:0007165//GO:0048193//GO:0006302//GO:0016032//GO:0006310//GO:0007155	nucleosome assembly//positive regulation of transcription, DNA-dependent//signal transduction//Golgi vesicle transport//double-strand break repair//viral process//DNA recombination//cell adhesion	GO:0003677//GO:0005198//GO:0003774//GO:0005515//GO:0016301	DNA binding//structural molecule activity//motor activity//protein binding//kinase activity	GO:0019028//GO:0016020//GO:0016459//GO:0005634//GO:0019031//GO:0005604	viral capsid//membrane//myosin complex//nucleus//viral envelope//basement membrane	KOG3202	SNARE protein TLG1/Syntaxin 6
comp10792_c0	146.928298286665	24.6626787900086	2.5747	2.99e-27	2.2654e-25	2105	145233785	XP_001400265.1	1174	5.54731e-153	endo alpha-1,4 polygalactosaminidase [Aspergillus niger CBS 513.88] >gi|134057199|emb|CAK44466.1| unnamed protein product [Aspergillus niger] >gi|350635019|gb|EHA23381.1| hypothetical protein ASPNIDRAFT_207278 [Aspergillus niger ATCC 1015]	317027154	XM_001400228.2	302	5.53305e-155	Aspergillus niger CBS 513.88 endo alpha-1,4 polygalactosaminidase, mRNA	--	--	--	--	--	--	--	--	--	--	--	--	--	--	--	--	--	--
comp10802_c0	123.601351413572	13.7664521694229	3.1665	2.8434e-27	2.1666e-25	1967	358375000	GAA91587.1	841	4.95796e-97	proline-specific permease [Aspergillus kawachii IFO 4308]	--	--	--	--	--	--	--	--	--	--	--	--	--	--	--	GO:0006810	transport	--	--	--	--	--	--
comp10840_c0	88.1072790713152	18.8690753673557	2.2232	6.3532e-15	2.7157e-13	3465	358366320	GAA82941.1	1797	0	similar to An04g05360 [Aspergillus kawachii IFO 4308]	--	--	--	--	--	--	--	--	--	--	--	--	--	--	--	--	--	--	--	--	--	--	--
comp10898_c0	224.364843254559	102.899712018813	1.1246	4.4633e-17	2.2171e-15	2517	145233271	XP_001400008.1	2576	0	hypothetical protein ANI_1_2824024 [Aspergillus niger CBS 513.88] >gi|134056936|emb|CAK44283.1| hypothetical protein An02g08740 [Aspergillus niger]	121706015	XM_001271270.1	103	2.78774e-44	Aspergillus clavatus NRRL 1 conserved hypothetical protein (ACLA_040610), partial mRNA	--	--	--	--	--	--	--	--	--	--	--	--	--	--	--	--	--	--
comp10929_c0	55.1262523584293	18.2312474676141	1.5963	2.7301e-07	5.3245e-06	2408	317027174	XP_001400308.2	1796	0	hypothetical protein ANI_1_1636024 [Aspergillus niger CBS 513.88] >gi|350635044|gb|EHA23406.1| hypothetical protein ASPNIDRAFT_207313 [Aspergillus niger ATCC 1015]	317027173	XM_001400271.2	643	0	Aspergillus niger CBS 513.88 hypothetical protein, mRNA	--	--	--	--	O13920	963	3.14834e-119	LETM1 domain-containing protein mdm28, mitochondrial OS=Schizosaccharomyces pombe (strain 972 / ATCC 24843) GN=mdm28 PE=2 SV=3	PF03547//PF08704//PF00973//PF02037	Membrane transport protein//tRNA methyltransferase complex GCD14 subunit//Paramyxovirus nucleocapsid protein//SAP domain	GO:0030488//GO:0008033//GO:0055085//GO:0009451	tRNA methylation//tRNA processing//transmembrane transport//RNA modification	GO:0003676//GO:0005198//GO:0016429	nucleic acid binding//structural molecule activity//tRNA (adenine-N1-)-methyltransferase activity	GO:0019013//GO:0016021//GO:0031515	viral nucleocapsid//integral to membrane//tRNA (m1A) methyltransferase complex	KOG1043	Ca2+-binding transmembrane protein LETM1/MRS7
comp10934_c0	156.907836955105	74.9979305446166	1.065	1.1021e-11	3.6385e-10	2672	145232671	XP_001399760.1	1801	0	transcription initiation factor IIB [Aspergillus niger CBS 513.88] >gi|134056679|emb|CAK37672.1| unnamed protein product [Aspergillus niger] >gi|358365509|dbj|GAA82131.1| transcription initiation protein [Aspergillus kawachii IFO 4308]	119491804	XM_001263396.1	490	0	Neosartorya fischeri NRRL 181 transcription initiation protein (NFIA_066670) partial mRNA	--	--	--	--	O13749	849	1.23907e-103	Transcription initiation factor IIB OS=Schizosaccharomyces pombe (strain 972 / ATCC 24843) GN=sua7 PE=2 SV=1	PF00326//PF00612//PF00382	Prolyl oligopeptidase family//IQ calmodulin-binding motif//Transcription factor TFIIB repeat	GO:0006352//GO:0006355//GO:0006508	DNA-dependent transcription, initiation//regulation of transcription, DNA-dependent//proteolysis	GO:0005515//GO:0017025//GO:0008236//GO:0008270	protein binding//TBP-class protein binding//serine-type peptidase activity//zinc ion binding	--	--	KOG1597	Transcription initiation factor TFIIB
comp10950_c0	18.5903521414886	3.88011972342807	2.2604	0.00030442	0.0033944	1071	--	--	--	--	--	121719933	XM_001276664.1	46	5.65941e-13	Aspergillus clavatus NRRL 1 cell wall glucanase (Scw11), putative (ACLA_059020), partial mRNA	--	--	--	--	--	--	--	--	PF10399	Ubiquitinol-cytochrome C reductase Fe-S subunit TAT signal	GO:0055114//GO:0006119//GO:0006118//GO:0015992	oxidation-reduction process//oxidative phosphorylation//electron transport//proton transport	GO:0008121	ubiquinol-cytochrome-c reductase activity	--	--	--	--
comp10962_c0	67.4073783233737	15.3610219187769	2.1336	2.4445e-11	7.7754e-10	3863	358372265	GAA88869.1	2520	0	similar to An02g07300 [Aspergillus kawachii IFO 4308]	--	--	--	--	--	--	--	--	--	--	--	--	--	PF09570//PF00673	SinI restriction endonuclease//ribosomal L5P family C-terminus	GO:0006412//GO:0042254//GO:0009307//GO:0006308	translation//ribosome biogenesis//DNA restriction-modification system//DNA catabolic process	GO:0003677//GO:0009036//GO:0003735	DNA binding//Type II site-specific deoxyribonuclease activity//structural constituent of ribosome	GO:0005840//GO:0009359	ribosome//Type II site-specific deoxyribonuclease complex	--	--
comp11012_c0	71.4570930961772	23.91854624031	1.5789	6.0207e-09	1.4552e-07	4447	134074551	CAK38844.1	3295	0	unnamed protein product [Aspergillus niger]	--	--	--	--	--	K15505	RAD5	DNA repair protein RAD5	http://www.genome.jp/dbget-bin/www_bget?ko:K15505	P36607	225	4.40768e-17	DNA repair protein rad5 OS=Schizosaccharomyces pombe (strain 972 / ATCC 24843) GN=rad8 PE=1 SV=1	PF00271//PF01599//PF10399//PF00176	Helicase conserved C-terminal domain//Ribosomal protein S27a//Ubiquitinol-cytochrome C reductase Fe-S subunit TAT signal//SNF2 family N-terminal domain	GO:0015992//GO:0006119//GO:0006412//GO:0042254//GO:0006118//GO:0055114	proton transport//oxidative phosphorylation//translation//ribosome biogenesis//electron transport//oxidation-reduction process	GO:0004386//GO:0003677//GO:0008121//GO:0005524//GO:0003735//GO:0003676	helicase activity//DNA binding//ubiquinol-cytochrome-c reductase activity//ATP binding//structural constituent of ribosome//nucleic acid binding	GO:0005840//GO:0005622	ribosome//intracellular	KOG1001	Helicase-like transcription factor HLTF/DNA helicase RAD5, DEAD-box superfamily
comp11033_c0	202.719493599975	90.4652571133504	1.164	3.4755e-16	1.6108e-14	4533	358372854	GAA89455.1	4396	0	serine/threonine protein kinase Kin1 [Aspergillus kawachii IFO 4308]	317030375	XM_001392415.2	914	0	Aspergillus niger CBS 513.88 serine/threonine protein kinase Kin1, mRNA	K00924	E2.7.1.-	--	http://www.genome.jp/dbget-bin/www_bget?ko:K00924	P22987	1431	2.06963e-175	Protein kinase kin1 OS=Schizosaccharomyces pombe (strain 972 / ATCC 24843) GN=kin1 PE=1 SV=3	PF06293//PF00069//PF01163//PF07714	Lipopolysaccharide kinase (Kdo/WaaP) family//Protein kinase domain//RIO1 family//Protein tyrosine kinase	GO:0009103//GO:0009069//GO:0016310//GO:0006468	lipopolysaccharide biosynthetic process//serine family amino acid metabolic process//phosphorylation//protein phosphorylation	GO:0004674//GO:0016773//GO:0004672//GO:0003824//GO:0005524	protein serine/threonine kinase activity//phosphotransferase activity, alcohol group as acceptor//protein kinase activity//catalytic activity//ATP binding	GO:0016020	membrane	KOG0583	Serine/threonine protein kinase
comp11034_c0	73.3990573776033	35.2931437857019	1.0564	3.7948e-06	6.1254e-05	2445	238493289	XP_002377881.1	1727	0	branched-chain amino acid aminotransferase, cytosolic [Aspergillus flavus NRRL3357] >gi|317157075|ref|XP_001826206.2| branched-chain amino acid aminotransferase, cytosolic [Aspergillus oryzae RIB40] >gi|220696375|gb|EED52717.1| branched-chain amino acid aminotransferase, cytosolic [Aspergillus flavus NRRL3357] >gi|391869001|gb|EIT78208.1| branched chain aminotransferase BCAT1, pyridoxal phosphate…	121715461	XM_001275339.1	268	5.12245e-136	Aspergillus clavatus NRRL 1 branched-chain amino acid aminotransferase, cytosolic (ACLA_069440), partial mRNA	--	--	--	--	P47176	694	2.88666e-81	Branched-chain-amino-acid aminotransferase, cytosolic OS=Saccharomyces cerevisiae (strain ATCC 204508 / S288c) GN=BAT2 PE=1 SV=1	PF01063	Aminotransferase class IV	GO:0009097//GO:0009098//GO:0008152//GO:0009099	isoleucine biosynthetic process//leucine biosynthetic process//metabolic process//valine biosynthetic process	GO:0052654//GO:0052656//GO:0052655//GO:0003824	L-leucine transaminase activity//L-isoleucine transaminase activity//L-valine transaminase activity//catalytic activity	--	--	KOG0975	Branched chain aminotransferase BCAT1, pyridoxal phosphate enzymes type IV superfamily
comp11039_c0	76.7734001280886	9.67478619258052	2.9883	7.6863e-17	3.7558e-15	2111	238493243	XP_002377858.1	2459	0	SAGA complex subunit (Ada2), putative [Aspergillus flavus NRRL3357] >gi|220696352|gb|EED52694.1| SAGA complex subunit (Ada2), putative [Aspergillus flavus NRRL3357]	317026883	XM_001399684.2	785	0	Aspergillus niger CBS 513.88 SAGA complex subunit (Ada2), mRNA	--	--	--	--	Q02336	878	1.91092e-108	Transcriptional adapter 2 OS=Saccharomyces cerevisiae (strain ATCC 204508 / S288c) GN=ADA2 PE=1 SV=1	PF04433//PF00569//PF01830//PF01022//PF00249	SWIRM domain//Zinc finger, ZZ type//Peptidase C7 family//Bacterial regulatory protein, arsR family//Myb-like DNA-binding domain	GO:0006508//GO:0006355	proteolysis//regulation of transcription, DNA-dependent	GO:0005515//GO:0008270//GO:0004197//GO:0003677//GO:0003682//GO:0003700	protein binding//zinc ion binding//cysteine-type endopeptidase activity//DNA binding//chromatin binding//sequence-specific DNA binding transcription factor activity	GO:0000785//GO:0005634//GO:0005667	chromatin//nucleus//transcription factor complex	KOG0457	Histone acetyltransferase complex SAGA/ADA, subunit ADA2
comp11050_c0	151.437251649724	65.9088829732988	1.2002	6.8617e-13	2.4645e-11	878	317032973	XP_001394647.2	366	6.32023e-40	hypothetical protein ANI_1_2184094 [Aspergillus niger CBS 513.88]	--	--	--	--	--	--	--	--	--	--	--	--	--	--	--	--	--	--	--	--	--	--	--
comp11057_c0	42.9030256989126	6.53773597235141	2.7142	2.1812e-09	5.54e-08	3027	212541957	XP_002151133.1	2697	0	methylmalonate-semialdehyde dehydrogenase, putative [Talaromyces marneffei ATCC 18224] >gi|210066040|gb|EEA20133.1| methylmalonate-semialdehyde dehydrogenase, putative [Talaromyces marneffei ATCC 18224]	242770112	XM_002341870.1	795	0	Talaromyces stipitatus ATCC 10500 methylmalonate-semialdehyde dehydrogenase, putative, mRNA	--	--	--	--	Q17M80	1618	0	Probable methylmalonate-semialdehyde dehydrogenase [acylating], mitochondrial OS=Aedes aegypti GN=AAEL001134 PE=3 SV=1	PF05893//PF00171//PF02683	Acyl-CoA reductase (LuxC)//Aldehyde dehydrogenase family//Cytochrome C biogenesis protein transmembrane region	GO:0006550//GO:0017004//GO:0006574//GO:0006020//GO:0055114//GO:0008152//GO:0006118//GO:0006552//GO:0008218	isoleucine catabolic process//cytochrome complex assembly//valine catabolic process//inositol metabolic process//oxidation-reduction process//metabolic process//electron transport//leucine catabolic process//bioluminescence	GO:0004491//GO:0003995//GO:0016491	methylmalonate-semialdehyde dehydrogenase (acylating) activity//acyl-CoA dehydrogenase activity//oxidoreductase activity	GO:0016020	membrane	KOG2449	Methylmalonate semialdehyde dehydrogenase
comp11059_c0	31.4605406051322	0.637827899741601	5.6242	9.3813e-10	2.4906e-08	675	242762829	XP_002340457.1	1110	1.37623e-146	phosphoenolpyruvate carboxykinase AcuF [Talaromyces stipitatus ATCC 10500] >gi|218723653|gb|EED23070.1| phosphoenolpyruvate carboxykinase AcuF [Talaromyces stipitatus ATCC 10500]	212529563	XM_002144903.1	450	0	Penicillium marneffei ATCC 18224 phosphoenolpyruvate carboxykinase AcuF, mRNA	--	--	--	--	Q96UL8	960	2.9817e-125	Phosphoenolpyruvate carboxykinase [ATP] OS=Emericella nidulans (strain FGSC A4 / ATCC 38163 / CBS 112.46 / NRRL 194 / M139) GN=acuF PE=3 SV=3	PF01293	Phosphoenolpyruvate carboxykinase	GO:0006099//GO:0016310//GO:0006094//GO:0015976	tricarboxylic acid cycle//phosphorylation//gluconeogenesis//carbon utilization	GO:0016301//GO:0005524//GO:0004612	kinase activity//ATP binding//phosphoenolpyruvate carboxykinase (ATP) activity	--	--	--	--
comp11059_c2	32.4739582616246	0.690980224720068	5.5545	5.0218e-10	1.3794e-08	713	212529564	XP_002144939.1	1222	2.83783e-163	phosphoenolpyruvate carboxykinase AcuF [Talaromyces marneffei ATCC 18224] >gi|210074337|gb|EEA28424.1| phosphoenolpyruvate carboxykinase AcuF [Talaromyces marneffei ATCC 18224]	212529563	XM_002144903.1	491	0	Penicillium marneffei ATCC 18224 phosphoenolpyruvate carboxykinase AcuF, mRNA	--	--	--	--	Q96UL8	1200	2.91387e-161	Phosphoenolpyruvate carboxykinase [ATP] OS=Emericella nidulans (strain FGSC A4 / ATCC 38163 / CBS 112.46 / NRRL 194 / M139) GN=acuF PE=3 SV=3	PF01293	Phosphoenolpyruvate carboxykinase	GO:0006099//GO:0006094//GO:0016310//GO:0015976	tricarboxylic acid cycle//gluconeogenesis//phosphorylation//carbon utilization	GO:0016301//GO:0004612//GO:0005524	kinase activity//phosphoenolpyruvate carboxykinase (ATP) activity//ATP binding	--	--	--	--
comp11069_c0	274.793699790028	11.7466638202412	4.548	5.8856e-71	1.3804e-68	996	67903530	XP_682021.1	543	2.94575e-66	hypothetical protein AN8752.2 [Aspergillus nidulans FGSC A4] >gi|40741355|gb|EAA60545.1| hypothetical protein AN8752.2 [Aspergillus nidulans FGSC A4] >gi|259483049|tpe|CBF78098.1| TPA: ethanolamine utilization protein (EutQ), putative (AFU_orthologue; AFUA_6G02845) [Aspergillus nidulans FGSC A4]	--	--	--	--	--	--	--	--	--	--	--	--	--	--	--	--	--	--	--	--	--	--	--
comp11070_c2	17.297867025295	0	5.1125	5.97e-06	9.2599e-05	388	358391345	EHK40749.1	257	6.74709e-27	hypothetical protein TRIATDRAFT_258873 [Trichoderma atroviride IMI 206040]	270135981	BT102933.1	267	2.72254e-136	Picea glauca clone GQ0203_H13 mRNA sequence	--	--	--	--	--	--	--	--	--	--	--	--	--	--	--	--	--	--
comp11107_c0	28.7698412063119	10.471008020758	1.4582	0.00042936	0.0046232	1942	119482818	XP_001261437.1	467	1.27645e-49	hypothetical protein NFIA_026140 [Neosartorya fischeri NRRL 181] >gi|119409592|gb|EAW19540.1| conserved hypothetical protein [Neosartorya fischeri NRRL 181]	--	--	--	--	--	--	--	--	--	--	--	--	--	--	--	--	--	--	--	--	--	--	--
comp11131_c0	533.931211618596	77.0708712187768	2.7924	2.3389e-101	9.5586e-99	2096	358374261	GAA90854.1	2663	0	MFS peptide transporter [Aspergillus kawachii IFO 4308]	121714832	XM_001275025.1	519	0	Aspergillus clavatus NRRL 1 oligopeptide transporter (ACLA_043180), partial mRNA	K03305	TC.POT	proton-dependent oligopeptide transporter, POT family	http://www.genome.jp/dbget-bin/www_bget?ko:K03305	Q9P380	928	1.54258e-113	Probable peptide transporter ptr2 OS=Schizosaccharomyces pombe (strain 972 / ATCC 24843) GN=ptr2 PE=1 SV=1	PF00854	POT family	GO:0006810//GO:0006857	transport//oligopeptide transport	GO:0005215	transporter activity	GO:0016021//GO:0016020	integral to membrane//membrane	KOG1237	H+/oligopeptide symporter
comp11149_c0	32.5099205631325	8.18545804668388	1.9897	7.8827e-06	0.00011918	2354	115390086	XP_001212548.1	525	1.63792e-59	conserved hypothetical protein [Aspergillus terreus NIH2624] >gi|114194944|gb|EAU36644.1| conserved hypothetical protein [Aspergillus terreus NIH2624]	154323287	XM_001560908.1	54	4.51557e-17	Botryotinia fuckeliana B05.10 hypothetical protein (BC1G_00043) partial mRNA	--	--	--	--	--	--	--	--	PF08302	Fungal tRNA ligase phosphodiesterase domain	GO:0006388	tRNA splicing, via endonucleolytic cleavage and ligation	GO:0003972//GO:0005524	RNA ligase (ATP) activity//ATP binding	--	--	--	--
comp11182_c0	93.1412820363896	21.8456055661498	2.0921	7.9728e-15	3.3866e-13	4454	134054863	CAK36877.1	3057	0	unnamed protein product [Aspergillus niger]	317025279	XM_001388732.2	622	0	Aspergillus niger CBS 513.88 Ras guanyl-nucleotide exchange factor RasGEF, mRNA	--	--	--	--	Q54PQ4	305	5.41444e-27	Ras guanine nucleotide exchange factor A OS=Dictyostelium discoideum GN=gefA PE=2 SV=1	PF00618//PF01926//PF00071//PF00617//PF08477	RasGEF N-terminal motif//50S ribosome-binding GTPase//Ras family//RasGEF domain//Miro-like protein	GO:0043087//GO:0007264//GO:0051056	regulation of GTPase activity//small GTPase mediated signal transduction//regulation of small GTPase mediated signal transduction	GO:0005085//GO:0005525	guanyl-nucleotide exchange factor activity//GTP binding	GO:0005622	intracellular	KOG2378	cAMP-regulated guanine nucleotide exchange factor
comp11194_c1	392.816938616711	195.613844002002	1.0058	3.2123e-25	2.2389e-23	3170	317025248	XP_001388739.2	2579	0	polyadenylate-binding protein, cytoplasmic and nuclear [Aspergillus niger CBS 513.88] >gi|350637942|gb|EHA26298.1| hypothetical protein ASPNIDRAFT_46760 [Aspergillus niger ATCC 1015]	317025247	XM_001388702.2	1488	0	Aspergillus niger CBS 513.88 polyadenylate-binding protein, cytoplasmic and nuclear, mRNA	K13126	PABPC	polyadenylate-binding protein	http://www.genome.jp/dbget-bin/www_bget?ko:K13126	Q2UK72	2500	0	Polyadenylate-binding protein, cytoplasmic and nuclear OS=Aspergillus oryzae (strain ATCC 42149 / RIB 40) GN=pab1 PE=3 SV=1	PF02660//PF00906//PF00076//PF00658	Glycerol-3-phosphate acyltransferase//Hepatitis core antigen//RNA recognition motif. (a.k.a. RRM, RBD, or RNP domain)//Poly-adenylate binding protein, unique domain	GO:0008654//GO:0009405	phospholipid biosynthetic process//pathogenesis	GO:0003676//GO:0005198//GO:0043772//GO:0003723//GO:0000166	nucleic acid binding//structural molecule activity//acyl-phosphate glycerol-3-phosphate acyltransferase activity//RNA binding//nucleotide binding	GO:0005886	plasma membrane	KOG0123	Polyadenylate-binding protein (RRM superfamily)
comp11195_c0	39.0931794771668	13.2880812446167	1.5568	1.9856e-05	0.00028159	3441	119501743	XP_001267628.1	773	8.22077e-90	hypothetical protein NFIA_045500 [Neosartorya fischeri NRRL 181] >gi|119415794|gb|EAW25731.1| hypothetical protein NFIA_045500 [Neosartorya fischeri NRRL 181]	--	--	--	--	--	--	--	--	--	Q9ERI6	204	1.40218e-15	Retinol dehydrogenase 14 OS=Mus musculus GN=Rdh14 PE=1 SV=1	PF00106//PF01154	short chain dehydrogenase//Hydroxymethylglutaryl-coenzyme A synthase N terminal	GO:0006084//GO:0008299//GO:0006552//GO:0008152//GO:0006550//GO:0006574//GO:0046950	acetyl-CoA metabolic process//isoprenoid biosynthetic process//leucine catabolic process//metabolic process//isoleucine catabolic process//valine catabolic process//cellular ketone body metabolic process	GO:0016491//GO:0004421	oxidoreductase activity//hydroxymethylglutaryl-CoA synthase activity	--	--	KOG1208	Dehydrogenases with different specificities (related to short-chain alcohol dehydrogenases)
comp11212_c0	12.2631448141905	1.1161988245478	3.4577	0.00044022	0.0047291	621	--	--	--	--	--	--	--	--	--	--	--	--	--	--	--	--	--	--	--	--	--	--	--	--	--	--	--	--
comp11254_c0	133.923251192367	18.6564660674418	2.8437	3.9616e-27	2.9765e-25	4543	119472378	XP_001258321.1	5409	0	hypothetical protein NFIA_057740 [Neosartorya fischeri NRRL 181] >gi|119406473|gb|EAW16424.1| conserved hypothetical protein [Neosartorya fischeri NRRL 181]	119472377	XM_001258320.1	1890	0	Neosartorya fischeri NRRL 181 conserved hypothetical protein (NFIA_057740) partial mRNA	--	--	--	--	--	--	--	--	PF00515	Tetratricopeptide repeat	--	--	GO:0005515	protein binding	--	--	--	--
comp11270_c1	44.1250247041507	18.0186381677002	1.2921	5.0086e-05	0.00066159	3489	350634064	EHA22428.1	3556	0	hypothetical protein ASPNIDRAFT_51069 [Aspergillus niger ATCC 1015]	115438387	XM_001218052.1	454	0	Aspergillus terreus NIH2624 conserved hypothetical protein (ATEG_09431) partial mRNA	--	--	--	--	Q2UTN6	3416	0	Histone-lysine N-methyltransferase, H3 lysine-36 specific OS=Aspergillus oryzae (strain ATCC 42149 / RIB 40) GN=set2 PE=3 SV=1	PF00397//PF02285//PF00856//PF08236	WW domain//Cytochrome oxidase c subunit VIII//SET domain//SRI (Set2 Rpb1 interacting) domain	GO:0006479//GO:0006123//GO:0034968//GO:0015992//GO:0010452//GO:0006554//GO:0006354//GO:0006355	protein methylation//mitochondrial electron transport, cytochrome c to oxygen//histone lysine methylation//proton transport//histone H3-K36 methylation//lysine catabolic process//DNA-dependent transcription, elongation//regulation of transcription, DNA-dependent	GO:0004129//GO:0005515//GO:0046975//GO:0018024	cytochrome-c oxidase activity//protein binding//histone methyltransferase activity (H3-K36 specific)//histone-lysine N-methyltransferase activity	GO:0045277//GO:0005634//GO:0005694	respiratory chain complex IV//nucleus//chromosome	KOG4442	Clathrin coat binding protein/Huntingtin interacting protein HIP1, involved in regulation of endocytosis
comp11280_c0	67.1610365580447	24.3969171651162	1.4609	7.1908e-08	1.5047e-06	3557	317025806	XP_001389843.2	1751	0	C6 finger domain protein [Aspergillus niger CBS 513.88]	--	--	--	--	--	--	--	--	--	--	--	--	--	PF00096//PF00172//PF04082	Zinc finger, C2H2 type//Fungal Zn(2)-Cys(6) binuclear cluster domain//Fungal specific transcription factor domain	GO:0006351//GO:0006355	transcription, DNA-dependent//regulation of transcription, DNA-dependent	GO:0003677//GO:0000981//GO:0008270//GO:0046872	DNA binding//sequence-specific DNA binding RNA polymerase II transcription factor activity//zinc ion binding//metal ion binding	GO:0005634	nucleus	--	--
comp11312_c0	35.3139012117026	6.69719294728681	2.3986	2.9594e-07	5.7385e-06	1834	238498374	XP_002380422.1	1341	1.97442e-178	nuclear mRNA splicing factor-associated protein, putative [Aspergillus flavus NRRL3357] >gi|220693696|gb|EED50041.1| nuclear mRNA splicing factor-associated protein, putative [Aspergillus flavus NRRL3357]	336262819	XM_003346144.1	90	3.40571e-37	Sordaria macrospora k-hell hypothetical protein (SMAC_05729), mRNA	K13093	HTATSF1	HIV Tat-specific factor 1	http://www.genome.jp/dbget-bin/www_bget?ko:K13093	O43120	591	4.34384e-68	Splicing factor U2AF-associated protein 2 OS=Schizosaccharomyces pombe (strain 972 / ATCC 24843) GN=uap2 PE=1 SV=1	PF00076	RNA recognition motif. (a.k.a. RRM, RBD, or RNP domain)	--	--	GO:0003676//GO:0000166	nucleic acid binding//nucleotide binding	--	--	KOG1548	Transcription elongation factor TAT-SF1
comp11324_c0	104.869667427158	28.9749269155116	1.8557	1.1156e-14	4.6652e-13	4639	212533293	XP_002146803.1	5372	0	pentatricopeptide repeat protein [Talaromyces marneffei ATCC 18224] >gi|210072167|gb|EEA26256.1| pentatricopeptide repeat protein [Talaromyces marneffei ATCC 18224]	212533292	XM_002146767.1	1432	0	Penicillium marneffei ATCC 18224 pentatricopeptide repeat protein, mRNA	--	--	--	--	Q10451	691	1.50046e-72	Pentatricopeptide repeat-containing protein 5, mitochondrial OS=Schizosaccharomyces pombe (strain 972 / ATCC 24843) GN=ppr5 PE=2 SV=2	PF13176	Tetratricopeptide repeat	--	--	GO:0005515	protein binding	--	--	--	--
comp11337_c0	38.6954364224895	4.89001389801894	2.9843	3.3225e-09	8.3287e-08	1825	212543959	XP_002152134.1	1391	0	C2H2 transcription factor (Crea), putative [Talaromyces marneffei ATCC 18224] >gi|210067041|gb|EEA21134.1| C2H2 transcription factor (Crea), putative [Talaromyces marneffei ATCC 18224]	255946196	XM_002563820.1	194	5.20894e-95	Penicillium chrysogenum Wisconsin 54-1255 hypothetical protein (Pc20g13880) mRNA, complete cds	K09467	MIG	zinc-finger protein CreA/MIG	http://www.genome.jp/dbget-bin/www_bget?ko:K09467	A2QCJ9	1212	1.2347e-159	Probable DNA-binding protein creA OS=Aspergillus niger (strain CBS 513.88 / FGSC A1513) GN=creA PE=3 SV=1	PF05710//PF00096	Coiled coil//Zinc finger, C2H2 type	--	--	GO:0005515//GO:0008270//GO:0003676//GO:0046872	protein binding//zinc ion binding//nucleic acid binding//metal ion binding	GO:0005622	intracellular	KOG1721	FOG: Zn-finger
comp11378_c0	21.2896824926708	2.0729406741602	3.3604	4.5054e-06	7.1569e-05	3610	242803088	XP_002484103.1	2267	0	high affinity cAMP phosphodiesterase, putative [Talaromyces stipitatus ATCC 10500] >gi|218717448|gb|EED16869.1| high affinity cAMP phosphodiesterase, putative [Talaromyces stipitatus ATCC 10500]	--	--	--	--	--	--	--	--	--	Q23917	353	1.32697e-32	3',5'-cyclic-nucleotide phosphodiesterase regA OS=Dictyostelium discoideum GN=regA PE=1 SV=1	PF00233//PF01569	3'5'-cyclic nucleotide phosphodiesterase//PAP2 superfamily	GO:0008152//GO:0007165//GO:0006144	metabolic process//signal transduction//purine nucleobase metabolic process	GO:0003824//GO:0046872//GO:0004114	catalytic activity//metal ion binding//3',5'-cyclic-nucleotide phosphodiesterase activity	GO:0016020	membrane	KOG3689	Cyclic nucleotide phosphodiesterase
comp11402_c0	18.0171130554528	1.00989417459087	4.1571	7.3454e-06	0.00011202	3554	212545254	XP_002152781.1	4528	0	H /K ATPase alpha subunit, putative [Talaromyces marneffei ATCC 18224] >gi|210065750|gb|EEA19844.1| H /K ATPase alpha subunit, putative [Talaromyces marneffei ATCC 18224]	242815132	XM_002486465.1	775	0	Talaromyces stipitatus ATCC 10500 H /K ATPase alpha subunit, putative, mRNA	K01539	ATP1A	sodium/potassium-transporting ATPase subunit alpha	http://www.genome.jp/dbget-bin/www_bget?ko:K01539	P06685	1359	1.44999e-166	Sodium/potassium-transporting ATPase subunit alpha-1 OS=Rattus norvegicus GN=Atp1a1 PE=1 SV=1	PF00122	E1-E2 ATPase	GO:0006754//GO:0006812	ATP biosynthetic process//cation transport	GO:0015662//GO:0005524//GO:0000166//GO:0046872	ATPase activity, coupled to transmembrane movement of ions, phosphorylative mechanism//ATP binding//nucleotide binding//metal ion binding	GO:0016021	integral to membrane	KOG0203	Na+/K+ ATPase, alpha subunit
comp11433_c0	11.2921626734774	0	4.4972	0.00031364	0.0034839	1939	358378701	EHK16382.1	1336	2.56716e-176	hypothetical protein TRIVIDRAFT_173921 [Trichoderma virens Gv29-8]	--	--	--	--	--	--	--	--	--	P53616	553	6.69466e-62	Septation protein SUN4 OS=Saccharomyces cerevisiae (strain ATCC 204508 / S288c) GN=SUN4 PE=1 SV=1	--	--	--	--	--	--	--	--	--	--
comp11439_c0	11.8675594976037	0.584675574763134	4.3432	0.00024104	0.0027596	2089	212544061	XP_002152185.1	2512	0	general amino acid permease, putative [Talaromyces marneffei ATCC 18224] >gi|210067092|gb|EEA21185.1| general amino acid permease, putative [Talaromyces marneffei ATCC 18224]	--	--	--	--	--	K16261	YAT	yeast amino acid transporter	http://www.genome.jp/dbget-bin/www_bget?ko:K16261	P38090	1082	1.57929e-136	General amino acid permease AGP2 OS=Saccharomyces cerevisiae (strain ATCC 204508 / S288c) GN=AGP2 PE=1 SV=1	PF00324//PF13520	Amino acid permease//Amino acid permease	GO:0006810//GO:0003333//GO:0055085//GO:0006865	transport//amino acid transmembrane transport//transmembrane transport//amino acid transport	GO:0015171	amino acid transmembrane transporter activity	GO:0016021//GO:0016020	integral to membrane//membrane	--	--
comp11493_c0	18.952132894658	0	5.2443	2.0793e-06	3.5031e-05	2322	358388135	EHK25729.1	1127	2.90349e-145	hypothetical protein TRIVIDRAFT_215507 [Trichoderma virens Gv29-8]	--	--	--	--	--	--	--	--	--	--	--	--	--	PF03368	Dicer dimerisation domain	GO:0051252	regulation of RNA metabolic process	GO:0016891	endoribonuclease activity, producing 5'-phosphomonoesters	--	--	--	--
comp11658_c0	112.813739830251	33.592269386391	1.7477	9.3462e-15	3.9451e-13	2605	358370923	GAA87533.1	1190	5.24359e-151	DUF6 domain protein [Aspergillus kawachii IFO 4308]	--	--	--	--	--	--	--	--	--	Q04835	338	3.02789e-32	Uncharacterized membrane protein YMR253C OS=Saccharomyces cerevisiae (strain ATCC 204508 / S288c) GN=YMR253C PE=1 SV=1	PF00892	EamA-like transporter family	--	--	--	--	GO:0016020	membrane	--	--
comp11679_c0	171.436247141277	36.5475386551937	2.2298	1.2542e-27	9.7773e-26	2719	350636474	EHA24834.1	1579	0	hypothetical protein ASPNIDRAFT_48831 [Aspergillus niger ATCC 1015]	--	--	--	--	--	--	--	--	--	P53265	160	5.7212e-10	Uncharacterized protein YGR111W OS=Saccharomyces cerevisiae (strain ATCC 204508 / S288c) GN=YGR111W PE=1 SV=1	PF13302//PF00583//PF13673//PF13508//PF08445	Acetyltransferase (GNAT) domain//Acetyltransferase (GNAT) family//Acetyltransferase (GNAT) domain//Acetyltransferase (GNAT) domain//FR47-like protein	GO:0042967	acyl-carrier-protein biosynthetic process	GO:0016747//GO:0008080	transferase activity, transferring acyl groups other than amino-acyl groups//N-acetyltransferase activity	--	--	--	--
comp11688_c0	18.4126983720396	0	5.2026	2.9283e-06	4.8103e-05	2321	358380522	EHK18200.1	2687	0	hypothetical protein TRIVIDRAFT_76576 [Trichoderma virens Gv29-8]	118764454	AM418385.1	88	5.59751e-36	Hypocrea jecorina tyr2 gene for tyrosinase 2, exons 1-8, strain QM6a	--	--	--	--	Q00024	489	2.44822e-51	Polyphenol oxidase 1 OS=Agaricus bisporus GN=PPO1 PE=2 SV=1	PF00264	Common central domain of tyrosinase	GO:0008152//GO:0055114	metabolic process//oxidation-reduction process	GO:0046872//GO:0016491	metal ion binding//oxidoreductase activity	--	--	--	--
comp11689_c0	12.4429563217299	0.106304649956934	6.871	0.00017163	0.0020251	1555	358380630	EHK18307.1	1036	8.89279e-137	ras small GTPase Rho1 [Trichoderma virens Gv29-8]	32992591	AK107382.1	265	1.50349e-134	Oryza sativa Japonica Group cDNA clone:002-127-C03, full insert sequence	K04513	RHOA	Ras homolog gene family, member A	http://www.genome.jp/dbget-bin/www_bget?ko:K04513	Q9C3Y4	856	8.87301e-111	GTP-binding protein rhoA OS=Emericella nidulans (strain FGSC A4 / ATCC 38163 / CBS 112.46 / NRRL 194 / M139) GN=rhoA PE=3 SV=1	PF08477//PF00025//PF04670//PF00071//PF00931	Miro-like protein//ADP-ribosylation factor family//Gtr1/RagA G protein conserved region//Ras family//NB-ARC domain	GO:0007264	small GTPase mediated signal transduction	GO:0043531//GO:0005525	ADP binding//GTP binding	GO:0005737//GO:0005622//GO:0016020//GO:0005634	cytoplasm//intracellular//membrane//nucleus	KOG0393	Ras-related small GTPase, Rho type
comp11691_c0	21.5054563017182	1.2756557994832	4.0754	1.0811e-06	1.9097e-05	2825	242808528	XP_002485183.1	2818	0	conserved hypothetical protein [Talaromyces stipitatus ATCC 10500] >gi|218715808|gb|EED15230.1| conserved hypothetical protein [Talaromyces stipitatus ATCC 10500]	--	--	--	--	--	--	--	--	--	--	--	--	--	PF01663//PF00884	Type I phosphodiesterase / nucleotide pyrophosphatase//Sulfatase	GO:0008152	metabolic process	GO:0008484//GO:0003824	sulfuric ester hydrolase activity//catalytic activity	--	--	--	--
comp11810_c0	20.6783233670367	1.54141742437554	3.7458	2.8971e-06	4.7648e-05	2826	212533833	XP_002147073.1	1488	0	universal stress protein family domain protein [Talaromyces marneffei ATCC 18224] >gi|210072437|gb|EEA26526.1| universal stress protein family domain protein [Talaromyces marneffei ATCC 18224]	--	--	--	--	--	--	--	--	--	P87132	347	1.29029e-32	Uncharacterized protein C167.05 OS=Schizosaccharomyces pombe (strain 972 / ATCC 24843) GN=SPAC167.05 PE=1 SV=2	PF00582	Universal stress protein family	GO:0006950	response to stress	--	--	--	--	--	--
comp11824_c1	20.2108134474341	0	5.3371	9.4049e-07	1.6733e-05	1595	358389133	EHK26726.1	858	1.36468e-104	glycoside hydrolase family 17 protein, partial [Trichoderma virens Gv29-8]	46108735	XM_381426.1	90	2.95351e-37	Gibberella zeae PH-1 hypothetical protein partial mRNA	--	--	--	--	Q4WC60	421	2.12579e-43	Probable beta-glucosidase btgE OS=Neosartorya fumigata (strain ATCC MYA-4609 / Af293 / CBS 101355 / FGSC A1100) GN=btgE PE=3 SV=2	--	--	GO:0005975	carbohydrate metabolic process	GO:0043169//GO:0016787	cation binding//hydrolase activity	--	--	--	--
comp11829_c0	12.2271825126826	0.0531523249784668	7.8457	0.00034926	0.0038374	1533	358377923	EHK15606.1	870	3.43353e-110	hypothetical protein TRIVIDRAFT_175287 [Trichoderma virens Gv29-8]	302917082	XM_003052306.1	328	1.41015e-169	Nectria haematococca mpVI 77-13-4 hypothetical protein, mRNA	--	--	--	--	--	--	--	--	PF10220	Uncharacterized conserved protein (DUF2146)	GO:0000184	nuclear-transcribed mRNA catabolic process, nonsense-mediated decay	--	--	--	--	--	--
comp11889_c0	65.8829363624543	23.3338706655469	1.4975	6.1781e-08	1.308e-06	1640	358368012	GAA84630.1	437	4.86223e-46	hypothetical protein AKAW_02744 [Aspergillus kawachii IFO 4308]	--	--	--	--	--	--	--	--	--	Q9Y7K9	195	2.48724e-15	PARP-type zinc finger-containing protein C2A9.07c OS=Schizosaccharomyces pombe (strain 972 / ATCC 24843) GN=SPBC2A9.07c PE=1 SV=3	PF00645	Poly(ADP-ribose) polymerase and DNA-Ligase Zn-finger region	--	--	GO:0008270//GO:0003677	zinc ion binding//DNA binding	--	--	--	--
comp11945_c0	14.4568452061717	0.903589524633935	3.9999	6.8849e-05	0.0008797	1912	212527154	XP_002143734.1	1681	0	conserved hypothetical protein [Talaromyces marneffei ATCC 18224] >gi|210073132|gb|EEA27219.1| conserved hypothetical protein [Talaromyces marneffei ATCC 18224]	--	--	--	--	--	--	--	--	--	Q9USN4	693	3.10137e-81	Uncharacterized transporter C1529.01 OS=Schizosaccharomyces pombe (strain 972 / ATCC 24843) GN=SPCC1529.01 PE=2 SV=2	PF04827//PF00083//PF00737//PF07690//PF00631//PF03137	Plant transposon protein//Sugar (and other) transporter//Photosystem II 10 kDa phosphoprotein//Major Facilitator Superfamily//GGL domain//Organic Anion Transporter Polypeptide (OATP) family	GO:0007165//GO:0006810//GO:0007186//GO:0055085//GO:0015979//GO:0050821	signal transduction//transport//G-protein coupled receptor signaling pathway//transmembrane transport//photosynthesis//protein stabilization	GO:0005215//GO:0022857//GO:0004871//GO:0016788//GO:0042301	transporter activity//transmembrane transporter activity//signal transducer activity//hydrolase activity, acting on ester bonds//phosphate ion binding	GO:0005834//GO:0016021//GO:0016020//GO:0009523	heterotrimeric G-protein complex//integral to membrane//membrane//photosystem II	KOG0255	Synaptic vesicle transporter SVOP and related transporters (major facilitator superfamily)
comp12069_c0	17.2259424222793	1.9134836992248	3.1703	5.3417e-05	0.00069875	1973	242807894	XP_002485050.1	1471	0	SWIRM domain protein Fun19, putative [Talaromyces stipitatus ATCC 10500] >gi|218715675|gb|EED15097.1| SWIRM domain protein Fun19, putative [Talaromyces stipitatus ATCC 10500]	212537952	XM_002149096.1	366	0	Penicillium marneffei ATCC 18224 SWIRM domain protein Fun19, putative, mRNA	--	--	--	--	Q99326	329	6.69268e-32	SWIRM domain-containing protein YOR338W OS=Saccharomyces cerevisiae (strain ATCC 204508 / S288c) GN=YOR338W PE=1 SV=1	PF04433	SWIRM domain	--	--	GO:0005515//GO:0003677	protein binding//DNA binding	--	--	--	--
comp12213_c1	72.7517359504613	36.1435809853574	1.0092	7.6819e-06	0.00011674	2110	115491765	XP_001210510.1	1503	0	transcription factor iws-1 [Aspergillus terreus NIH2624] >gi|114197370|gb|EAU39070.1| transcription factor iws-1 [Aspergillus terreus NIH2624]	317030451	XM_001392570.2	419	0	Aspergillus niger CBS 513.88 transcription factor iws1, mRNA	--	--	--	--	Q4WSM6	1476	0	Transcription factor iws1 OS=Neosartorya fumigata (strain ATCC MYA-4609 / Af293 / CBS 101355 / FGSC A1100) GN=iws1 PE=3 SV=1	PF06524//PF09507//PF08711	NOA36 protein//DNA polymerase subunit Cdc27//TFIIS helical bundle-like domain	GO:0006351//GO:0006260	transcription, DNA-dependent//DNA replication	GO:0008270//GO:0003677	zinc ion binding//DNA binding	GO:0005634	nucleus	KOG1793	Uncharacterized conserved protein
comp12420_c0	16.5066963921215	0	5.045	9.937e-06	0.00014776	4975	358379409	EHK17089.1	7270	0	hypothetical protein TRIVIDRAFT_66050 [Trichoderma virens Gv29-8]	367049625	XM_003655144.1	446	0	Thielavia terrestris NRRL 8126 hypothetical protein (THITE_2118585) mRNA, complete cds	K05667	ABCC3	ATP-binding cassette, subfamily C (CFTR/MRP), member 3	http://www.genome.jp/dbget-bin/www_bget?ko:K05667	P39109	3582	0	Metal resistance protein YCF1 OS=Saccharomyces cerevisiae (strain ATCC 204508 / S288c) GN=YCF1 PE=1 SV=2	PF01580//PF04548//PF00664//PF00005//PF01926//PF03193//PF00350//PF08477	FtsK/SpoIIIE family//AIG1 family//ABC transporter transmembrane region//ABC transporter//50S ribosome-binding GTPase//Protein of unknown function, DUF258//Dynamin family//Miro-like protein	GO:0055085//GO:0007049//GO:0006810//GO:0007059//GO:0006200//GO:0007264//GO:0051301	transmembrane transport//cell cycle//transport//chromosome segregation//ATP catabolic process//small GTPase mediated signal transduction//cell division	GO:0042626//GO:0003924//GO:0005525//GO:0016887//GO:0000166//GO:0005524//GO:0003677	ATPase activity, coupled to transmembrane movement of substances//GTPase activity//GTP binding//ATPase activity//nucleotide binding//ATP binding//DNA binding	GO:0016021//GO:0005622	integral to membrane//intracellular	KOG0054	Multidrug resistance-associated protein/mitoxantrone resistance protein, ABC superfamily
comp12472_c0	32.653769769164	8.77013362144701	1.8966	1.2837e-05	0.00018808	2416	358369104	GAA85719.1	2372	0	DNA lyase Apn2 [Aspergillus kawachii IFO 4308]	--	--	--	--	--	--	--	--	--	P87175	585	2.42005e-64	DNA-(apurinic or apyrimidinic site) lyase 2 OS=Schizosaccharomyces pombe (strain 972 / ATCC 24843) GN=apn2 PE=1 SV=1	PF06839	GRF zinc finger	GO:0006281//GO:0090305	DNA repair//nucleic acid phosphodiester bond hydrolysis	GO:0003677//GO:0004519//GO:0008270//GO:0016829	DNA binding//endonuclease activity//zinc ion binding//lyase activity	GO:0005622	intracellular	KOG1294	Apurinic/apyrimidinic endonuclease and related enzymes
comp12549_c0	29.5250495379776	10.2605248138432	1.5248	0.00024936	0.0028368	5368	317033196	XP_001395049.2	4694	0	anucleate primary sterigmata (ApsB) [Aspergillus niger CBS 513.88]	317151064	XM_001824368.2	299	6.62634e-153	Aspergillus oryzae RIB40 anucleate primary sterigmata (ApsB), mRNA	--	--	--	--	O60039	3464	0	Anucleate primary sterigmata protein B OS=Emericella nidulans (strain FGSC A4 / ATCC 38163 / CBS 112.46 / NRRL 194 / M139) GN=apsB PE=4 SV=2	PF04565//PF03910	RNA polymerase Rpb2, domain 3//Adenovirus minor core protein PV	GO:0006206//GO:0006144//GO:0006351	pyrimidine nucleobase metabolic process//purine nucleobase metabolic process//transcription, DNA-dependent	GO:0003677//GO:0003899	DNA binding//DNA-directed RNA polymerase activity	GO:0005730//GO:0019012	nucleolus//virion	--	--
comp12588_c0	19.1679067037053	0	5.2606	1.8139e-06	3.0752e-05	6317	358381681	EHK19356.1	9064	0	putative beta-1,3-glucan synthase [Trichoderma virens Gv29-8]	302883695	XM_003040701.1	1463	0	Nectria haematococca mpVI 77-13-4 glycosyltransferase family 48 (FKS1), mRNA	K00706	E2.4.1.34	1,3-beta-glucan synthase	http://www.genome.jp/dbget-bin/www_bget?ko:K00706	A2QLK4	6989	0	1,3-beta-glucan synthase component FKS1 OS=Aspergillus niger (strain CBS 513.88 / FGSC A1513) GN=fksA PE=3 SV=1	PF02364//PF06624//PF05634	1,3-beta-glucan synthase component//Ribosome associated membrane protein RAMP4//APO RNA-binding	GO:0005985//GO:0005982//GO:0006075	sucrose metabolic process//starch metabolic process//(1->3)-beta-D-glucan biosynthetic process	GO:0003843//GO:0003723	1,3-beta-D-glucan synthase activity//RNA binding	GO:0000148//GO:0005783//GO:0016020	1,3-beta-D-glucan synthase complex//endoplasmic reticulum//membrane	KOG0916	1,3-beta-glucan synthase/callose synthase catalytic subunit
comp12594_c0	97.0262894682869	32.4229182368647	1.5814	1.1734e-11	3.8457e-10	3756	317038295	XP_001402004.2	2347	0	hypothetical protein ANI_1_1046184 [Aspergillus niger CBS 513.88]	134074608	AM270080.1	59	1.20289e-19	Aspergillus niger contig An04c0190, genomic contig	--	--	--	--	--	--	--	--	--	--	--	--	--	--	--	--	--	--
comp12648_c0	28.984536146314	8.39700430009818	1.7873	6.9769e-05	0.00089104	1515	--	--	--	--	--	--	--	--	--	--	--	--	--	--	--	--	--	--	PF00172	Fungal Zn(2)-Cys(6) binuclear cluster domain	GO:0006355	regulation of transcription, DNA-dependent	GO:0000981//GO:0008270	sequence-specific DNA binding RNA polymerase II transcription factor activity//zinc ion binding	GO:0005634	nucleus	--	--
comp12665_c0	81.0658604360703	28.2238845635658	1.5222	1.3334e-09	3.4816e-08	3274	317033464	XP_001395842.2	2652	0	DNA repair protein RAD1 [Aspergillus niger CBS 513.88]	67903451	XM_676890.1	321	2.37127e-165	Aspergillus nidulans FGSC A4 hypothetical protein AN8713.2 partial mRNA	--	--	--	--	P36617	882	1.30753e-100	DNA repair protein rad16 OS=Schizosaccharomyces pombe (strain 972 / ATCC 24843) GN=rad16 PE=1 SV=2	PF02732//PF06652	ERCC4 domain//Methuselah N-terminus	GO:0006950//GO:0007186	response to stress//G-protein coupled receptor signaling pathway	GO:0003677//GO:0004930//GO:0004518	DNA binding//G-protein coupled receptor activity//nuclease activity	--	--	KOG0442	Structure-specific endonuclease ERCC1-XPF, catalytic component XPF/ERCC4
comp12710_c0	32.5818451661482	11.9061207951766	1.4524	0.0001851	0.0021755	2690	145252306	XP_001397666.1	2724	0	exosome component 3'-5' exonuclease [Aspergillus niger CBS 513.88] >gi|134083214|emb|CAK42852.1| unnamed protein product [Aspergillus niger] >gi|350633598|gb|EHA21963.1| hypothetical protein ASPNIDRAFT_49025 [Aspergillus niger ATCC 1015]	70999827	XM_749538.1	430	0	Aspergillus fumigatus Af293 exosome complex exonuclease Rrp6, putative (AFUA_3G09880), partial mRNA	--	--	--	--	Q10146	905	2.64534e-106	Exosome complex exonuclease rrp6 OS=Schizosaccharomyces pombe (strain 972 / ATCC 24843) GN=rrp6 PE=2 SV=2	PF08066//PF10392//PF00570//PF01612	PMC2NT (NUC016) domain//Golgi transport complex subunit 5//HRDC domain//3'-5' exonuclease	GO:0006139//GO:0006891//GO:0006396	nucleobase-containing compound metabolic process//intra-Golgi vesicle-mediated transport//RNA processing	GO:0003676//GO:0008408//GO:0000166	nucleic acid binding//3'-5' exonuclease activity//nucleotide binding	GO:0000176//GO:0005622//GO:0017119	nuclear exosome (RNase complex)//intracellular//Golgi transport complex	KOG2206	Exosome 3'-5' exoribonuclease complex, subunit PM/SCL-100 (Rrp6)
comp12713_c0	18.2289310113343	0	5.1882	3.2917e-06	5.3615e-05	1424	358387721	EHK25315.1	1574	0	hypothetical protein TRIVIDRAFT_215408 [Trichoderma virens Gv29-8]	302924014	XM_003053750.1	48	5.85627e-14	Nectria haematococca mpVI 77-13-4 hypothetical protein, mRNA	--	--	--	--	--	--	--	--	PF08172//PF00122	CASP C terminal//E1-E2 ATPase	GO:0006891	intra-Golgi vesicle-mediated transport	GO:0000166//GO:0046872	nucleotide binding//metal ion binding	GO:0030173	integral to Golgi membrane	--	--
comp12715_c0	27.9427082716304	4.99631854797587	2.4835	3.5434e-06	5.7437e-05	4000	358367996	GAA84614.1	2155	0	Rad2-like endonuclease [Aspergillus kawachii IFO 4308]	317027812	XM_001400011.2	275	1.08161e-139	Aspergillus niger CBS 513.88 rad2-like endonuclease, mRNA	--	--	--	--	Q8BMI4	255	1.0284e-20	Flap endonuclease GEN homolog 1 OS=Mus musculus GN=Gen1 PE=2 SV=2	PF00752//PF00867	XPG N-terminal domain//XPG I-region	GO:0090305//GO:0006281	nucleic acid phosphodiester bond hydrolysis//DNA repair	GO:0004518//GO:0004519//GO:0003677	nuclease activity//endonuclease activity//DNA binding	--	--	KOG2519	5'-3' exonuclease
comp12724_c0	12.5148809247457	0	4.6456	0.0001374	0.001656	1151	358387216	EHK24811.1	476	4.59168e-54	hypothetical protein TRIVIDRAFT_18067, partial [Trichoderma virens Gv29-8]	380446942	JQ080071.1	207	1.92773e-102	Hypocrea lixii clone pSG19 mRNA sequence	--	--	--	--	--	--	--	--	PF00242//PF09726	DNA polymerase (viral) N-terminal domain//Transmembrane protein	GO:0006260	DNA replication	GO:0003887//GO:0003677	DNA-directed DNA polymerase activity//DNA binding	GO:0016021//GO:0042575	integral to membrane//DNA polymerase complex	--	--
comp12728_c0	39.9181546737578	16.9024393431524	1.2398	0.00016905	0.0019955	3472	317029586	XP_001391934.2	3816	0	small nucleolar ribonucleoprotein complex subunit [Aspergillus niger CBS 513.88]	119479996	XM_001260026.1	422	0	Neosartorya fischeri NRRL 181 small nucleolar ribonucleoprotein complex subunit, putative (NFIA_080740) partial mRNA	--	--	--	--	O60161	959	1.07294e-112	U3 small nucleolar RNA-associated protein 4 OS=Schizosaccharomyces pombe (strain 972 / ATCC 24843) GN=utp4 PE=2 SV=1	PF03503//PF00487//PF07267//PF00400	Chlamydia cysteine-rich outer membrane protein 3//Fatty acid desaturase//Nucleopolyhedrovirus capsid protein P87//WD domain, G-beta repeat	GO:0006629	lipid metabolic process	GO:0005201//GO:0005515	extracellular matrix structural constituent//protein binding	GO:0019028//GO:0005578	viral capsid//proteinaceous extracellular matrix	KOG2048	WD40 repeat protein
comp12736_c0	24.5982142313967	0.903589524633935	4.7667	8.1583e-08	1.694e-06	2152	242786665	XP_002480851.1	1908	0	alpha-1,3-glucanase/mutanase, putative [Talaromyces stipitatus ATCC 10500] >gi|218720998|gb|EED20417.1| alpha-1,3-glucanase/mutanase, putative [Talaromyces stipitatus ATCC 10500]	164449640	EU341820.1	859	0	Penicillium purpurogenum alpha-1,3-glucanase (mutA) mRNA, partial cds	--	--	--	--	O13716	614	5.25725e-70	Glucan endo-1,3-alpha-glucosidase agn1 OS=Schizosaccharomyces pombe (strain 972 / ATCC 24843) GN=agn1 PE=1 SV=2	--	--	--	--	--	--	--	--	--	--
comp12760_c1	27.7988590655989	8.13230572170541	1.7733	0.00010549	0.0012986	3249	358371931	GAA88537.1	3455	0	possible swi2/snf2-like protein [Aspergillus kawachii IFO 4308]	317030517	XM_001392672.2	824	0	Aspergillus niger CBS 513.88 SNF2 family helicase/ATPase PasG, mRNA	--	--	--	--	Q60848	1349	1.49919e-168	Lymphocyte-specific helicase OS=Mus musculus GN=Hells PE=1 SV=2	PF00176//PF00271//PF04851//PF02935	SNF2 family N-terminal domain//Helicase conserved C-terminal domain//Type III restriction enzyme, res subunit//Cytochrome c oxidase subunit VIIc	GO:0015992//GO:0006123	proton transport//mitochondrial electron transport, cytochrome c to oxygen	GO:0004129//GO:0004386//GO:0003677//GO:0005524//GO:0003676//GO:0016787	cytochrome-c oxidase activity//helicase activity//DNA binding//ATP binding//nucleic acid binding//hydrolase activity	GO:0045277	respiratory chain complex IV	KOG0385	Chromatin remodeling complex WSTF-ISWI, small subunit
comp12799_c0	29.6688987440092	11.0556835955211	1.4242	0.00042186	0.0045551	2115	358372887	GAA89488.1	2674	0	prolyl-tRNA synthetase [Aspergillus kawachii IFO 4308]	70995365	XM_747347.1	165	7.99718e-79	Aspergillus fumigatus Af293 prolyl-tRNA synthetase (AFUA_1G10750), partial mRNA	--	--	--	--	B2V6W5	783	6.89596e-93	Proline--tRNA ligase OS=Sulfurihydrogenibium sp. (strain YO3AOP1) GN=proS PE=3 SV=1	PF00587	tRNA synthetase class II core domain (G, H, P, S and T)	GO:0006418//GO:0006525//GO:0006560//GO:0006433	tRNA aminoacylation for protein translation//arginine metabolic process//proline metabolic process//prolyl-tRNA aminoacylation	GO:0004827//GO:0004812//GO:0005524//GO:0000166	proline-tRNA ligase activity//aminoacyl-tRNA ligase activity//ATP binding//nucleotide binding	GO:0005737	cytoplasm	KOG2324	Prolyl-tRNA synthetase
comp12814_c0	153.956410870352	38.1633693345391	2.0123	1.3309e-22	8.3678e-21	830	361123921	EHK96059.1	121	3.01195e-06	hypothetical protein M7I_8255 [Glarea lozoyensis 74030]	134057469	AM270040.1	77	2.5423e-30	Aspergillus niger contig An02c0460, genomic contig	--	--	--	--	--	--	--	--	--	--	--	--	--	--	--	--	--	--
comp12834_c0	18.9880951961659	1.54141742437554	3.6228	9.0474e-06	0.00013565	1647	317038384	XP_003188666.1	484	1.02756e-52	pinin/SDK/memA domain protein [Aspergillus niger CBS 513.88]	--	--	--	--	--	--	--	--	--	--	--	--	--	--	--	--	--	--	--	--	--	--	--
comp12851_c0	30.6039185832143	5.10262319793281	2.5844	7.6797e-07	1.3837e-05	2744	358367639	GAA84257.1	3210	0	cell division control protein [Aspergillus kawachii IFO 4308]	145234295	XM_001400482.1	925	0	Aspergillus niger CBS 513.88 splicing factor cef1, mRNA	--	--	--	--	Q4WHG0	3069	0	Pre-mRNA-splicing factor cef1 OS=Neosartorya fumigata (strain ATCC MYA-4609 / Af293 / CBS 101355 / FGSC A1100) GN=cef1 PE=3 SV=1	PF00249//PF04082//PF01110	Myb-like DNA-binding domain//Fungal specific transcription factor domain//Ciliary neurotrophic factor	GO:0051301//GO:0006351//GO:0040007	cell division//transcription, DNA-dependent//growth	GO:0003677//GO:0003682//GO:0008270	DNA binding//chromatin binding//zinc ion binding	GO:0005737//GO:0000785//GO:0005634	cytoplasm//chromatin//nucleus	KOG0050	mRNA splicing protein CDC5 (Myb superfamily)
comp12857_c0	19.2038690052132	0.425218599827734	5.497	1.7346e-06	2.9534e-05	1135	242785417	XP_002480590.1	1446	0	MFS sugar transporter, putative [Talaromyces stipitatus ATCC 10500] >gi|242785426|ref|XP_002480592.1| MFS sugar transporter, putative [Talaromyces stipitatus ATCC 10500] >gi|218720737|gb|EED20156.1| MFS sugar transporter, putative [Talaromyces stipitatus ATCC 10500] >gi|218720739|gb|EED20158.1| MFS sugar transporter, putative [Talaromyces stipitatus ATCC 10500]	212543002	XM_002151620.1	366	0	Penicillium marneffei ATCC 18224 MFS sugar transporter, putative, mRNA	--	--	--	--	P87110	279	1.18474e-25	Myo-inositol transporter 2 OS=Schizosaccharomyces pombe (strain 972 / ATCC 24843) GN=itr2 PE=2 SV=1	PF00083//PF07690	Sugar (and other) transporter//Major Facilitator Superfamily	GO:0008643//GO:0055085	carbohydrate transport//transmembrane transport	GO:0022857//GO:0022891	transmembrane transporter activity//substrate-specific transmembrane transporter activity	GO:0016021	integral to membrane	KOG0254	Predicted transporter (major facilitator superfamily)
comp12857_c1	24.5982142313967	0.106304649956934	7.8542	3.9878e-07	7.5536e-06	1243	242785421	XP_002480591.1	1628	0	MFS sugar transporter, putative [Talaromyces stipitatus ATCC 10500] >gi|218720738|gb|EED20157.1| MFS sugar transporter, putative [Talaromyces stipitatus ATCC 10500]	212543002	XM_002151620.1	366	0	Penicillium marneffei ATCC 18224 MFS sugar transporter, putative, mRNA	--	--	--	--	Q9XIH6	267	4.98079e-24	Putative polyol transporter 2 OS=Arabidopsis thaliana GN=PLT2 PE=2 SV=1	PF07690//PF00083//PF12906	Major Facilitator Superfamily//Sugar (and other) transporter//RING-variant domain	GO:0055085//GO:0008643	transmembrane transport//carbohydrate transport	GO:0008270//GO:0022857//GO:0022891	zinc ion binding//transmembrane transporter activity//substrate-specific transmembrane transporter activity	GO:0016021	integral to membrane	KOG0254	Predicted transporter (major facilitator superfamily)
comp12868_c0	157.906510067979	2.12609299913867	6.2147	3.1259e-42	3.7308e-40	848	--	--	--	--	--	--	--	--	--	--	--	--	--	--	--	--	--	--	--	--	--	--	--	--	--	--	--	--
comp12931_c0	15.2120535378374	0	4.9271	2.3047e-05	0.00032275	1522	358378318	EHK16000.1	385	3.58523e-39	hypothetical protein TRIVIDRAFT_210928 [Trichoderma virens Gv29-8]	154318003	XM_001558271.1	47	2.25479e-13	Botryotinia fuckeliana B05.10 hypothetical protein (BC1G_02985) partial mRNA	--	--	--	--	--	--	--	--	PF00397	WW domain	--	--	GO:0005515	protein binding	--	--	--	--
comp12968_c1	707.619058457282	104.325257374735	2.7619	1.8782e-132	1.1782e-129	3504	121705826	XP_001271176.1	2241	0	conserved hypothetical protein [Aspergillus clavatus NRRL 1] >gi|119399322|gb|EAW09750.1| conserved hypothetical protein [Aspergillus clavatus NRRL 1]	--	--	--	--	--	--	--	--	--	P80402	372	9.67265e-37	2,3-dihydroxybenzoate decarboxylase OS=Aspergillus oryzae (strain ATCC 42149 / RIB 40) GN=AO090005000447 PE=1 SV=2	PF07690//PF04909	Major Facilitator Superfamily//Amidohydrolase	GO:0055085//GO:0008152	transmembrane transport//metabolic process	GO:0003824	catalytic activity	GO:0016021	integral to membrane	--	--
comp12975_c0	22.0808531258444	3.98642437338501	2.4696	3.9461e-05	0.00053219	2747	317031794	XP_001393471.2	2111	0	fungal specific transcription factor domain protein [Aspergillus niger CBS 513.88]	119490181	XM_001263003.1	281	3.41772e-143	Neosartorya fischeri NRRL 181 fungal specific transcription factor, putative (NFIA_062680) partial mRNA	--	--	--	--	O59741	134	1.17088e-06	Uncharacterized transcriptional regulatory protein C530.05 OS=Schizosaccharomyces pombe (strain 972 / ATCC 24843) GN=SPBC530.05 PE=2 SV=2	PF09514//PF04082	SSXRD motif//Fungal specific transcription factor domain	GO:0006355//GO:0006351	regulation of transcription, DNA-dependent//transcription, DNA-dependent	GO:0008270//GO:0003677	zinc ion binding//DNA binding	GO:0005634	nucleus	--	--
comp12983_c0	13.4499007639508	0.797284874677001	4.0764	0.00011501	0.0014062	1103	146322994	XP_755727.2	208	7.05343e-17	conserved hypothetical protein [Aspergillus fumigatus Af293] >gi|129558563|gb|EAL93689.2| conserved hypothetical protein [Aspergillus fumigatus Af293]	--	--	--	--	--	--	--	--	--	--	--	--	--	--	--	--	--	--	--	--	--	--	--
comp12988_c0	16.1470733770426	2.0729406741602	2.9615	0.0001395	0.0016792	1048	212527872	XP_002144093.1	986	8.53099e-131	carbonyl reductase, putative [Talaromyces marneffei ATCC 18224] >gi|210073491|gb|EEA27578.1| carbonyl reductase, putative [Talaromyces marneffei ATCC 18224]	--	--	--	--	--	--	--	--	--	Q9M2E2	234	6.16441e-21	(+)-neomenthol dehydrogenase OS=Arabidopsis thaliana GN=SDR1 PE=1 SV=1	--	--	GO:0055114	oxidation-reduction process	GO:0000166//GO:0016491	nucleotide binding//oxidoreductase activity	--	--	KOG1208	Dehydrogenases with different specificities (related to short-chain alcohol dehydrogenases)
comp12993_c0	21.4694940002103	3.34859647364341	2.6807	2.5586e-05	0.00035593	3231	212530040	XP_002145177.1	828	4.85529e-98	conserved hypothetical protein [Talaromyces marneffei ATCC 18224] >gi|210074575|gb|EEA28662.1| conserved hypothetical protein [Talaromyces marneffei ATCC 18224]	--	--	--	--	--	--	--	--	--	--	--	--	--	PF01126//PF04111//PF10018//PF06009//PF00170//PF03148//PF08702//PF02346	Heme oxygenase//Autophagy protein Apg6//Vitamin-D-receptor interacting Mediator subunit 4//Laminin Domain II//bZIP transcription factor//Tektin family//Fibrinogen alpha/beta chain family//Chordopoxvirus fusion protein	GO:0051258//GO:0000226//GO:0030168//GO:0006357//GO:0006914//GO:0007165//GO:0019064//GO:0006355//GO:0007155//GO:0006788//GO:0055114//GO:0015994	protein polymerization//microtubule cytoskeleton organization//platelet activation//regulation of transcription from RNA polymerase II promoter//autophagy//signal transduction//viral entry into host cell via membrane fusion with the plasma membrane//regulation of transcription, DNA-dependent//cell adhesion//heme oxidation//oxidation-reduction process//chlorophyll metabolic process	GO:0043565//GO:0004392//GO:0005102//GO:0001104//GO:0030674//GO:0003700	sequence-specific DNA binding//heme oxygenase (decyclizing) activity//receptor binding//RNA polymerase II transcription cofactor activity//protein binding, bridging//sequence-specific DNA binding transcription factor activity	GO:0005667//GO:0016592//GO:0019031//GO:0005577//GO:0005874//GO:0005604	transcription factor complex//mediator complex//viral envelope//fibrinogen complex//microtubule//basement membrane	--	--
comp12995_c0	26.3244047037754	0	5.7183	2.2023e-08	4.9543e-07	2080	358389248	EHK26840.1	2848	0	hypothetical protein TRIVIDRAFT_85586 [Trichoderma virens Gv29-8]	169610646	XM_001798690.1	132	1.73848e-60	Phaeosphaeria nodorum SN15 hypothetical protein partial mRNA	--	--	--	--	Q7X2H8	922	1.65875e-113	Choline oxidase OS=Arthrobacter globiformis GN=codA PE=1 SV=1	PF05199//PF00732//PF05834//PF07992//PF01266	GMC oxidoreductase//GMC oxidoreductase//Lycopene cyclase protein//Pyridine nucleotide-disulphide oxidoreductase//FAD dependent oxidoreductase	GO:0055114//GO:0006566//GO:0006066//GO:0006544//GO:0006563//GO:0016117	oxidation-reduction process//threonine metabolic process//alcohol metabolic process//glycine metabolic process//L-serine metabolic process//carotenoid biosynthetic process	GO:0016705//GO:0008812//GO:0016614//GO:0016491//GO:0050660	oxidoreductase activity, acting on paired donors, with incorporation or reduction of molecular oxygen//choline dehydrogenase activity//oxidoreductase activity, acting on CH-OH group of donors//oxidoreductase activity//flavin adenine dinucleotide binding	--	--	--	--
comp12997_c0	24.3105158193336	7.60078247192075	1.6774	0.00044268	0.0047514	3707	350638235	EHA26591.1	2668	0	hypothetical protein ASPNIDRAFT_35984 [Aspergillus niger ATCC 1015]	317025462	XM_001389091.2	705	0	Aspergillus niger CBS 513.88 splicing factor cwf19, mRNA	--	--	--	--	Q09909	934	2.13292e-109	Pre-mRNA-splicing factor cwf19 OS=Schizosaccharomyces pombe (strain 972 / ATCC 24843) GN=cwf19 PE=1 SV=1	PF07140	Interferon gamma receptor (IFNGR1)	--	--	GO:0019955	cytokine binding	GO:0016020	membrane	KOG2477	Uncharacterized conserved protein
comp13021_c0	44.9169145833545	1.2756557994832	5.1379	2.9225e-13	1.0933e-11	4229	327293245	XP_003231319.1	3781	0	sodium transport ATPase [Trichophyton rubrum CBS 118892] >gi|326466435|gb|EGD91888.1| sodium transport ATPase [Trichophyton rubrum CBS 118892]	212534079	XM_002147160.1	220	4.29327e-109	Penicillium marneffei ATCC 18224 hypothetical protein, mRNA	K01536	E3.6.3.7	Na+-exporting ATPase	http://www.genome.jp/dbget-bin/www_bget?ko:K01536	Q01896	2403	0	Sodium transport ATPase 2 OS=Saccharomyces cerevisiae (strain ATCC 204508 / S288c) GN=ENA2 PE=1 SV=1	PF01691//PF02456//PF00122	Adenovirus E1B 19K protein / small t-antigen//Adenovirus IVa2 protein//E1-E2 ATPase	GO:0043066//GO:0006754//GO:0019083//GO:0006812	negative regulation of apoptotic process//ATP biosynthetic process//viral transcription//cation transport	GO:0005521//GO:0046872//GO:0005524//GO:0000166//GO:0015662	lamin binding//metal ion binding//ATP binding//nucleotide binding//ATPase activity, coupled to transmembrane movement of ions, phosphorylative mechanism	GO:0016021	integral to membrane	KOG0202	Ca2+ transporting ATPase
comp13028_c0	36.0094121228652	15.6087117531765	1.206	0.00044383	0.0047619	5825	134082091	CAK42208.1	3856	0	unnamed protein product [Aspergillus niger] >gi|350636063|gb|EHA24423.1| cytokinesis protein sepA [Aspergillus niger ATCC 1015]	317035273	XM_001396541.2	894	0	Aspergillus niger CBS 513.88 cytokinesis protein sepA, mRNA	K11238	BNI1	cytokinesis protein	http://www.genome.jp/dbget-bin/www_bget?ko:K11238	P78621	3562	0	Cytokinesis protein sepA OS=Emericella nidulans (strain FGSC A4 / ATCC 38163 / CBS 112.46 / NRRL 194 / M139) GN=sepA PE=3 SV=2	PF06367//PF06371	Diaphanous FH3 Domain//Diaphanous GTPase-binding Domain	GO:0016043//GO:0030036	cellular component organization//actin cytoskeleton organization	GO:0017048//GO:0003779	Rho GTPase binding//actin binding	--	--	KOG1922	Rho GTPase effector BNI1 and related formins
comp13029_c0	37.4367558697134	15.94569749354	1.2313	0.00028653	0.0032216	2779	358372235	GAA88839.1	3594	0	DNA ligase I [Aspergillus kawachii IFO 4308]	115396373	XM_001213826.1	312	2.02314e-160	Aspergillus terreus NIH2624 conserved hypothetical protein (ATEG_04648) partial mRNA	K10747	LIG1	DNA ligase 1	http://www.genome.jp/dbget-bin/www_bget?ko:K10747	Q9C1W9	1394	8.96626e-178	DNA ligase 3 OS=Schizosaccharomyces pombe (strain 972 / ATCC 24843) GN=adl1 PE=2 SV=1	PF04679//PF04675//PF01068	ATP dependent DNA ligase C terminal region//DNA ligase N terminus//ATP dependent DNA ligase domain	GO:0006260//GO:0006310//GO:0006281//GO:0051103	DNA replication//DNA recombination//DNA repair//DNA ligation involved in DNA repair	GO:0003910//GO:0005524//GO:0003677	DNA ligase (ATP) activity//ATP binding//DNA binding	--	--	KOG0967	ATP-dependent DNA ligase I
comp13075_c0	113.17623982945	48.3723363931532	1.2263	3.1496e-10	8.8219e-09	2490	317027293	XP_001400598.2	1206	1.18975e-152	heterogeneous nuclear ribonucleoprotein HRP1 [Aspergillus niger CBS 513.88]	317027292	XM_001400561.2	598	0	Aspergillus niger CBS 513.88 heterogeneous nuclear ribonucleoprotein HRP1, mRNA	K14411	MSI	RNA-binding protein Musashi	http://www.genome.jp/dbget-bin/www_bget?ko:K14411	O94432	754	1.37862e-88	Uncharacterized RNA-binding protein C660.15 OS=Schizosaccharomyces pombe (strain 972 / ATCC 24843) GN=SPBC660.15 PE=2 SV=1	PF00076	RNA recognition motif. (a.k.a. RRM, RBD, or RNP domain)	--	--	GO:0003676	nucleic acid binding	--	--	KOG4205	RNA-binding protein musashi/mRNA cleavage and polyadenylation factor I complex, subunit HRP1
comp13100_c0	24.7417038144132	0	5.6289	5.736e-08	1.2192e-06	2516	358394137	EHK43538.1	2591	0	hypothetical protein TRIATDRAFT_320793 [Trichoderma atroviride IMI 206040]	389633660	XM_003714435.1	227	3.2648e-113	Magnaporthe oryzae 70-15 benomyl/methotrexate resistance protein (MGG_01511) mRNA, complete cds	K08158	MDR1	MFS transporter, DHA1 family, multidrug resistance protein	http://www.genome.jp/dbget-bin/www_bget?ko:K08158	O94528	875	2.59284e-105	Caffeine resistance protein 5 OS=Schizosaccharomyces pombe (strain 972 / ATCC 24843) GN=caf5 PE=2 SV=1	PF07690	Major Facilitator Superfamily	GO:0055085	transmembrane transport	--	--	GO:0016021	integral to membrane	KOG0255	Synaptic vesicle transporter SVOP and related transporters (major facilitator superfamily)
comp13115_c0	16.7224702011688	1.00989417459087	4.0495	1.7587e-05	0.00025179	1871	327294024	XP_003231708.1	606	3.18064e-80	hypothetical protein TERG_08007 [Trichophyton rubrum CBS 118892] >gi|326466336|gb|EGD91789.1| hypothetical protein TERG_08007 [Trichophyton rubrum CBS 118892]	--	--	--	--	--	--	--	--	--	O13317	358	5.05335e-43	Isotrichodermin C-15 hydroxylase OS=Fusarium sporotrichioides GN=TRI11 PE=3 SV=1	PF00672//PF00067	HAMP domain//Cytochrome P450	GO:0055114//GO:0007165	oxidation-reduction process//signal transduction	GO:0004871//GO:0005506//GO:0020037//GO:0016705	signal transducer activity//iron ion binding//heme binding//oxidoreductase activity, acting on paired donors, with incorporation or reduction of molecular oxygen	GO:0016021	integral to membrane	KOG0157	Cytochrome P450 CYP4/CYP19/CYP26 subfamilies
comp13142_c0	50.4191467140616	23.7059369403962	1.0887	9.5017e-05	0.0011793	4758	350640058	EHA28411.1	7475	0	hypothetical protein ASPNIDRAFT_128642 [Aspergillus niger ATCC 1015]	145242159	XM_001393689.1	2417	0	Aspergillus niger CBS 513.88 DNA-directed RNA polymerase III subunit RPO31, mRNA	--	--	--	--	P04051	4048	0	DNA-directed RNA polymerase III subunit RPC1 OS=Saccharomyces cerevisiae (strain ATCC 204508 / S288c) GN=RPO31 PE=1 SV=1	PF00623//PF04983//PF05000//PF04998//PF04997//PF08923	RNA polymerase Rpb1, domain 2//RNA polymerase Rpb1, domain 3//RNA polymerase Rpb1, domain 4//RNA polymerase Rpb1, domain 5//RNA polymerase Rpb1, domain 1//Mitogen-activated protein kinase kinase 1 interacting	GO:0006206//GO:0006184//GO:0006351//GO:0006144//GO:0032006	pyrimidine nucleobase metabolic process//GTP catabolic process//transcription, DNA-dependent//purine nucleobase metabolic process//regulation of TOR signaling cascade	GO:0003677//GO:0003899//GO:0005525//GO:0008270//GO:0003924	DNA binding//DNA-directed RNA polymerase activity//GTP binding//zinc ion binding//GTPase activity	GO:0005730//GO:0005634	nucleolus//nucleus	KOG0261	RNA polymerase III, large subunit
comp13145_c0	14.1691467941086	1.06304649956934	3.7365	0.00010903	0.0013391	1402	242786733	XP_002480863.1	1161	3.07991e-148	conserved hypothetical protein [Talaromyces stipitatus ATCC 10500] >gi|218721010|gb|EED20429.1| conserved hypothetical protein [Talaromyces stipitatus ATCC 10500]	--	--	--	--	--	--	--	--	--	--	--	--	--	--	--	--	--	--	--	--	--	--	--
comp13149_c0	30.5679562817064	1.80717904926787	4.0802	6.0553e-09	1.4622e-07	2089	212543101	XP_002151705.1	2379	0	allantoinase Dal1, putative [Talaromyces marneffei ATCC 18224] >gi|210066612|gb|EEA20705.1| allantoinase Dal1, putative [Talaromyces marneffei ATCC 18224]	336259360	XM_003344434.1	95	6.46044e-40	Sordaria macrospora k-hell hypothetical protein (SMAC_08732), mRNA	K01466	E3.5.2.5, allB	allantoinase	http://www.genome.jp/dbget-bin/www_bget?ko:K01466	P32375	1158	9.72918e-150	Allantoinase OS=Saccharomyces cerevisiae (strain ATCC 204508 / S288c) GN=DAL1 PE=2 SV=2	PF01979//PF02156	Amidohydrolase family//Glycosyl hydrolase family 26	GO:0006807//GO:0006080//GO:0006013//GO:0006000//GO:0005985//GO:0005982	nitrogen compound metabolic process//substituted mannan metabolic process//mannose metabolic process//fructose metabolic process//sucrose metabolic process//starch metabolic process	GO:0046872//GO:0016787//GO:0008810//GO:0016985//GO:0016812	metal ion binding//hydrolase activity//cellulase activity//mannan endo-1,4-beta-mannosidase activity//hydrolase activity, acting on carbon-nitrogen (but not peptide) bonds, in cyclic amides	--	--	KOG2584	Dihydroorotase and related enzymes
comp13168_c1	19.5634920202921	0	5.2901	1.413e-06	2.4431e-05	1609	358382025	EHK19699.1	1947	0	glycoside hydrolase family 72 protein [Trichoderma virens Gv29-8]	164423219	XM_953585.2	242	9.50345e-122	Neurospora crassa OR74A hypothetical protein NCU08909 partial mRNA	--	--	--	--	P0C956	1062	2.0004e-136	1,3-beta-glucanosyltransferase gel4 OS=Neosartorya fumigata (strain ATCC MYA-4609 / Af293 / CBS 101355 / FGSC A1100) GN=gel4 PE=3 SV=1	--	--	GO:0005975	carbohydrate metabolic process	GO:0016787//GO:0043169	hydrolase activity//cation binding	--	--	--	--
comp13170_c0	13.4858630654587	0	4.7534	7.1865e-05	0.00091478	985	358383403	EHK21069.1	1192	3.56712e-162	hypothetical protein TRIVIDRAFT_59538 [Trichoderma virens Gv29-8]	--	--	--	--	--	--	--	--	--	Q7Z9I2	162	1.37607e-11	Uncharacterized oxidoreductase C663.09c OS=Schizosaccharomyces pombe (strain 972 / ATCC 24843) GN=SPCC663.09c PE=2 SV=1	PF00106	short chain dehydrogenase	GO:0055114//GO:0008152	oxidation-reduction process//metabolic process	GO:0000166//GO:0016491	nucleotide binding//oxidoreductase activity	--	--	KOG1205	Predicted dehydrogenase
comp13195_c0	44.0538193471651	14.5966914855865	1.5936	4.4025e-06	7.0266e-05	3368	358374440	GAA91032.1	3200	0	sulfatase domain protein [Aspergillus kawachii IFO 4308]	--	--	--	--	--	--	--	--	--	O69787	129	4.52423e-06	Choline-sulfatase OS=Rhizobium meliloti (strain 1021) GN=betC PE=1 SV=2	PF00884//PF01663	Sulfatase//Type I phosphodiesterase / nucleotide pyrophosphatase	GO:0008152	metabolic process	GO:0008484//GO:0003824	sulfuric ester hydrolase activity//catalytic activity	--	--	--	--
comp13213_c0	34.5719989315949	8.50437199655468	2.0233	3.3283e-06	5.4114e-05	5601	317030635	XP_001392968.2	5898	0	DNA topoisomerase 2 [Aspergillus niger CBS 513.88]	317030634	XM_001392931.2	1499	0	Aspergillus niger CBS 513.88 DNA topoisomerase 2, mRNA	K03164	TOP2	DNA topoisomerase II	http://www.genome.jp/dbget-bin/www_bget?ko:K03164	Q9Y8G8	5654	0	DNA topoisomerase 2 OS=Penicillium chrysogenum GN=TOP2 PE=3 SV=1	PF02518//PF00204//PF00521//PF08015	Histidine kinase-, DNA gyrase B-, and HSP90-like ATPase//DNA gyrase B//DNA gyrase/topoisomerase IV, subunit A//Fungal mating-type pheromone	GO:0006265//GO:0007165	DNA topological change//signal transduction	GO:0000772//GO:0003918//GO:0005524//GO:0003677	mating pheromone activity//DNA topoisomerase type II (ATP-hydrolyzing) activity//ATP binding//DNA binding	GO:0016020	membrane	KOG0355	DNA topoisomerase type II
comp13220_c0	11.2921626734774	0	4.4972	0.00031364	0.0034839	509	358379835	EHK17514.1	683	1.31916e-88	hypothetical protein TRIVIDRAFT_216791 [Trichoderma virens Gv29-8]	302926116	XM_003054184.1	267	3.63879e-136	Nectria haematococca mpVI 77-13-4 predicted protein, mRNA	--	--	--	--	P05739	348	1.12042e-39	60S ribosomal protein L6-B OS=Saccharomyces cerevisiae (strain ATCC 204508 / S288c) GN=RPL6B PE=1 SV=4	PF01159	Ribosomal protein L6e	GO:0006412//GO:0042254	translation//ribosome biogenesis	GO:0003735	structural constituent of ribosome	GO:0005622//GO:0005840	intracellular//ribosome	KOG1694	60s ribosomal protein L6
comp13222_c0	33.0493550857508	12.4376440449612	1.4099	0.00021631	0.0025009	3990	242782167	XP_002479946.1	3709	0	cAMP-dependent protein kinase-like, putative [Talaromyces stipitatus ATCC 10500] >gi|218720093|gb|EED19512.1| cAMP-dependent protein kinase-like, putative [Talaromyces stipitatus ATCC 10500]	242782166	XM_002479901.1	1008	0	Talaromyces stipitatus ATCC 10500 cAMP-dependent protein kinase-like, putative, mRNA	K08286	E2.7.11.-	protein-serine/threonine kinase	http://www.genome.jp/dbget-bin/www_bget?ko:K08286	P11792	1605	0	Serine/threonine-protein kinase SCH9 OS=Saccharomyces cerevisiae (strain ATCC 204508 / S288c) GN=SCH9 PE=1 SV=3	PF02130//PF07714//PF00168//PF00433//PF00069//PF06293	Uncharacterized protein family UPF0054//Protein tyrosine kinase//C2 domain//Protein kinase C terminal domain//Protein kinase domain//Lipopolysaccharide kinase (Kdo/WaaP) family	GO:0009103//GO:0006364//GO:0009069//GO:0016310//GO:0006468//GO:0007165	lipopolysaccharide biosynthetic process//rRNA processing//serine family amino acid metabolic process//phosphorylation//protein phosphorylation//signal transduction	GO:0004697//GO:0004222//GO:0004674//GO:0016773//GO:0005515//GO:0004672//GO:0005524	protein kinase C activity//metalloendopeptidase activity//protein serine/threonine kinase activity//phosphotransferase activity, alcohol group as acceptor//protein binding//protein kinase activity//ATP binding	GO:0016020	membrane	KOG0598	Ribosomal protein S6 kinase and related proteins
comp13223_c0	48.8713292571621	12.4907963699397	1.9681	5.1413e-08	1.1032e-06	4281	317030580	XP_001392819.2	2386	0	U4/U6 small nuclear ribonucleoprotein [Aspergillus niger CBS 513.88] >gi|350629865|gb|EHA18238.1| hypothetical protein ASPNIDRAFT_55744 [Aspergillus niger ATCC 1015]	317030579	XM_001392782.2	622	0	Aspergillus niger CBS 513.88 U4/U6 small nuclear ribonucleoprotein, mRNA	--	--	--	--	Q09856	730	4.43481e-82	Uncharacterized protein C29E6.02 OS=Schizosaccharomyces pombe (strain 972 / ATCC 24843) GN=SPAC29E6.02 PE=2 SV=1	PF04410//PF04940	Gar1/Naf1 RNA binding region//Sensors of blue-light using FAD	GO:0001522//GO:0007165//GO:0042254	pseudouridine synthesis//signal transduction//ribosome biogenesis	GO:0071949//GO:0009882	FAD binding//blue light photoreceptor activity	--	--	KOG2769	Putative u4/u6 small nuclear ribonucleoprotein
comp13239_c0	211.078211339454	103.957974809134	1.0218	1.6002e-14	6.6198e-13	2715	119482906	XP_001261481.1	2197	0	septin AspB [Neosartorya fischeri NRRL 181] >gi|119409636|gb|EAW19584.1| septin AspB [Neosartorya fischeri NRRL 181]	317029332	XM_001391330.2	962	0	Aspergillus niger CBS 513.88 cell division control protein 3, mRNA	--	--	--	--	P39826	1256	1.54262e-162	Cell division control protein 3 OS=Candida albicans GN=CDC3 PE=3 SV=1	PF00005//PF03029//PF04548//PF01580//PF02601//PF00910//PF00735//PF00350//PF08477//PF00009//PF01926//PF03193//PF00071	ABC transporter//Conserved hypothetical ATP binding protein//AIG1 family//FtsK/SpoIIIE family//Exonuclease VII, large subunit//RNA helicase//Septin//Dynamin family//Miro-like protein//Elongation factor Tu GTP binding domain//50S ribosome-binding GTPase//Protein of unknown function, DUF258//Ras family	GO:0000921//GO:0051301//GO:0031107//GO:0007059//GO:0007264//GO:0006308//GO:0007049	septin ring assembly//cell division//septin ring disassembly//chromosome segregation//small GTPase mediated signal transduction//DNA catabolic process//cell cycle	GO:0016887//GO:0005198//GO:0000166//GO:0003723//GO:0005524//GO:0003724//GO:0003677//GO:0005545//GO:0003924//GO:0005525//GO:0008855	ATPase activity//structural molecule activity//nucleotide binding//RNA binding//ATP binding//RNA helicase activity//DNA binding//1-phosphatidylinositol binding//GTPase activity//GTP binding//exodeoxyribonuclease VII activity	GO:0000144//GO:0005619//GO:0032160//GO:0005628//GO:0005622//GO:0001400//GO:0031105//GO:0009318//GO:0016021	cellular bud neck septin ring//ascospore wall//septin filament array//prospore membrane//intracellular//mating projection base//septin complex//exodeoxyribonuclease VII complex//integral to membrane	KOG2655	Septin family protein (P-loop GTPase)
comp13245_c1	43.1220361150957	11.3214452204134	1.9294	4.1713e-07	7.8736e-06	3711	358369535	GAA86149.1	4374	0	PHD finger domain protein [Aspergillus kawachii IFO 4308]	315044424	XM_003171540.1	152	2.37973e-71	Arthroderma gypseum CBS 118893 jade-1 (MGYG_06128) mRNA, complete cds	K11348	BRPF1	bromodomain and PHD finger-containing protein 1	http://www.genome.jp/dbget-bin/www_bget?ko:K11348	Q12311	784	8.64757e-88	NuA3 HAT complex component NTO1 OS=Saccharomyces cerevisiae (strain ATCC 204508 / S288c) GN=NTO1 PE=1 SV=1	PF00130//PF00628	Phorbol esters/diacylglycerol binding domain (C1 domain)//PHD-finger	GO:0035556	intracellular signal transduction	GO:0005515//GO:0046872//GO:0008270	protein binding//metal ion binding//zinc ion binding	--	--	KOG0955	PHD finger protein BR140/LIN-49
comp13248_c2	15.2120535378374	0	4.9271	2.3047e-05	0.00032275	894	358386079	EHK23675.1	830	1.28431e-103	hypothetical protein TRIVIDRAFT_179092 [Trichoderma virens Gv29-8]	302917779	XM_003052469.1	304	1.77896e-156	Nectria haematococca mpVI 77-13-4 predicted protein, mRNA	--	--	--	--	Q7RVS9	719	1.24733e-88	Phosphoenolpyruvate carboxykinase [ATP] OS=Neurospora crassa (strain ATCC 24698 / 74-OR23-1A / CBS 708.71 / DSM 1257 / FGSC 987) GN=pck-1 PE=3 SV=1	PF01293	Phosphoenolpyruvate carboxykinase	GO:0015976//GO:0006094//GO:0006099	carbon utilization//gluconeogenesis//tricarboxylic acid cycle	GO:0005524//GO:0004612	ATP binding//phosphoenolpyruvate carboxykinase (ATP) activity	--	--	--	--
comp13277_c0	42.2089532798104	16.742982368217	1.334	5.264e-05	0.00069059	2132	115388607	XP_001211809.1	909	1.49671e-147	mitochondrial 37S ribosomal protein NAM9 [Aspergillus terreus NIH2624] >gi|114195893|gb|EAU37593.1| conserved hypothetical protein [Aspergillus terreus NIH2624]	--	--	--	--	--	--	--	--	--	P27929	245	4.60951e-25	37S ribosomal protein NAM9, mitochondrial OS=Saccharomyces cerevisiae (strain ATCC 204508 / S288c) GN=NAM9 PE=1 SV=2	PF01479	S4 domain	--	--	GO:0003723	RNA binding	--	--	--	--
comp13281_c0	44.7730653773229	0.850437199655468	5.7183	2.9391e-13	1.098e-11	2048	242778239	XP_002479198.1	2310	0	beta-glucosidase, putative [Talaromyces stipitatus ATCC 10500] >gi|218722817|gb|EED22235.1| beta-glucosidase, putative [Talaromyces stipitatus ATCC 10500]	242778238	XM_002479153.1	628	0	Talaromyces stipitatus ATCC 10500 beta-glucosidase, putative, mRNA	K01188	E3.2.1.21	beta-glucosidase	http://www.genome.jp/dbget-bin/www_bget?ko:K01188	Q25BW4	1339	5.00871e-176	Beta-glucosidase 1B OS=Phanerochaete chrysosporium GN=BGL1B PE=1 SV=1	PF00232//PF02805	Glycosyl hydrolase family 1//Metal binding domain of Ada	GO:0005975//GO:0006281//GO:0006355	carbohydrate metabolic process//DNA repair//regulation of transcription, DNA-dependent	GO:0003677//GO:0008422//GO:0008168//GO:0008270//GO:0043169//GO:0004553	DNA binding//beta-glucosidase activity//methyltransferase activity//zinc ion binding//cation binding//hydrolase activity, hydrolyzing O-glycosyl compounds	--	--	--	--
comp13285_c0	70.4612969674237	29.4995403630491	1.2561	4.7225e-07	8.8396e-06	2214	358374515	GAA91106.1	2580	0	malate dehydrogenase [Aspergillus kawachii IFO 4308]	--	--	--	--	--	--	--	--	--	P36013	1511	0	NAD-dependent malic enzyme, mitochondrial OS=Saccharomyces cerevisiae (strain ATCC 204508 / S288c) GN=MAE1 PE=1 SV=1	PF00390//PF03949	Malic enzyme, N-terminal domain//Malic enzyme, NAD binding domain	GO:0015976//GO:0006090//GO:0006099//GO:0006108//GO:0055114	carbon utilization//pyruvate metabolic process//tricarboxylic acid cycle//malate metabolic process//oxidation-reduction process	GO:0051287//GO:0016619//GO:0046872//GO:0004471	NAD binding//malate dehydrogenase (oxaloacetate-decarboxylating) activity//metal ion binding//malate dehydrogenase (decarboxylating) activity	--	--	KOG1257	NADP+-dependent malic enzyme
comp13302_c0	165.02344953639	28.4364938634797	2.5369	5.1994e-30	4.4522e-28	2508	317035354	XP_001396698.2	1373	0	hypothetical protein ANI_1_270134 [Aspergillus niger CBS 513.88]	317148963	XM_001822981.2	215	1.52482e-106	Aspergillus oryzae RIB40 hypothetical protein, mRNA	--	--	--	--	P0ABR7	272	4.57078e-24	Putative dioxygenase subunit alpha YeaW OS=Escherichia coli (strain K12) GN=yeaW PE=3 SV=1	PF00848//PF00355	Ring hydroxylating alpha subunit (catalytic domain)//Rieske [2Fe-2S] domain	GO:0019439//GO:0055114	aromatic compound catabolic process//oxidation-reduction process	GO:0016708//GO:0005506//GO:0016491//GO:0051537	oxidoreductase activity, acting on paired donors, with incorporation or reduction of molecular oxygen, NAD(P)H as one donor, and incorporation of two atoms of oxygen into one donor//iron ion binding//oxidoreductase activity//2 iron, 2 sulfur cluster binding	--	--	--	--
comp13341_c0	164.562412831059	49.5916507281593	1.7305	1.3379e-20	7.8279e-19	2018	242804483	XP_002484384.1	904	6.02378e-111	FAD binding oxidoreductase, putative [Talaromyces stipitatus ATCC 10500] >gi|218717729|gb|EED17150.1| FAD binding oxidoreductase, putative [Talaromyces stipitatus ATCC 10500]	--	--	--	--	--	--	--	--	--	Q54H55	201	3.77233e-15	FAD-linked oxidoreductase DDB_G0289697 OS=Dictyostelium discoideum GN=DDB_G0289697 PE=2 SV=1	PF01565	FAD binding domain	GO:0006040//GO:0055114	amino sugar metabolic process//oxidation-reduction process	GO:0050660//GO:0016491//GO:0008762	flavin adenine dinucleotide binding//oxidoreductase activity//UDP-N-acetylmuramate dehydrogenase activity	--	--	--	--
comp13348_c0	17.2619047237872	3.45490112360034	2.3209	0.00042132	0.0045512	1324	429858905	ELA33706.1	925	1.05637e-118	zinc-containing alcohol [Colletotrichum gloeosporioides Nara gc5]	--	--	--	--	--	--	--	--	--	O94564	530	3.69358e-61	Zinc-type alcohol dehydrogenase-like protein C1773.06c OS=Schizosaccharomyces pombe (strain 972 / ATCC 24843) GN=SPBC1773.06c PE=2 SV=1	PF00107//PF08240//PF00208	Zinc-binding dehydrogenase//Alcohol dehydrogenase GroES-like domain//Glutamate/Leucine/Phenylalanine/Valine dehydrogenase	GO:0055114//GO:0006520	oxidation-reduction process//cellular amino acid metabolic process	GO:0016491//GO:0008270	oxidoreductase activity//zinc ion binding	--	--	KOG1198	Zinc-binding oxidoreductase
comp13359_c0	22.0355406259445	3.08283484875107	2.8375	1.2339e-05	0.00018118	461	--	--	--	--	--	--	--	--	--	--	--	--	--	--	--	--	--	--	--	--	--	--	--	--	--	--	--	--
comp13359_c1	36.6905381134247	11.0556835955211	1.7306	1.1138e-05	0.0001647	2236	242799629	XP_002483420.1	252	1.77051e-19	LEA domain protein [Talaromyces stipitatus ATCC 10500] >gi|218716765|gb|EED16186.1| LEA domain protein [Talaromyces stipitatus ATCC 10500]	--	--	--	--	--	--	--	--	--	--	--	--	--	PF08063	PADR1 (NUC008) domain	--	--	GO:0003950	NAD+ ADP-ribosyltransferase activity	GO:0005634	nucleus	--	--
comp13391_c0	80.1596104380715	35.5046900391162	1.1749	2.5038e-07	4.9081e-06	3579	358365572	GAA82194.1	482	2.44932e-50	SAP domain protein [Aspergillus kawachii IFO 4308]	115384369	XM_001208732.1	86	1.12161e-34	Aspergillus terreus NIH2624 predicted protein (ATEG_01367) partial mRNA	--	--	--	--	--	--	--	--	PF02037	SAP domain	--	--	GO:0003676	nucleic acid binding	--	--	--	--
comp13407_c1	62.959920495893	0	6.9764	3.7066e-17	1.848e-15	1406	304557446	ADM36059.1	854	1.22727e-109	HEX1 [Hypocrea koningii]	41400261	AY517642.1	559	0	Hypocrea jecorina HEX1 (hex1) mRNA, partial cds, alternatively spliced	--	--	--	--	P87252	474	7.34187e-55	Woronin body major protein OS=Neurospora crassa (strain ATCC 24698 / 74-OR23-1A / CBS 708.71 / DSM 1257 / FGSC 987) GN=hex-1 PE=1 SV=1	--	--	GO:0045901//GO:0006448//GO:0006452//GO:0008612//GO:0045905	positive regulation of translational elongation//regulation of translational elongation//translational frameshifting//peptidyl-lysine modification to hypusine//positive regulation of translational termination	GO:0043022//GO:0003746	ribosome binding//translation elongation factor activity	GO:0005840	ribosome	KOG3271	Translation initiation factor 5A (eIF-5A)
comp13408_c0	44.8090276788308	11.0556835955211	2.019	1.2421e-07	2.5284e-06	1876	317029903	XP_001391494.2	348	2.41667e-32	hypothetical protein ANI_1_1694064 [Aspergillus niger CBS 513.88]	--	--	--	--	--	--	--	--	--	--	--	--	--	--	--	--	--	--	--	--	--	--	--
comp13417_c0	214.468737125618	64.9532041701859	1.7233	3.0465e-26	2.1971e-24	5218	350634368	EHA22730.1	1835	0	hypothetical protein ASPNIDRAFT_173507 [Aspergillus niger ATCC 1015]	67516222	XM_652905.1	102	2.09209e-43	Aspergillus nidulans FGSC A4 hypothetical protein AN0393.2 partial mRNA	K08257	E3.2.1.101	mannan endo-1,6-alpha-mannosidase	http://www.genome.jp/dbget-bin/www_bget?ko:K08257	Q75DG6	684	1.94001e-76	Mannan endo-1,6-alpha-mannosidase DCW1 OS=Ashbya gossypii (strain ATCC 10895 / CBS 109.51 / FGSC 9923 / NRRL Y-1056) GN=DCW1 PE=3 SV=2	PF00638//PF01405	RanBP1 domain//Photosystem II reaction centre T protein	GO:0005975//GO:0016052//GO:0046907//GO:0015979	carbohydrate metabolic process//carbohydrate catabolic process//intracellular transport//photosynthesis	GO:0008496	mannan endo-1,6-alpha-mannosidase activity	GO:0016020//GO:0009523//GO:0009539	membrane//photosystem II//photosystem II reaction center	KOG0864	Ran-binding protein RANBP1 and related RanBD domain proteins
comp13421_c0	186.573499091978	4.25218599827734	5.4554	3.0479e-50	4.3729e-48	1731	74698499	Q9UVS9.1	1964	0	RecName: Full=1,4-beta-D-glucan cellobiohydrolase A; AltName: Full=Beta-glucancellobiohydrolase A; AltName: Full=Cellobiohydrolase D; AltName: Full=Exocellobiohydrolase A; AltName: Full=Exoglucanase A; Flags: Precursor >gi|6164682|gb|AAF04491.1|AF156268_1 1,4-beta-D-glucan cellobiohydrolase A precursor [Aspergillus niger] >gi|350635943|gb|EHA24304.1| hypothetical protein ASPNIDRAFT_53159 [Aspergi…	343450071	JF353005.1	110	2.44725e-48	Uncultured fungus clone NTS042203g6 cellobiohydrolase I (cbhI) gene, partial cds	--	--	--	--	Q9UVS9	1964	0	1,4-beta-D-glucan cellobiohydrolase A OS=Aspergillus niger GN=cbhA PE=2 SV=1	PF12837//PF00840	4Fe-4S binding domain//Glycosyl hydrolase family 7	GO:0005985//GO:0005982//GO:0030245//GO:0005975	sucrose metabolic process//starch metabolic process//cellulose catabolic process//carbohydrate metabolic process	GO:0051536//GO:0004553//GO:0016162	iron-sulfur cluster binding//hydrolase activity, hydrolyzing O-glycosyl compounds//cellulose 1,4-beta-cellobiosidase activity	GO:0005576	extracellular region	--	--
comp13447_c0	88.895213097353	41.1398995333333	1.1116	1.5266e-07	3.0752e-06	2055	317028153	XP_001390056.2	1399	0	FAD dependent oxidoreductase [Aspergillus niger CBS 513.88]	--	--	--	--	--	--	--	--	--	Q88FY2	264	2.71965e-23	6-hydroxynicotinate 3-monooxygenase OS=Pseudomonas putida (strain KT2440) GN=nicC PE=1 SV=1	PF03604//PF01266//PF07992//PF05834//PF02737	DNA directed RNA polymerase, 7 kDa subunit//FAD dependent oxidoreductase//Pyridine nucleotide-disulphide oxidoreductase//Lycopene cyclase protein//3-hydroxyacyl-CoA dehydrogenase, NAD binding domain	GO:0006206//GO:0018874//GO:0006550//GO:0006554//GO:0006552//GO:0006144//GO:0006633//GO:0055114//GO:0006351//GO:0006574//GO:0016117//GO:0006631//GO:0006568	pyrimidine nucleobase metabolic process//benzoate metabolic process//isoleucine catabolic process//lysine catabolic process//leucine catabolic process//purine nucleobase metabolic process//fatty acid biosynthetic process//oxidation-reduction process//transcription, DNA-dependent//valine catabolic process//carotenoid biosynthetic process//fatty acid metabolic process//tryptophan metabolic process	GO:0016491//GO:0016705//GO:0003677//GO:0003857//GO:0003899	oxidoreductase activity//oxidoreductase activity, acting on paired donors, with incorporation or reduction of molecular oxygen//DNA binding//3-hydroxyacyl-CoA dehydrogenase activity//DNA-directed RNA polymerase activity	GO:0005730	nucleolus	--	--
comp13449_c0	24.5982142313967	0	5.6205	6.259e-08	1.3241e-06	2741	358381052	EHK18728.1	2841	0	hypothetical protein TRIVIDRAFT_76205 [Trichoderma virens Gv29-8]	327301754	XM_003235522.1	113	8.38417e-50	Trichophyton rubrum CBS 118892 MFS multidrug transporter (TERG_04626) mRNA, complete cds	K08157	TPO1	MFS transporter, DHA1 family, multidrug resistance protein	http://www.genome.jp/dbget-bin/www_bget?ko:K08157	O59700	1111	4.87489e-139	Uncharacterized transporter C36.03c OS=Schizosaccharomyces pombe (strain 972 / ATCC 24843) GN=SPBC36.03c PE=2 SV=1	PF00083//PF07690	Sugar (and other) transporter//Major Facilitator Superfamily	GO:0055085	transmembrane transport	GO:0022857	transmembrane transporter activity	GO:0016021	integral to membrane	KOG0255	Synaptic vesicle transporter SVOP and related transporters (major facilitator superfamily)
comp13452_c0	53.1882439301692	26.0446392394487	1.0301	0.00010704	0.0013166	2805	358368114	GAA84731.1	674	9.93873e-75	hypothetical protein AKAW_02845 [Aspergillus kawachii IFO 4308]	--	--	--	--	--	--	--	--	--	--	--	--	--	PF10808//PF00172	Protein of unknown function (DUF2542)//Fungal Zn(2)-Cys(6) binuclear cluster domain	GO:0006355	regulation of transcription, DNA-dependent	GO:0000981//GO:0008270	sequence-specific DNA binding RNA polymerase II transcription factor activity//zinc ion binding	GO:0016021//GO:0005634	integral to membrane//nucleus	--	--
comp13470_c0	43.442460221531	16.6898300432386	1.3801	2.8244e-05	0.00038969	1500	350634584	EHA22946.1	1097	6.19939e-143	hypothetical protein ASPNIDRAFT_123805 [Aspergillus niger ATCC 1015]	255933060	XM_002557955.1	144	2.65849e-67	Penicillium chrysogenum Wisconsin 54-1255 hypothetical protein (Pc12g11840) mRNA, complete cds	--	--	--	--	Q09906	502	1.11699e-55	Transmembrane protein 184 homolog C30D11.06c OS=Schizosaccharomyces pombe (strain 972 / ATCC 24843) GN=SPAC30D11.06c PE=1 SV=1	--	--	--	--	--	--	--	--	KOG2641	Predicted seven transmembrane receptor - rhodopsin family
comp13480_c0	165.520448543229	82.3935450421205	1.0064	1.6206e-11	5.2603e-10	2723	145252700	XP_001397863.1	1925	0	PB1 domain protein [Aspergillus niger CBS 513.88] >gi|134083417|emb|CAK46895.1| unnamed protein product [Aspergillus niger]	317036228	XM_001397826.2	436	0	Aspergillus niger CBS 513.88 PB1 domain protein, mRNA	--	--	--	--	O77775	352	1.55029e-33	Neutrophil cytosol factor 2 OS=Bos taurus GN=NCF2 PE=2 SV=1	PF00515//PF13174//PF00564//PF13176//PF13181	Tetratricopeptide repeat//Tetratricopeptide repeat//PB1 domain//Tetratricopeptide repeat//Tetratricopeptide repeat	--	--	GO:0005515	protein binding	--	--	--	--
comp13493_c0	96.3070434381291	34.1769449611541	1.4946	6.2384e-11	1.9035e-09	1689	145245319	XP_001394927.1	2094	0	proteasome regulatory particle subunit (RpnE) [Aspergillus niger CBS 513.88] >gi|134079626|emb|CAK40842.1| unnamed protein product [Aspergillus niger]	317032437	XM_001394890.2	813	0	Aspergillus niger CBS 513.88 proteasome regulatory particle subunit (RpnE) partial mRNA	--	--	--	--	Q9D8W5	985	1.0603e-125	26S proteasome non-ATPase regulatory subunit 12 OS=Mus musculus GN=Psmd12 PE=1 SV=4	PF01399	PCI domain	--	--	GO:0005515//GO:0016787	protein binding//hydrolase activity	GO:0000502	proteasome complex	KOG1498	26S proteasome regulatory complex, subunit RPN5/PSMD12
comp13496_c0	120.616480388417	54.6937424028423	1.141	5.1731e-10	1.4195e-08	3789	317037847	XP_001402443.2	1835	0	Rho GTPase activator (Sac7) [Aspergillus niger CBS 513.88]	67901325	XM_675827.1	260	2.23242e-131	Aspergillus nidulans FGSC A4 hypothetical protein AN7650.2 partial mRNA	--	--	--	--	O74335	576	1.27344e-63	Rho-GTPase-activating protein 5 OS=Schizosaccharomyces pombe (strain 972 / ATCC 24843) GN=rga5 PE=2 SV=2	PF00620	RhoGAP domain	GO:0007165	signal transduction	--	--	--	--	KOG2710	Rho GTPase-activating protein
comp13504_c0	121.01314457405	24.8311716601903	2.2849	1.9568e-20	1.14e-18	2073	145255846	XP_001399118.1	495	4.59534e-55	heat shock protein [Aspergillus niger CBS 513.88] >gi|134084715|emb|CAK43372.1| unnamed protein product [Aspergillus niger] >gi|350630867|gb|EHA19239.1| hypothetical protein ASPNIDRAFT_212275 [Aspergillus niger ATCC 1015]	--	--	--	--	--	--	--	--	--	P40920	335	2.98162e-34	30 kDa heat shock protein OS=Emericella nidulans (strain FGSC A4 / ATCC 38163 / CBS 112.46 / NRRL 194 / M139) GN=hsp30 PE=2 SV=1	--	--	--	--	--	--	--	--	KOG4620	Uncharacterized conserved protein
comp13519_c0	97.008308317533	45.7109994814814	1.0856	6.5097e-08	1.3707e-06	2921	358370092	GAA86704.1	2973	0	nuclear elongation and deformation protein 1 [Aspergillus kawachii IFO 4308]	121701070	XM_001268799.1	342	4.47744e-177	Aspergillus clavatus NRRL 1 lipin Smp2, putative (ACLA_020820), partial mRNA	K15728	LPIN	phosphatidate phosphatase LPIN	http://www.genome.jp/dbget-bin/www_bget?ko:K15728	Q9UUJ6	1464	0	Nuclear elongation and deformation protein 1 OS=Schizosaccharomyces pombe (strain 972 / ATCC 24843) GN=ned1 PE=1 SV=1	PF03767	HAD superfamily, subfamily IIIB (Acid phosphatase)	GO:0006771//GO:0019497	riboflavin metabolic process//hexachlorocyclohexane metabolic process	GO:0003993	acid phosphatase activity	--	--	KOG2116	Protein involved in plasmid maintenance/nuclear protein involved in lipid metabolism
comp13522_c0	34.3821179796332	11.9061207951766	1.53	7.4779e-05	0.00094785	2091	358367434	GAA84053.1	1504	0	WD repeat protein [Aspergillus kawachii IFO 4308]	115398809	XM_001214994.1	444	0	Aspergillus terreus NIH2624 WD-repeat protein 5 (ATEG_05816) partial mRNA	--	--	--	--	Q9V3J8	744	8.94768e-90	Protein will die slowly OS=Drosophila melanogaster GN=wds PE=2 SV=1	PF00400	WD domain, G-beta repeat	--	--	GO:0005515	protein binding	--	--	KOG0266	WD40 repeat-containing protein
comp13524_c0	39.6304562616947	7.54763014694228	2.3925	5.842e-08	1.2408e-06	4788	325090368	EGC43678.1	344	5.3681e-30	tetratricopeptide repeat protein [Ajellomyces capsulatus H88]	--	--	--	--	--	--	--	--	--	P0DI18	148	6.96464e-08	Probable disease resistance protein RDL6 OS=Arabidopsis thaliana GN=RDL6 PE=2 SV=1	PF00004//PF07728//PF00931//PF00335	ATPase family associated with various cellular activities (AAA)//AAA domain (dynein-related subfamily)//NB-ARC domain//Tetraspanin family	--	--	GO:0016887//GO:0005524//GO:0043531	ATPase activity//ATP binding//ADP binding	GO:0016021	integral to membrane	--	--
comp13532_c1	26.0007439902044	0	5.7005	2.6764e-08	5.9417e-07	1529	340518639	EGR48879.1	777	7.68471e-96	p20 subunit of caspase [Trichoderma reesei QM6a]	303316689	XM_003068301.1	96	1.30676e-40	Coccidioides posadasii C735 delta SOWgp metacaspase, putative, mRNA	--	--	--	--	A6SDT7	707	1.90992e-85	Metacaspase-1 OS=Botryotinia fuckeliana (strain B05.10) GN=casA PE=3 SV=1	PF00656//PF03153//PF09238	Caspase domain//Transcription factor IIA, alpha/beta subunit//Interleukin-4 receptor alpha chain, N-terminal	GO:0006508//GO:0002532//GO:0006367//GO:0007165	proteolysis//production of molecular mediator involved in inflammatory response//transcription initiation from RNA polymerase II promoter//signal transduction	GO:0004197//GO:0004896	cysteine-type endopeptidase activity//cytokine receptor activity	GO:0016021//GO:0005672	integral to membrane//transcription factor TFIIA complex	KOG1546	Metacaspase involved in regulation of apoptosis
comp13541_c0	38.8033233270132	11.3214452204134	1.7771	4.4997e-06	7.152e-05	3477	317030690	XP_001393153.2	3226	0	spindle pole body component [Aspergillus niger CBS 513.88]	115390003	XM_001212507.1	506	0	Aspergillus terreus NIH2624 conserved hypothetical protein (ATEG_03329) partial mRNA	--	--	--	--	O94534	981	9.78074e-115	Spindle pole body component alp14 OS=Schizosaccharomyces pombe (strain 972 / ATCC 24843) GN=alp14 PE=1 SV=1	PF11640//PF04111//PF01602//PF00631	Telomere-length maintenance and DNA damage repair//Autophagy protein Apg6//Adaptin N terminal region//GGL domain	GO:0006886//GO:0009069//GO:0016310//GO:0016192//GO:0006914//GO:0007186//GO:0007165	intracellular protein transport//serine family amino acid metabolic process//phosphorylation//vesicle-mediated transport//autophagy//G-protein coupled receptor signaling pathway//signal transduction	GO:0004674//GO:0004871	protein serine/threonine kinase activity//signal transducer activity	GO:0030117//GO:0005834	membrane coat//heterotrimeric G-protein complex	KOG1820	Microtubule-associated protein
comp13556_c0	77.3908728449791	23.7059369403962	1.7069	2.4286e-10	6.8881e-09	4611	145232847	XP_001399796.1	3841	0	transcriptional activator spt7 [Aspergillus niger CBS 513.88] >gi|134056716|emb|CAL00658.1| unnamed protein product [Aspergillus niger] >gi|350634641|gb|EHA23003.1| hypothetical protein ASPNIDRAFT_206906 [Aspergillus niger ATCC 1015]	317026923	XM_001399759.2	1148	0	Aspergillus niger CBS 513.88 transcriptional activator spt7, mRNA	K11359	SPT7	transcriptional activator SPT7	http://www.genome.jp/dbget-bin/www_bget?ko:K11359	P87152	525	6.50119e-53	Transcriptional activator spt7 OS=Schizosaccharomyces pombe (strain 972 / ATCC 24843) GN=spt7 PE=1 SV=2	PF00439//PF07730	Bromodomain//Histidine kinase	GO:0016310//GO:0000160	phosphorylation//phosphorelay signal transduction system	GO:0005515//GO:0046983//GO:0000155	protein binding//protein dimerization activity//phosphorelay sensor kinase activity	GO:0016021//GO:0009365	integral to membrane//protein histidine kinase complex	KOG1472	Histone acetyltransferase SAGA/ADA, catalytic subunit PCAF/GCN5 and related proteins
comp13559_c0	34.8834324626532	12.4907963699397	1.4817	9.0594e-05	0.0011302	3988	358374748	GAA91337.1	1244	6.71315e-154	cytochrome P450 monooxygenase [Aspergillus kawachii IFO 4308]	--	--	--	--	--	K12156	CYP83A1	cytochrome P450, family 83, subfamily A, polypeptide 1	http://www.genome.jp/dbget-bin/www_bget?ko:K12156	O13317	435	1.24124e-43	Isotrichodermin C-15 hydroxylase OS=Fusarium sporotrichioides GN=TRI11 PE=3 SV=1	PF00067	Cytochrome P450	GO:0055114	oxidation-reduction process	GO:0016491//GO:0016705//GO:0005488//GO:0005506//GO:0020037	oxidoreductase activity//oxidoreductase activity, acting on paired donors, with incorporation or reduction of molecular oxygen//binding//iron ion binding//heme binding	--	--	KOG0158	Cytochrome P450 CYP3/CYP5/CYP6/CYP9 subfamilies
comp13560_c0	39.846230070742	0.584675574763134	6.0907	7.1016e-12	2.3884e-10	2417	145254432	XP_001398624.1	984	1.71478e-173	heat shock trehalose synthase [Aspergillus niger CBS 513.88] >gi|134084204|emb|CAK47237.1| unnamed protein product [Aspergillus niger]	--	--	--	--	--	--	--	--	--	A6YRN9	453	4.67284e-69	Trehalose phosphorylase OS=Pleurotus pulmonarius GN=TP PE=2 SV=1	PF00143//PF00534	Interferon alpha/beta domain//Glycosyl transferases group 1	GO:0009058//GO:0007165//GO:0006952	biosynthetic process//signal transduction//defense response	GO:0005126	cytokine receptor binding	GO:0005576	extracellular region	--	--
comp13573_c0	21.9215401301644	0	5.4543	3.2373e-07	6.2326e-06	975	340520694	EGR50930.1	1160	8.75714e-158	40s ribosomal protein S6 [Trichoderma reesei QM6a]	302923652	XM_003053675.1	631	0	Nectria haematococca mpVI 77-13-4 predicted protein, mRNA	--	--	--	--	Q9C0Z7	939	1.56254e-125	40S ribosomal protein S6-B OS=Schizosaccharomyces pombe (strain 972 / ATCC 24843) GN=rps6b PE=1 SV=1	PF01092	Ribosomal protein S6e	GO:0042254//GO:0006412	ribosome biogenesis//translation	GO:0003735	structural constituent of ribosome	GO:0005622//GO:0005840	intracellular//ribosome	KOG1646	40S ribosomal protein S6
comp13578_c0	52.8645832165981	19.932121866925	1.4072	2.9664e-06	4.867e-05	3867	238498766	XP_002380618.1	845	1.72184e-100	alanyl-tRNA synthetase, putative [Aspergillus flavus NRRL3357] >gi|220693892|gb|EED50237.1| alanyl-tRNA synthetase, putative [Aspergillus flavus NRRL3357]	--	--	--	--	--	--	--	--	--	Q2NEW4	203	1.3493e-14	Alanine--tRNA ligase OS=Methanosphaera stadtmanae (strain DSM 3091) GN=alaS PE=3 SV=1	PF01411//PF07973//PF07702	tRNA synthetases class II (A)//Threonyl and Alanyl tRNA synthetase second additional domain//UTRA domain	GO:0006418//GO:0006355//GO:0006531//GO:0043039//GO:0006522//GO:0006419	tRNA aminoacylation for protein translation//regulation of transcription, DNA-dependent//aspartate metabolic process//tRNA aminoacylation//alanine metabolic process//alanyl-tRNA aminoacylation	GO:0016876//GO:0004812//GO:0003677//GO:0005524//GO:0004813//GO:0000166	ligase activity, forming aminoacyl-tRNA and related compounds//aminoacyl-tRNA ligase activity//DNA binding//ATP binding//alanine-tRNA ligase activity//nucleotide binding	--	--	--	--
comp13597_c0	36.0342261109057	0.318913949870801	6.8201	1.5044e-10	4.3631e-09	2793	115387783	XP_001211397.1	3195	0	hypothetical protein ATEG_02219 [Aspergillus terreus NIH2624] >gi|114195481|gb|EAU37181.1| hypothetical protein ATEG_02219 [Aspergillus terreus NIH2624]	367046972	XM_003653818.1	554	0	Thielavia terrestris NRRL 8126 hypothetical protein (THITE_2050481) mRNA, complete cds	--	--	--	--	Q55905	2277	0	Phosphoenolpyruvate synthase OS=Synechocystis sp. (strain PCC 6803 / Kazusa) GN=ppsA PE=3 SV=1	PF00391//PF01326//PF02896	PEP-utilising enzyme, mobile domain//Pyruvate phosphate dikinase, PEP/pyruvate binding domain//PEP-utilising enzyme, TIM barrel domain	GO:0019643//GO:0006090//GO:0016310//GO:0006094	reductive tricarboxylic acid cycle//pyruvate metabolic process//phosphorylation//gluconeogenesis	GO:0008986//GO:0016772//GO:0005524//GO:0016301	pyruvate, water dikinase activity//transferase activity, transferring phosphorus-containing groups//ATP binding//kinase activity	--	--	--	--
comp13624_c0	31.4670138194037	7.33502084702841	2.101	6.0369e-06	9.3558e-05	1453	145234597	XP_001389947.1	340	5.21955e-33	hypothetical protein ANI_1_940034 [Aspergillus niger CBS 513.88] >gi|134057618|emb|CAK38018.1| unnamed protein product [Aspergillus niger] >gi|350632570|gb|EHA20937.1| hypothetical protein ASPNIDRAFT_45807 [Aspergillus niger ATCC 1015]	--	--	--	--	--	--	--	--	--	O14368	136	2.99952e-08	Heat shock protein 16 OS=Schizosaccharomyces pombe (strain 972 / ATCC 24843) GN=hsp16 PE=2 SV=1	PF04147	Nop14-like family	--	--	--	--	GO:0032040	small-subunit processome	KOG0710	Molecular chaperone (small heat-shock protein Hsp26/Hsp42)
comp13625_c0	52.6844120860436	9.03589524633935	2.5436	1.2072e-10	3.5318e-09	2625	396458236	XP_003833731.1	1248	9.49818e-159	similar to MFS quinate transporter QutD [Leptosphaeria maculans JN3] >gi|312210279|emb|CBX90366.1| similar to MFS quinate transporter QutD [Leptosphaeria maculans JN3]	--	--	--	--	--	--	--	--	--	A2QQV6	751	5.71768e-87	Probable quinate permease OS=Aspergillus niger (strain CBS 513.88 / FGSC A1513) GN=qutD PE=3 SV=1	PF07690//PF00083	Major Facilitator Superfamily//Sugar (and other) transporter	GO:0055085//GO:0006810	transmembrane transport//transport	GO:0022857//GO:0005215	transmembrane transporter activity//transporter activity	GO:0016021	integral to membrane	KOG0254	Predicted transporter (major facilitator superfamily)
comp13635_c0	44.089781648673	18.0186381677002	1.291	5.091e-05	0.00067149	3166	358365849	GAA82471.1	3148	0	mitochondrial AAA ATPase [Aspergillus kawachii IFO 4308]	--	--	--	--	--	--	--	--	--	O15381	274	3.62499e-23	Nuclear valosin-containing protein-like OS=Homo sapiens GN=NVL PE=1 SV=1	PF00910//PF01637//PF07728//PF01078//PF00004//PF05496//PF02562//PF06068//PF01695	RNA helicase//Archaeal ATPase//AAA domain (dynein-related subfamily)//Magnesium chelatase, subunit ChlI//ATPase family associated with various cellular activities (AAA)//Holliday junction DNA helicase ruvB N-terminus//PhoH-like protein//TIP49 C-terminus//IstB-like ATP binding protein	GO:0015979//GO:0006281//GO:0006310//GO:0015994//GO:0015995	photosynthesis//DNA repair//DNA recombination//chlorophyll metabolic process//chlorophyll biosynthetic process	GO:0016887//GO:0003724//GO:0017111//GO:0005524//GO:0003723//GO:0009378//GO:0016851//GO:0003678	ATPase activity//RNA helicase activity//nucleoside-triphosphatase activity//ATP binding//RNA binding//four-way junction helicase activity//magnesium chelatase activity//DNA helicase activity	GO:0009379//GO:0005657//GO:0010007	Holliday junction helicase complex//replication fork//magnesium chelatase complex	KOG0737	AAA+-type ATPase
comp13647_c0	254.562028207719	63.5701806742462	2.0016	4.2715e-36	4.3642e-34	3054	67525571	XP_660847.1	1105	7.77982e-139	hypothetical protein AN3243.2 [Aspergillus nidulans FGSC A4] >gi|40743962|gb|EAA63144.1| hypothetical protein AN3243.2 [Aspergillus nidulans FGSC A4] >gi|259485792|tpe|CBF83112.1| TPA: conserved hypothetical protein [Aspergillus nidulans FGSC A4]	119472375	XM_001258319.1	413	0	Neosartorya fischeri NRRL 181 conserved hypothetical protein (NFIA_057730) partial mRNA	--	--	--	--	C0SPB1	261	2.79271e-23	Uncharacterized protein YukJ OS=Bacillus subtilis (strain 168) GN=yukJ PE=4 SV=1	PF00423	Haemagglutinin-neuraminidase	GO:0019058//GO:0005975//GO:0006687//GO:0007165	viral infectious cycle//carbohydrate metabolic process//glycosphingolipid metabolic process//signal transduction	GO:0046789//GO:0004308	host cell surface receptor binding//exo-alpha-sialidase activity	GO:0019031//GO:0009986	viral envelope//cell surface	--	--
comp13649_c0	50.6356397691391	24.9284404149009	1.0224	0.00016835	0.001989	2980	350635609	EHA23970.1	1520	0	hypothetical protein ASPNIDRAFT_209676 [Aspergillus niger ATCC 1015]	317029923	XM_001391497.2	183	1.1154e-88	Aspergillus niger CBS 513.88 hypothetical protein, mRNA	--	--	--	--	--	--	--	--	PF05680//PF05236	ATP synthase E chain//Transcription initiation factor TFIID component TAF4 family	GO:0015986//GO:0006352//GO:0015992	ATP synthesis coupled proton transport//DNA-dependent transcription, initiation//proton transport	GO:0015078	hydrogen ion transmembrane transporter activity	GO:0005669//GO:0000276	transcription factor TFIID complex//mitochondrial proton-transporting ATP synthase complex, coupling factor F(o)	--	--
comp13660_c0	42.5793649853416	16.9555916681309	1.3284	5.1004e-05	0.0006724	4325	145249326	XP_001401002.1	5469	0	pre-mRNA-splicing factor ATP-dependent RNA helicase prp22 [Aspergillus niger CBS 513.88] >gi|134081680|emb|CAK46614.1| unnamed protein product [Aspergillus niger] >gi|350639475|gb|EHA27829.1| hypothetical protein ASPNIDRAFT_49352 [Aspergillus niger ATCC 1015]	119479156	XM_001259606.1	1194	0	Neosartorya fischeri NRRL 181 RNA helicase-like splicing factor (HRH1), putative (NFIA_076400) partial mRNA	--	--	--	--	O42643	3195	0	Pre-mRNA-splicing factor ATP-dependent RNA helicase prp22 OS=Schizosaccharomyces pombe (strain 972 / ATCC 24843) GN=prp22 PE=1 SV=1	PF02116//PF00270//PF00575//PF00271//PF01207//PF04408//PF02907//PF00437//PF04310	Fungal pheromone mating factor STE2 GPCR//DEAD/DEAH box helicase//S1 RNA binding domain//Helicase conserved C-terminal domain//Dihydrouridine synthase (Dus)//Helicase associated domain (HA2)//Hepatitis C virus NS3 protease//Type II/IV secretion system protein//MukB N-terminal	GO:0006508//GO:0007059//GO:0019236//GO:0055114//GO:0006810//GO:0007606//GO:0008033//GO:0030261//GO:0007186//GO:0019087	proteolysis//chromosome segregation//response to pheromone//oxidation-reduction process//transport//sensory perception of chemical stimulus//tRNA processing//chromosome condensation//G-protein coupled receptor signaling pathway//transformation of host cell by virus	GO:0003676//GO:0008236//GO:0017150//GO:0004386//GO:0050660//GO:0004932//GO:0003723//GO:0005524//GO:0008026//GO:0003677	nucleic acid binding//serine-type peptidase activity//tRNA dihydrouridine synthase activity//helicase activity//flavin adenine dinucleotide binding//mating-type factor pheromone receptor activity//RNA binding//ATP binding//ATP-dependent helicase activity//DNA binding	GO:0009295//GO:0016020	nucleoid//membrane	KOG0922	DEAH-box RNA helicase
comp13675_c0	258.503496452984	117.546366689879	1.137	1.1122e-19	6.2369e-18	3946	317026351	XP_001389472.2	1888	0	regulatory protein brlA [Aspergillus niger CBS 513.88]	119494412	XM_001264101.1	215	2.40953e-106	Neosartorya fischeri NRRL 181 C2H2 type conidiation transcription factor BrlA (NFIA_008820) partial mRNA	K09468	MSN2_4	zinc finger protein MSN2/4	http://www.genome.jp/dbget-bin/www_bget?ko:K09468	P10069	1580	0	Regulatory protein brlA OS=Emericella nidulans (strain FGSC A4 / ATCC 38163 / CBS 112.46 / NRRL 194 / M139) GN=brlA PE=4 SV=1	PF00096//PF00170	Zinc finger, C2H2 type//bZIP transcription factor	GO:0006355	regulation of transcription, DNA-dependent	GO:0003700//GO:0046872//GO:0043565	sequence-specific DNA binding transcription factor activity//metal ion binding//sequence-specific DNA binding	GO:0005667	transcription factor complex	KOG1721	FOG: Zn-finger
comp13683_c0	142.950148493862	42.8407739326442	1.7385	3.4592e-18	1.8153e-16	5030	242773291	XP_002478210.1	1112	0	cytochrome P450, putative [Talaromyces stipitatus ATCC 10500] >gi|218721829|gb|EED21247.1| cytochrome P450, putative [Talaromyces stipitatus ATCC 10500]	--	--	--	--	--	--	--	--	--	Q64678	256	3.57948e-31	Cytochrome P450 1B1 OS=Rattus norvegicus GN=Cyp1b1 PE=1 SV=1	PF04799//PF00067//PF01994	fzo-like conserved region//Cytochrome P450//tRNA ribose 2'-O-methyltransferase, aTrm56	GO:0055114//GO:0002128//GO:0009451//GO:0006184//GO:0008033//GO:0006118//GO:0008053	oxidation-reduction process//tRNA nucleoside ribose methylation//RNA modification//GTP catabolic process//tRNA processing//electron transport//mitochondrial fusion	GO:0016705//GO:0009055//GO:0003924//GO:0005506//GO:0020037//GO:0008175//GO:0004497	oxidoreductase activity, acting on paired donors, with incorporation or reduction of molecular oxygen//electron carrier activity//GTPase activity//iron ion binding//heme binding//tRNA methyltransferase activity//monooxygenase activity	GO:0005737//GO:0016021//GO:0005741	cytoplasm//integral to membrane//mitochondrial outer membrane	KOG0156	Cytochrome P450 CYP2 subfamily
comp13693_c0	40.7093253069314	12.1718824200689	1.7418	3.398e-06	5.5214e-05	3253	115386960	XP_001210021.1	1988	0	hypothetical protein ATEG_07335 [Aspergillus terreus NIH2624] >gi|114191019|gb|EAU32719.1| hypothetical protein ATEG_07335 [Aspergillus terreus NIH2624]	121704440	XM_001270483.1	435	0	Aspergillus clavatus NRRL 1 MFS transporter, putative (ACLA_078060), partial mRNA	--	--	--	--	Q9P6J0	476	2.23176e-49	Uncharacterized transporter C1683.12 OS=Schizosaccharomyces pombe (strain 972 / ATCC 24843) GN=SPBC1683.12 PE=2 SV=1	PF07690	Major Facilitator Superfamily	GO:0055085	transmembrane transport	--	--	GO:0016021	integral to membrane	KOG2533	Permease of the major facilitator superfamily
comp13696_c0	125.075446152381	44.7579782946175	1.4826	1.2147e-13	4.6607e-12	3360	121713076	XP_001274149.1	1376	0	conserved hypothetical protein [Aspergillus clavatus NRRL 1] >gi|119402302|gb|EAW12723.1| conserved hypothetical protein [Aspergillus clavatus NRRL 1]	--	--	--	--	--	K12849	PRPF38A	pre-mRNA-splicing factor 38A	http://www.genome.jp/dbget-bin/www_bget?ko:K12849	Q4FZQ6	397	2.15653e-40	Pre-mRNA-splicing factor 38A OS=Xenopus laevis GN=prpf38a PE=2 SV=1	--	--	--	--	--	--	--	--	KOG2889	Predicted PRP38-like splicing factor
comp13710_c0	27.8348213671068	0	5.7988	8.911e-09	2.1102e-07	5185	358377747	EHK15430.1	6901	0	hypothetical protein TRIVIDRAFT_175080 [Trichoderma virens Gv29-8]	46125014	XM_387061.1	566	0	Gibberella zeae PH-1 hypothetical protein partial mRNA	--	--	--	--	Q9UT00	1240	2.02049e-143	Uncharacterized protein PYUK71.03c OS=Schizosaccharomyces pombe (strain 972 / ATCC 24843) GN=SPAPYUK71.03c PE=1 SV=1	PF01084//PF00168//PF03032	Ribosomal protein S18//C2 domain//Brevenin/esculentin/gaegurin/rugosin family	GO:0006412//GO:0042254//GO:0042742//GO:0006952	translation//ribosome biogenesis//defense response to bacterium//defense response	GO:0005515//GO:0003735	protein binding//structural constituent of ribosome	GO:0005840//GO:0005576//GO:0005622	ribosome//extracellular region//intracellular	KOG1012	Ca2+-dependent lipid-binding protein CLB1/vesicle protein vp115/Granuphilin A, contains C2 domain
comp13712_c2	46.391368945178	5.52784179776054	3.0691	5.8093e-11	1.7786e-09	709	317030842	XP_001392334.2	157	1.40305e-10	hypothetical protein ANI_1_1740074 [Aspergillus niger CBS 513.88]	--	--	--	--	--	--	--	--	--	--	--	--	--	PF13380	CoA binding domain	--	--	GO:0048037	cofactor binding	--	--	--	--
comp13716_c1	23.0442831832408	0.690980224720068	5.0596	1.7714e-07	3.5288e-06	1842	242786755	XP_002480867.1	1861	0	sugar transporter, putative [Talaromyces stipitatus ATCC 10500] >gi|218721014|gb|EED20433.1| sugar transporter, putative [Talaromyces stipitatus ATCC 10500]	242786754	XM_002480822.1	414	0	Talaromyces stipitatus ATCC 10500 sugar transporter, putative, mRNA	--	--	--	--	Q9C101	711	1.89526e-83	Uncharacterized MFS-type transporter PB1E7.08c OS=Schizosaccharomyces pombe (strain 972 / ATCC 24843) GN=SPAPB1E7.08c PE=1 SV=1	PF07690//PF07487//PF04546	Major Facilitator Superfamily//SopE GEF domain//Sigma-70, non-essential region	GO:0006352//GO:0032862//GO:0009405//GO:0008643//GO:0006355//GO:0031532//GO:0043087//GO:0055085	DNA-dependent transcription, initiation//activation of Rho GTPase activity//pathogenesis//carbohydrate transport//regulation of transcription, DNA-dependent//actin cytoskeleton reorganization//regulation of GTPase activity//transmembrane transport	GO:0003677//GO:0022857//GO:0005085//GO:0016987//GO:0003700	DNA binding//transmembrane transporter activity//guanyl-nucleotide exchange factor activity//sigma factor activity//sequence-specific DNA binding transcription factor activity	GO:0005667//GO:0016021//GO:0005576	transcription factor complex//integral to membrane//extracellular region	KOG0253	Synaptic vesicle transporter SV2 (major facilitator superfamily)
comp13727_c0	108.39037674478	0.478370924806201	7.8239	1.6026e-26	1.1714e-24	1260	367034265	XP_003666415.1	690	2.72747e-84	lactate/malate dehydrogenase [Myceliophthora thermophila ATCC 42464] >gi|347013687|gb|AEO61170.1| lactate/malate dehydrogenase [Myceliophthora thermophila ATCC 42464]	--	--	--	--	--	--	--	--	--	Q9P4B6	413	1.08035e-44	L-lactate dehydrogenase A OS=Rhizopus oryzae GN=LDHA PE=3 SV=1	PF03721//PF02866//PF02056//PF01557//PF00056//PF00899//PF02826	UDP-glucose/GDP-mannose dehydrogenase family, NAD binding domain//lactate/malate dehydrogenase, alpha/beta C-terminal domain//Family 4 glycosyl hydrolase//Fumarylacetoacetate (FAA) hydrolase family//lactate/malate dehydrogenase, NAD binding domain//ThiF family//D-isomer specific 2-hydroxyacid dehydrogenase, NAD binding domain	GO:0005975//GO:0055114//GO:0008152	carbohydrate metabolic process//oxidation-reduction process//metabolic process	GO:0016616//GO:0051287//GO:0048037//GO:0003824//GO:0004553//GO:0016491	oxidoreductase activity, acting on the CH-OH group of donors, NAD or NADP as acceptor//NAD binding//cofactor binding//catalytic activity//hydrolase activity, hydrolyzing O-glycosyl compounds//oxidoreductase activity	--	--	KOG1495	Lactate dehydrogenase
comp13733_c0	82.31770815156	29.5526926880275	1.4779	1.9213e-09	4.9122e-08	1399	350634200	EHA22562.1	1468	0	hypothetical protein ASPNIDRAFT_173916 [Aspergillus niger ATCC 1015]	--	--	--	--	--	--	--	--	--	P47181	305	1.70095e-29	Uncharacterized protein YJR154W OS=Saccharomyces cerevisiae (strain ATCC 204508 / S288c) GN=YJR154W PE=1 SV=1	--	--	--	--	--	--	--	--	--	--
comp13781_c0	64.0110985689686	26.8950764391042	1.251	1.6751e-06	2.856e-05	6062	145245695	XP_001395110.1	5949	0	helicase swr1 [Aspergillus niger CBS 513.88] >gi|134079817|emb|CAK40951.1| unnamed protein product [Aspergillus niger]	317033227	XM_001395073.2	1105	0	Aspergillus niger CBS 513.88 helicase swr1, mRNA	K11681	SWR1	helicase SWR1	http://www.genome.jp/dbget-bin/www_bget?ko:K11681	Q4WAS9	5195	0	Helicase swr1 OS=Neosartorya fumigata (strain ATCC MYA-4609 / Af293 / CBS 101355 / FGSC A1100) GN=swr1 PE=3 SV=1	PF00270//PF00271//PF04851//PF06733//PF00176	DEAD/DEAH box helicase//Helicase conserved C-terminal domain//Type III restriction enzyme, res subunit//DEAD_2//SNF2 family N-terminal domain	--	--	GO:0004003//GO:0016787//GO:0003676//GO:0003677//GO:0008026//GO:0005524//GO:0004386	ATP-dependent DNA helicase activity//hydrolase activity//nucleic acid binding//DNA binding//ATP-dependent helicase activity//ATP binding//helicase activity	GO:0005657	replication fork	KOG0391	SNF2 family DNA-dependent ATPase
comp13795_c0	127.76326856708	37.9502285113755	1.7513	1.5222e-16	7.2926e-15	4637	358372243	GAA88847.1	2509	0	C2H2 transcription factor Swi5 [Aspergillus kawachii IFO 4308]	410176071	AC253956.1	111	1.84447e-48	Aspergillus niger clone AXAS97-I04, complete sequence	K09202	SWI5	regulatory protein SWI5	http://www.genome.jp/dbget-bin/www_bget?ko:K09202	O14258	330	2.18524e-30	Metallothionein expression activator OS=Schizosaccharomyces pombe (strain 972 / ATCC 24843) GN=ace2 PE=2 SV=1	PF00096//PF11605	Zinc finger, C2H2 type//Vacuolar protein sorting protein 36 Vps36	--	--	GO:0008270//GO:0003676//GO:0043130//GO:0032266//GO:0046872	zinc ion binding//nucleic acid binding//ubiquitin binding//phosphatidylinositol-3-phosphate binding//metal ion binding	GO:0005622	intracellular	KOG1721	FOG: Zn-finger
comp13799_c0	78.4337795887079	27.0013810890611	1.5384	1.9553e-09	4.9897e-08	4120	134080984	CAK41498.1	2247	0	unnamed protein product [Aspergillus niger]	242775581	XM_002478625.1	35	2.89925e-06	Talaromyces stipitatus ATCC 10500 conserved hypothetical protein, mRNA	--	--	--	--	--	--	--	--	PF05648	Peroxisomal biogenesis factor 11 (PEX11)	GO:0016559	peroxisome fission	--	--	GO:0005779	integral to peroxisomal membrane	--	--
comp13815_c0	83.7691466404184	35.2399914607235	1.2492	4.4021e-08	9.5602e-07	2599	358372098	GAA88703.1	900	7.95764e-109	RING finger domain protein [Aspergillus kawachii IFO 4308]	--	--	--	--	--	--	--	--	--	Q1MTR5	161	5.42347e-10	Uncharacterized RING finger membrane protein C15C4.06c OS=Schizosaccharomyces pombe (strain 972 / ATCC 24843) GN=SPBC15C4.06c PE=4 SV=1	PF12906//PF13994//PF12861//PF00628//PF13639//PF12678//PF00097//PF14634	RING-variant domain//PgaD-like protein//Anaphase-promoting complex subunit 11 RING-H2 finger//PHD-finger//Ring finger domain//RING-H2 zinc finger//Zinc finger, C3HC4 type (RING finger)//zinc-RING finger domain	GO:0042710//GO:0016567	biofilm formation//protein ubiquitination	GO:0008270//GO:0046872//GO:0004842//GO:0005515	zinc ion binding//metal ion binding//ubiquitin-protein ligase activity//protein binding	GO:0005680	anaphase-promoting complex	KOG4628	Predicted E3 ubiquitin ligase
comp13817_c1	65.990823266978	19.8789695419466	1.731	3.7826e-09	9.4036e-08	2450	317034844	XP_001401295.2	430	2.4184e-44	hypothetical protein ANI_1_918124 [Aspergillus niger CBS 513.88] >gi|350639685|gb|EHA28039.1| hypothetical protein ASPNIDRAFT_185165 [Aspergillus niger ATCC 1015]	--	--	--	--	--	--	--	--	--	--	--	--	--	--	--	--	--	--	--	--	--	--	--
comp13827_c0	326.249999279577	89.4022106137811	1.8676	1.4325e-42	1.7483e-40	2913	350639635	EHA27989.1	1998	0	hypothetical protein ASPNIDRAFT_185272 [Aspergillus niger ATCC 1015]	134081809	AM270325.1	324	4.52866e-167	Aspergillus niger contig An14c0180, genomic contig	--	--	--	--	P38069	423	4.65525e-42	Alpha-1,2-mannosyltransferase MNN2 OS=Saccharomyces cerevisiae (strain ATCC 204508 / S288c) GN=MNN2 PE=1 SV=1	PF11051	Mannosyltransferase putative	GO:0006486	protein glycosylation	--	--	--	--	--	--
comp13857_c0	58.6868798307255	10.9493789455642	2.4222	3.1472e-11	9.8822e-10	2261	--	--	--	--	--	--	--	--	--	--	--	--	--	--	--	--	--	--	--	--	--	--	--	--	--	--	--	--
comp13861_c0	60.7428446079316	18.337552117571	1.7279	1.619e-08	3.6919e-07	5158	121713138	XP_001274180.1	1432	1.7093e-169	hypothetical protein ACLA_011810 [Aspergillus clavatus NRRL 1] >gi|119402333|gb|EAW12754.1| hypothetical protein ACLA_011810 [Aspergillus clavatus NRRL 1]	134076031	AM270131.1	150	4.29012e-70	Aspergillus niger contig An07c0130, genomic contig	--	--	--	--	Q9UTR8	219	2.31227e-16	Protein red1 OS=Schizosaccharomyces pombe (strain 972 / ATCC 24843) GN=red1 PE=1 SV=2	PF01496	V-type ATPase 116kDa subunit family	GO:0015991//GO:0015992	ATP hydrolysis coupled proton transport//proton transport	GO:0015078	hydrogen ion transmembrane transporter activity	GO:0033179	proton-transporting V-type ATPase, V0 domain	--	--
comp13868_c1	54.1232637693743	19.4537509421188	1.4762	1.143e-06	2.0124e-05	3857	391870561	EIT79741.1	806	1.83082e-95	hypothetical protein Ao3042_03778 [Aspergillus oryzae 3.042]	--	--	--	--	--	--	--	--	--	--	--	--	--	--	--	--	--	--	--	--	--	--	--
comp13905_c0	132.77569415125	44.3821913570197	1.5809	2.119e-15	9.2337e-14	2350	70998827	XP_754135.1	575	1.88308e-104	hypothetical protein AFUA_3G14900 [Aspergillus fumigatus Af293] >gi|66851772|gb|EAL92097.1| hypothetical protein AFUA_3G14900 [Aspergillus fumigatus Af293] >gi|159127155|gb|EDP52270.1| hypothetical protein AFUB_034340 [Aspergillus fumigatus A1163]	--	--	--	--	--	--	--	--	--	--	--	--	--	PF01442//PF00430	Apolipoprotein A1/A4/E domain//ATP synthase B/B' CF(0)	GO:0042157//GO:0006869//GO:0015986//GO:0015992	lipoprotein metabolic process//lipid transport//ATP synthesis coupled proton transport//proton transport	GO:0008289//GO:0015078	lipid binding//hydrogen ion transmembrane transporter activity	GO:0045263//GO:0005576	proton-transporting ATP synthase complex, coupling factor F(o)//extracellular region	--	--
comp13934_c0	30.76646818603	7.01610689715761	2.1326	6.4966e-06	0.00010025	1508	238504727	XP_002383594.1	172	4.45099e-12	hypothetical protein AFLA_097210 [Aspergillus flavus NRRL3357] >gi|317155194|ref|XP_003190567.1| hypothetical protein AOR_1_1234084 [Aspergillus oryzae RIB40] >gi|220689708|gb|EED46058.1| hypothetical protein AFLA_097210 [Aspergillus flavus NRRL3357]	--	--	--	--	--	--	--	--	--	--	--	--	--	--	--	--	--	--	--	--	--	--	--
comp13939_c0	95.0116813378149	33.4328124114556	1.5068	6.7948e-11	2.0593e-09	4279	358367896	GAA84514.1	2189	0	similar to An02g10580 [Aspergillus kawachii IFO 4308]	--	--	--	--	--	--	--	--	--	--	--	--	--	PF00788//PF00281//PF03832	Ras association (RalGDS/AF-6) domain//Ribosomal protein L5//WSK motif	GO:0006605//GO:0042254//GO:0007165//GO:0006412	protein targeting//ribosome biogenesis//signal transduction//translation	GO:0003735	structural constituent of ribosome	GO:0005840	ribosome	--	--
comp13943_c0	86.0139135005409	33.2733554365202	1.3702	4.4549e-09	1.0974e-07	2719	115398772	XP_001214975.1	196	3.02983e-14	predicted protein [Aspergillus terreus NIH2624] >gi|114191858|gb|EAU33558.1| predicted protein [Aspergillus terreus NIH2624]	--	--	--	--	--	--	--	--	--	--	--	--	--	PF12513//PF00172	Mitochondrial degradasome RNA helicase subunit C terminal//Fungal Zn(2)-Cys(6) binuclear cluster domain	GO:0006355	regulation of transcription, DNA-dependent	GO:0016817//GO:0008270//GO:0000981	hydrolase activity, acting on acid anhydrides//zinc ion binding//sequence-specific DNA binding RNA polymerase II transcription factor activity	GO:0005634	nucleus	--	--
comp13960_c0	20.4625495579894	4.46479529819121	2.1963	0.00018844	0.0022099	2634	350632439	EHA20807.1	2302	0	hypothetical protein ASPNIDRAFT_54989 [Aspergillus niger ATCC 1015]	115492716	XM_001210986.1	577	0	Aspergillus terreus NIH2624 conserved hypothetical protein (ATEG_00900) partial mRNA	--	--	--	--	O94538	284	1.13873e-24	U4/U6.U5 tri-snRNP-associated protein snu66 OS=Schizosaccharomyces pombe (strain 972 / ATCC 24843) GN=snu66 PE=1 SV=1	PF00959	Phage lysozyme	GO:0005975//GO:0009253//GO:0016998	carbohydrate metabolic process//peptidoglycan catabolic process//cell wall macromolecule catabolic process	GO:0003796	lysozyme activity	--	--	KOG2217	U4/U6.U5 snRNP associated protein
comp14000_c0	1037.33042925699	323.905484709528	1.6792	9.1991e-117	4.6817e-114	829	238506637	XP_002384520.1	298	2.37477e-30	conserved hypothetical protein [Aspergillus flavus NRRL3357] >gi|317158820|ref|XP_001827326.2| hypothetical protein AOR_1_506024 [Aspergillus oryzae RIB40] >gi|220689233|gb|EED45584.1| conserved hypothetical protein [Aspergillus flavus NRRL3357]	--	--	--	--	--	--	--	--	--	--	--	--	--	PF01785	Closterovirus coat protein	--	--	--	--	GO:0019012	virion	--	--
comp14003_c1	13.9533729850613	1.54141742437554	3.1783	0.00027307	0.003087	510	358387442	EHK25037.1	819	6.6756e-98	hypothetical protein TRIVIDRAFT_79187 [Trichoderma virens Gv29-8]	302914159	XM_003051036.1	293	1.28395e-150	Nectria haematococca mpVI 77-13-4 predicted protein, mRNA	--	--	--	--	O42699	430	1.05973e-51	60S ribosomal protein L19-B OS=Schizosaccharomyces pombe (strain 972 / ATCC 24843) GN=rpl19b PE=2 SV=2	PF01280	Ribosomal protein L19e	GO:0006412//GO:0042254	translation//ribosome biogenesis	GO:0003735	structural constituent of ribosome	GO:0005622//GO:0005840	intracellular//ribosome	KOG1696	60s ribosomal protein L19
comp14013_c0	58.7983629654	14.6094480435814	2.0089	1.5385e-09	3.9978e-08	2080	238500764	XP_002381616.1	793	1.82067e-96	RTA1 domain protein, putative [Aspergillus flavus NRRL3357] >gi|220691853|gb|EED48200.1| RTA1 domain protein, putative [Aspergillus flavus NRRL3357]	--	--	--	--	--	--	--	--	--	C8ZI10	296	2.2029e-27	Sphingoid long-chain base transporter RSB1 OS=Saccharomyces cerevisiae (strain Lalvin EC1118 / Prise de mousse) GN=RSB1 PE=3 SV=1	PF04479	RTA1 like protein	GO:0006950	response to stress	--	--	GO:0016021	integral to membrane	--	--
comp14015_c0	65.4790797165207	19.8258172169681	1.7237	4.7327e-09	1.1622e-07	766	--	--	--	--	--	--	--	--	--	--	--	--	--	--	--	--	--	--	--	--	--	--	--	--	--	--	--	--
comp14060_c0	81.5243797802959	31.5724810372093	1.3686	1.1493e-08	2.6747e-07	3309	350635892	EHA24253.1	460	2.40536e-45	hypothetical protein ASPNIDRAFT_39702 [Aspergillus niger ATCC 1015]	--	--	--	--	--	--	--	--	--	--	--	--	--	PF01105//PF04995	emp24/gp25L/p24 family/GOLD//Heme exporter protein D (CcmD)	GO:0006810//GO:0017004//GO:0015886	transport//cytochrome complex assembly//heme transport	--	--	GO:0016021	integral to membrane	--	--
comp14073_c0	96.666666453208	35.1331552875167	1.4602	1.0456e-10	3.0841e-09	3154	317034837	XP_001401276.2	3625	0	cullin-4B [Aspergillus niger CBS 513.88]	115387344	XM_001211178.1	562	0	Aspergillus terreus NIH2624 hypothetical protein (ATEG_02000) partial mRNA	K10609	CUL4	cullin 4	http://www.genome.jp/dbget-bin/www_bget?ko:K10609	Q13619	1196	2.8825e-147	Cullin-4A OS=Homo sapiens GN=CUL4A PE=1 SV=3	PF10557//PF00888//PF01200	Cullin protein neddylation domain//Cullin family//Ribosomal protein S28e	GO:0006511//GO:0006412//GO:0042254	ubiquitin-dependent protein catabolic process//translation//ribosome biogenesis	GO:0031625//GO:0003735	ubiquitin protein ligase binding//structural constituent of ribosome	GO:0005622//GO:0005840//GO:0031461	intracellular//ribosome//cullin-RING ubiquitin ligase complex	KOG2167	Cullins
comp14081_c0	103.139880724628	44.1164297321274	1.2252	1.9432e-09	4.9635e-08	5356	145240347	XP_001392820.1	7543	0	DNA-directed RNA polymerase i [Aspergillus niger CBS 513.88] >gi|134077337|emb|CAK39952.1| unnamed protein product [Aspergillus niger]	145240346	XM_001392783.1	2160	0	Aspergillus niger CBS 513.88 DNA-directed RNA polymerase i, mRNA	--	--	--	--	P15398	3622	0	DNA-directed RNA polymerase I subunit rpa1 OS=Schizosaccharomyces pombe (strain 972 / ATCC 24843) GN=rpa1 PE=1 SV=2	PF05000//PF04983//PF00623//PF04998//PF04997	RNA polymerase Rpb1, domain 4//RNA polymerase Rpb1, domain 3//RNA polymerase Rpb1, domain 2//RNA polymerase Rpb1, domain 5//RNA polymerase Rpb1, domain 1	GO:0006351//GO:0006206//GO:0006144	transcription, DNA-dependent//pyrimidine nucleobase metabolic process//purine nucleobase metabolic process	GO:0003677//GO:0008270//GO:0003899	DNA binding//zinc ion binding//DNA-directed RNA polymerase activity	GO:0005730//GO:0005634	nucleolus//nucleus	KOG0262	RNA polymerase I, large subunit
comp14088_c0	1148.71610609437	98.523149580086	3.5434	9.8273e-258	1.3951e-254	2972	121710300	XP_001272766.1	1823	0	4-hydroxyphenylpyruvate dioxygenase, putative [Aspergillus clavatus NRRL 1] >gi|119400916|gb|EAW11340.1| 4-hydroxyphenylpyruvate dioxygenase, putative [Aspergillus clavatus NRRL 1]	317143339	XM_001819370.2	420	0	Aspergillus oryzae RIB40 4-hydroxyphenylpyruvate dioxygenase, mRNA	--	--	--	--	Q4WHU1	1817	0	Probable 4-hydroxyphenylpyruvate dioxygenase 1 OS=Neosartorya fumigata (strain ATCC MYA-4609 / Af293 / CBS 101355 / FGSC A1100) GN=AFUA_2G04200 PE=3 SV=1	PF07174	Fibronectin-attachment protein (FAP)	GO:0009072//GO:0006570//GO:0006558//GO:0055114	aromatic amino acid family metabolic process//tyrosine metabolic process//L-phenylalanine metabolic process//oxidation-reduction process	GO:0050840//GO:0046872//GO:0003868	extracellular matrix binding//metal ion binding//4-hydroxyphenylpyruvate dioxygenase activity	GO:0005576	extracellular region	KOG0638	4-hydroxyphenylpyruvate dioxygenase
comp14097_c0	371.193885589063	170.512658530921	1.1223	3.7825e-27	2.8498e-25	822	358366041	GAA82662.1	534	4.70282e-65	60S ribosomal protein L36 [Aspergillus kawachii IFO 4308]	317038061	XM_001401513.2	294	5.90487e-151	Aspergillus niger CBS 513.88 60S ribosomal protein L36, mRNA	--	--	--	--	Q9HFR7	311	7.88648e-34	60S ribosomal protein L36 OS=Trichoderma hamatum GN=rpl36 PE=3 SV=1	PF01158	Ribosomal protein L36e	GO:0006412//GO:0042254	translation//ribosome biogenesis	GO:0003735	structural constituent of ribosome	GO:0005840//GO:0005622	ribosome//intracellular	KOG3452	60S ribosomal protein L36
comp14099_c0	36.5017360305082	9.88633244599482	1.8845	4.2958e-06	6.8848e-05	1154	358368573	GAA85189.1	405	1.60611e-42	similar to An07g04850 [Aspergillus kawachii IFO 4308]	--	--	--	--	--	--	--	--	--	--	--	--	--	--	--	--	--	--	--	--	--	--	--
comp14101_c0	37.6884919802686	8.61067664651161	2.1299	6.1054e-07	1.1218e-05	2215	145256875	XP_001401545.1	1848	0	SWR1-complex protein 4 [Aspergillus niger CBS 513.88] >gi|134058454|emb|CAK47941.1| unnamed protein product [Aspergillus niger]	145256874	XM_001401508.1	628	0	Aspergillus niger CBS 513.88 SWR1-complex protein 4, mRNA	--	--	--	--	Q4WNY4	1832	0	SWR1-complex protein 4 OS=Neosartorya fumigata (strain ATCC MYA-4609 / Af293 / CBS 101355 / FGSC A1100) GN=swc4 PE=3 SV=1	PF05499//PF00249	DNA methyltransferase 1-associated protein 1 (DMAP1)//Myb-like DNA-binding domain	GO:0045892	negative regulation of transcription, DNA-dependent	GO:0003682//GO:0003677	chromatin binding//DNA binding	GO:0005634//GO:0000785	nucleus//chromatin	KOG2656	DNA methyltransferase 1-associated protein-1
comp14131_c0	311.899602485869	118.157618427132	1.4004	1.0591e-29	8.8716e-28	830	255951368	XP_002566451.1	325	3.9576e-35	Pc22g25660 [Penicillium chrysogenum Wisconsin 54-1255] >gi|211593468|emb|CAP99854.1| Pc22g25660 [Penicillium chrysogenum Wisconsin 54-1255]	317025356	XM_001388881.2	246	2.87504e-124	Aspergillus niger CBS 513.88 60S ribosomal protein L29, mRNA	--	--	--	--	P05747	208	1.54679e-19	60S ribosomal protein L29 OS=Saccharomyces cerevisiae (strain ATCC 204508 / S288c) GN=RPL29 PE=1 SV=3	PF01779	Ribosomal L29e protein family	GO:0006412//GO:0042254	translation//ribosome biogenesis	GO:0003735	structural constituent of ribosome	GO:0005840//GO:0005622	ribosome//intracellular	KOG3504	60S ribosomal protein L29
comp14137_c1	39.4866070556631	11.6935114952627	1.7557	4.3184e-06	6.9087e-05	2804	358366306	GAA82927.1	2866	0	F-box and WD domain protein [Aspergillus kawachii IFO 4308]	--	--	--	--	--	--	--	--	--	Q9Y297	433	2.1412e-43	F-box/WD repeat-containing protein 1A OS=Homo sapiens GN=BTRC PE=1 SV=1	PF00646//PF00400	F-box domain//WD domain, G-beta repeat	--	--	GO:0005515	protein binding	--	--	KOG0281	Beta-TrCP (transducin repeats containing)/Slimb proteins
comp14153_c0	76.1681545937108	22.8554997407407	1.7366	2.2492e-10	6.413e-09	3512	358368318	GAA84935.1	3856	0	cleavage and polyadenylylation specificity factor [Aspergillus kawachii IFO 4308]	317036116	XM_001397610.2	810	0	Aspergillus niger CBS 513.88 cleavage and polyadenylylation specificity factor, mRNA	--	--	--	--	O74740	529	2.6547e-54	Cleavage factor two protein 2 OS=Schizosaccharomyces pombe (strain 972 / ATCC 24843) GN=cft2 PE=1 SV=1	PF05843//PF00753	Suppressor of forked protein (Suf)//Metallo-beta-lactamase superfamily	GO:0006397	mRNA processing	GO:0016787	hydrolase activity	GO:0005634	nucleus	KOG1135	mRNA cleavage and polyadenylation factor II complex, subunit CFT2 (CPSF subunit)
comp14161_c0	39.3067955481237	13.763794553174	1.5139	2.571e-05	0.00035746	3818	358370064	GAA86676.1	3203	0	golgi membrane protein [Aspergillus kawachii IFO 4308]	--	--	--	--	--	--	--	--	--	P34237	537	1.20463e-55	Protein CASP OS=Saccharomyces cerevisiae (strain ATCC 204508 / S288c) GN=COY1 PE=1 SV=2	PF08172	CASP C terminal	GO:0006891	intra-Golgi vesicle-mediated transport	--	--	GO:0030173	integral to Golgi membrane	KOG0963	Transcription factor/CCAAT displacement protein CDP1
comp14175_c0	17.8013392464055	0.903589524633935	4.3002	7.1862e-06	0.00010995	2323	134084184	CAK47217.1	905	3.1971e-115	unnamed protein product [Aspergillus niger]	--	--	--	--	--	--	--	--	--	--	--	--	--	--	--	--	--	--	--	--	--	--	--
comp14196_c0	19.4196428142605	1.4351127744186	3.7583	5.6879e-06	8.8785e-05	1936	242767089	XP_002341301.1	1109	7.16591e-142	conserved hypothetical protein [Talaromyces stipitatus ATCC 10500] >gi|218724497|gb|EED23914.1| conserved hypothetical protein [Talaromyces stipitatus ATCC 10500]	--	--	--	--	--	--	--	--	--	E7Q4T7	135	4.40814e-07	Cruciform DNA-recognizing protein 1 OS=Saccharomyces cerevisiae (strain FostersB) GN=CRP1 PE=3 SV=1	PF02922//PF00257	Carbohydrate-binding module 48 (Isoamylase N-terminal domain)//Dehydrin	GO:0009415//GO:0006950//GO:0005975	response to water stimulus//response to stress//carbohydrate metabolic process	GO:0004553	hydrolase activity, hydrolyzing O-glycosyl compounds	--	--	KOG1616	Protein involved in Snf1 protein kinase complex assembly
comp14207_c0	50.6712424476319	22.7491950907838	1.1554	4.9392e-05	0.00065274	3018	317032199	XP_003188812.1	629	5.55233e-72	heterochromatin protein HP1 [Aspergillus niger CBS 513.88]	--	--	--	--	--	--	--	--	--	O42934	169	4.58553e-11	Chromo domain-containing protein 2 OS=Schizosaccharomyces pombe (strain 972 / ATCC 24843) GN=chp2 PE=2 SV=1	PF01393	Chromo shadow domain	--	--	--	--	GO:0005634	nucleus	KOG1911	Heterochromatin-associated protein HP1 and related CHROMO domain proteins
comp14211_c0	50.311259809538	10.6304649956934	2.2427	3.2641e-09	8.1901e-08	3234	358373344	GAA89942.1	1205	6.55107e-147	glycosyl transferase family 8 protein [Aspergillus kawachii IFO 4308]	119496676	XM_001265111.1	203	9.23468e-100	Neosartorya fischeri NRRL 181 glycosyl transferase family 8 protein (NFIA_019190) partial mRNA	--	--	--	--	P13280	433	6.33075e-45	Glycogenin-1 OS=Oryctolagus cuniculus GN=GYG1 PE=1 SV=3	PF01501//PF03185	Glycosyl transferase family 8//Calcium-activated potassium channel, beta subunit	GO:0006813	potassium ion transport	GO:0016757//GO:0015269	transferase activity, transferring glycosyl groups//calcium-activated potassium channel activity	GO:0016020	membrane	KOG1950	Glycosyl transferase, family 8 - glycogenin
comp14217_c0	344.842868782171	163.177637683893	1.0795	3.1541e-24	2.075e-22	3107	145245871	XP_001395191.1	2450	0	acetamidase [Aspergillus niger CBS 513.88] >gi|134079900|emb|CAK41032.1| unnamed protein product [Aspergillus niger] >gi|350637567|gb|EHA25924.1| hypothetical protein ASPNIDRAFT_54468 [Aspergillus niger ATCC 1015]	--	--	--	--	--	--	--	--	--	Q12559	547	2.18083e-58	Acetamidase OS=Aspergillus oryzae (strain ATCC 42149 / RIB 40) GN=amdS PE=3 SV=2	PF01425	Amidase	GO:0006560//GO:0018874//GO:0006525//GO:0006558//GO:0042207//GO:0006568	proline metabolic process//benzoate metabolic process//arginine metabolic process//L-phenylalanine metabolic process//styrene catabolic process//tryptophan metabolic process	GO:0004040//GO:0016884	amidase activity//carbon-nitrogen ligase activity, with glutamine as amido-N-donor	--	--	KOG1212	Amidases
comp14228_c0	40.4496774900444	12.6693881818673	1.6748	5.9602e-06	9.25e-05	1256	358376538	GAA93085.1	669	5.41983e-81	hypothetical protein AKAW_11197 [Aspergillus kawachii IFO 4308]	--	--	--	--	--	--	--	--	--	--	--	--	--	PF00651	BTB/POZ domain	--	--	GO:0005515	protein binding	--	--	--	--
comp14234_c0	82.2098212470363	32.794984511714	1.3258	1.8833e-08	4.2651e-07	2699	317035595	XP_001396651.2	1555	0	hypothetical protein ANI_1_1160134 [Aspergillus niger CBS 513.88] >gi|350636129|gb|EHA24489.1| hypothetical protein ASPNIDRAFT_40387 [Aspergillus niger ATCC 1015]	--	--	--	--	--	--	--	--	--	--	--	--	--	--	--	--	--	--	--	--	--	--	--
comp14235_c0	84.1877478299702	30.403129887683	1.4694	1.4364e-09	3.7465e-08	2352	358372948	GAA89549.1	3187	0	cell cycle control protein [Aspergillus kawachii IFO 4308]	115491338	XM_001210297.1	1265	0	Aspergillus terreus NIH2624 pre-mRNA splicing factor CLF1 (ATEG_00211) partial mRNA	--	--	--	--	Q4WT84	3117	0	Pre-mRNA-splicing factor clf1 OS=Neosartorya fumigata (strain ATCC MYA-4609 / Af293 / CBS 101355 / FGSC A1100) GN=clf1 PE=3 SV=1	PF05843//PF13174//PF13181//PF13176//PF02184	Suppressor of forked protein (Suf)//Tetratricopeptide repeat//Tetratricopeptide repeat//Tetratricopeptide repeat//HAT (Half-A-TPR) repeat	GO:0006396//GO:0006397	RNA processing//mRNA processing	GO:0005515	protein binding	GO:0005622//GO:0005634	intracellular//nucleus	KOG1915	Cell cycle control protein (crooked neck)
comp14253_c0	16.9022817087083	1.22250347450474	3.7893	2.2041e-05	0.00030964	2516	115401152	XP_001216164.1	1189	5.62607e-162	hypothetical protein ATEG_07543 [Aspergillus terreus NIH2624] >gi|114190105|gb|EAU31805.1| hypothetical protein ATEG_07543 [Aspergillus terreus NIH2624]	--	--	--	--	--	--	--	--	--	P23623	662	1.33098e-94	L-amino-acid oxidase OS=Neurospora crassa (strain ATCC 24698 / 74-OR23-1A / CBS 708.71 / DSM 1257 / FGSC 987) GN=lox PE=1 SV=2	PF01593	Flavin containing amine oxidoreductase	GO:0055114	oxidation-reduction process	GO:0016491	oxidoreductase activity	--	--	--	--
comp14261_c0	41.5724205431207	19.1879893172265	1.1154	0.00032144	0.0035577	2953	350640244	EHA28597.1	1573	0	hypothetical protein ASPNIDRAFT_50019 [Aspergillus niger ATCC 1015]	--	--	--	--	--	--	--	--	--	Q09858	160	7.12544e-11	Kinetochore protein nnf1 OS=Schizosaccharomyces pombe (strain 972 / ATCC 24843) GN=nnf1 PE=1 SV=1	PF04977//PF08657	Septum formation initiator//DASH complex subunit Spc34	GO:0007049//GO:0008608	cell cycle//attachment of spindle microtubules to kinetochore	--	--	GO:0005876//GO:0042729	spindle microtubule//DASH complex	--	--
comp14275_c0	27.43923605052	1.06304649956934	4.69	1.5757e-08	3.6049e-07	2449	342872000	EGU74409.1	1853	0	hypothetical protein FOXB_15081 [Fusarium oxysporum Fo5176]	347976254	XM_003437409.1	35	1.71468e-06	Podospora anserina S mat+ hypothetical protein (PODANS72p243) mRNA, complete cds	--	--	--	--	Q00357	546	7.91216e-59	Putative HC-toxin efflux carrier TOXA OS=Cochliobolus carbonum GN=TOXA PE=3 SV=1	PF07690//PF06481//PF02537//PF05390	Major Facilitator Superfamily//COX Aromatic Rich Motif//CrcB-like protein//Yeast cell wall synthesis protein KRE9/KNH1	GO:0055114//GO:0042546//GO:0022900//GO:0006118//GO:0006078//GO:0055085	oxidation-reduction process//cell wall biogenesis//electron transport chain//electron transport//(1->6)-beta-D-glucan biosynthetic process//transmembrane transport	GO:0008827	cytochrome o ubiquinol oxidase activity	GO:0009319//GO:0016021	cytochrome o ubiquinol oxidase complex//integral to membrane	--	--
comp14313_c0	91.1680305526517	32.2103089369509	1.501	1.8043e-10	5.1775e-09	2419	145231104	XP_001389816.1	2083	0	RNA-binding protein rsd1 [Aspergillus niger CBS 513.88] >gi|134055944|emb|CAK37421.1| unnamed protein product [Aspergillus niger] >gi|350638781|gb|EHA27137.1| hypothetical protein ASPNIDRAFT_46267 [Aspergillus niger ATCC 1015]	317025792	XM_001389779.2	863	0	Aspergillus niger CBS 513.88 RNA-binding protein rsd1, mRNA	--	--	--	--	O13845	893	1.91141e-107	RNA-binding protein rsd1 OS=Schizosaccharomyces pombe (strain 972 / ATCC 24843) GN=rsd1 PE=1 SV=2	PF00076	RNA recognition motif. (a.k.a. RRM, RBD, or RNP domain)	GO:0006397	mRNA processing	GO:0003676//GO:0000166//GO:0003723	nucleic acid binding//nucleotide binding//RNA binding	GO:0005634	nucleus	KOG0147	Transcriptional coactivator CAPER (RRM superfamily)
comp14318_c0	101.974342532758	24.1311555402239	2.0792	5.419e-16	2.4816e-14	1605	115390242	XP_001212626.1	494	1.12682e-56	conserved hypothetical protein [Aspergillus terreus NIH2624] >gi|114195022|gb|EAU36722.1| conserved hypothetical protein [Aspergillus terreus NIH2624]	--	--	--	--	--	--	--	--	--	--	--	--	--	--	--	--	--	--	--	--	--	--	--
comp14323_c0	97.4254710150245	21.2609299913867	2.1961	3.7185e-16	1.7204e-14	2305	358382268	EHK19941.1	293	1.83897e-24	hypothetical protein TRIVIDRAFT_203489 [Trichoderma virens Gv29-8]	--	--	--	--	--	--	--	--	--	A2BGL3	135	7.02732e-07	WSC domain-containing protein 2 OS=Danio rerio GN=wscd2 PE=3 SV=1	PF00038	Intermediate filament protein	--	--	GO:0005198	structural molecule activity	GO:0005882	intermediate filament	--	--
comp14337_c0	18.5565475780712	2.60446392394487	2.8329	6.1024e-05	0.00078944	2305	212546649	XP_002153478.1	3511	0	peroxisomal copper amine oxidase [Talaromyces marneffei ATCC 18224] >gi|210064998|gb|EEA19093.1| peroxisomal copper amine oxidase [Talaromyces marneffei ATCC 18224]	255949277	XM_002565360.1	42	2.07112e-10	Penicillium chrysogenum Wisconsin 54-1255 hypothetical protein (Pc22g14860) mRNA, complete cds	--	--	--	--	P12807	1646	0	Peroxisomal primary amine oxidase OS=Pichia angusta GN=AMO PE=1 SV=1	PF02727//PF01179//PF02728	Copper amine oxidase, N2 domain//Copper amine oxidase, enzyme domain//Copper amine oxidase, N3 domain	GO:0055114//GO:0009308	oxidation-reduction process//amine metabolic process	GO:0008131//GO:0005507//GO:0048038	primary amine oxidase activity//copper ion binding//quinone binding	--	--	KOG1186	Copper amine oxidase
comp14347_c0	41.2487598295497	14.3032906517054	1.528	1.459e-05	0.00021203	5352	358369833	GAA86446.1	4593	0	guanyl-nucleotide exchange factor [Aspergillus kawachii IFO 4308]	--	--	--	--	--	--	--	--	--	O13817	678	2.62095e-71	Protein transport protein sec73 OS=Schizosaccharomyces pombe (strain 972 / ATCC 24843) GN=sec73 PE=2 SV=2	PF01369//PF02737	Sec7 domain//3-hydroxyacyl-CoA dehydrogenase, NAD binding domain	GO:0043087//GO:0006550//GO:0018874//GO:0055114//GO:0006633//GO:0006554//GO:0006552//GO:0006631//GO:0006574//GO:0006568//GO:0032012	regulation of GTPase activity//isoleucine catabolic process//benzoate metabolic process//oxidation-reduction process//fatty acid biosynthetic process//lysine catabolic process//leucine catabolic process//fatty acid metabolic process//valine catabolic process//tryptophan metabolic process//regulation of ARF protein signal transduction	GO:0016491//GO:0005086//GO:0003857//GO:0005543	oxidoreductase activity//ARF guanyl-nucleotide exchange factor activity//3-hydroxyacyl-CoA dehydrogenase activity//phospholipid binding	GO:0005622	intracellular	KOG0929	Guanine nucleotide exchange factor
comp14349_c0	209.14631650245	31.997699637037	2.7085	8.8279e-40	9.9215e-38	2608	350635596	EHA23957.1	3032	0	hypothetical protein ASPNIDRAFT_39990 [Aspergillus niger ATCC 1015]	115400330	XM_001215754.1	630	0	Aspergillus terreus NIH2624 hypothetical protein (ATEG_06576) partial mRNA	K01968	E6.4.1.4A	3-methylcrotonyl-CoA carboxylase alpha subunit	http://www.genome.jp/dbget-bin/www_bget?ko:K01968	Q54KE6	1441	0	Methylcrotonoyl-CoA carboxylase subunit alpha, mitochondrial OS=Dictyostelium discoideum GN=mccA PE=3 SV=1	PF02655//PF07478//PF01597//PF00289//PF02785//PF02786	ATP-grasp domain//D-ala D-ala ligase C-terminus//Glycine cleavage H-protein//Carbamoyl-phosphate synthase L chain, N-terminal domain//Biotin carboxylase C-terminal domain//Carbamoyl-phosphate synthase L chain, ATP binding domain	GO:0006633//GO:0009252//GO:0008152//GO:0006546//GO:0046436	fatty acid biosynthetic process//peptidoglycan biosynthetic process//metabolic process//glycine catabolic process//D-alanine metabolic process	GO:0016874//GO:0005524//GO:0046872//GO:0003824//GO:0004075//GO:0008716	ligase activity//ATP binding//metal ion binding//catalytic activity//biotin carboxylase activity//D-alanine-D-alanine ligase activity	GO:0009343//GO:0005960	biotin carboxylase complex//glycine cleavage complex	KOG0238	3-Methylcrotonyl-CoA carboxylase, biotin-containing subunit/Propionyl-CoA carboxylase, alpha chain/Acetyl-CoA carboxylase, biotin carboxylase subunit
comp14378_c0	17.5855654373582	0	5.1363	4.9645e-06	7.8308e-05	4366	358384724	EHK22321.1	5976	0	hypothetical protein TRIVIDRAFT_60816 [Trichoderma virens Gv29-8]	302895408	XM_003046539.1	757	0	Nectria haematococca mpVI 77-13-4 hypothetical protein, mRNA	--	--	--	--	Q10451	713	1.94734e-75	Pentatricopeptide repeat-containing protein 5, mitochondrial OS=Schizosaccharomyces pombe (strain 972 / ATCC 24843) GN=ppr5 PE=2 SV=2	PF02419//PF13174//PF13176	PsbL protein//Tetratricopeptide repeat//Tetratricopeptide repeat	GO:0015979	photosynthesis	GO:0005515	protein binding	GO:0009539//GO:0016020//GO:0009523	photosystem II reaction center//membrane//photosystem II	--	--
comp14379_c0	27.3320683920265	9.03589524633935	1.5969	0.00029373	0.003285	3167	--	--	--	--	--	--	--	--	--	--	--	--	--	--	--	--	--	--	--	--	--	--	--	--	--	--	--	--
comp14381_c0	102.168898583915	32.5823752118001	1.6488	9.9205e-13	3.5395e-11	2983	134084467	CAK43222.1	2640	0	unnamed protein product [Aspergillus niger]	121702724	XM_001269626.1	563	0	Aspergillus clavatus NRRL 1 CAIB/BAIF family enzyme (ACLA_029290), partial mRNA	--	--	--	--	A5EGD7	219	3.82547e-17	Formyl-coenzyme A transferase OS=Bradyrhizobium sp. (strain BTAi1 / ATCC BAA-1182) GN=frc PE=3 SV=1	PF02515	CoA-transferase family III	GO:0008152	metabolic process	GO:0003824//GO:0016740	catalytic activity//transferase activity	--	--	--	--
comp14393_c0	23.2525049089714	5.15577552291128	2.1731	7.533e-05	0.00095394	2556	358367020	GAA83640.1	822	2.58769e-100	RWD domain protein [Aspergillus kawachii IFO 4308]	317025473	XM_001389124.2	331	5.09939e-171	Aspergillus niger CBS 513.88 RWD domain protein (Gir2), mRNA	--	--	--	--	O94721	201	9.23714e-16	RWD domain-containing protein C1393.09c OS=Schizosaccharomyces pombe (strain 972 / ATCC 24843) GN=SPCC1393.09c PE=2 SV=1	PF03060//PF05773	Nitronate monooxygenase//RWD domain	GO:0055114//GO:0006807	oxidation-reduction process//nitrogen compound metabolic process	GO:0018580//GO:0005515	nitronate monooxygenase activity//protein binding	--	--	KOG4018	Uncharacterized conserved protein, contains RWD domain
comp14394_c0	33.4089781008297	0.372066274849267	6.4885	4.7805e-10	1.3158e-08	2061	242814383	XP_002486358.1	2344	0	uracil permease, putative [Talaromyces stipitatus ATCC 10500] >gi|218714697|gb|EED14120.1| uracil permease, putative [Talaromyces stipitatus ATCC 10500]	--	--	--	--	--	--	--	--	--	O14035	631	6.42135e-71	Uncharacterized permease C29B12.14c OS=Schizosaccharomyces pombe (strain 972 / ATCC 24843) GN=SPAC29B12.14c PE=2 SV=2	PF02133	Permease for cytosine/purines, uracil, thiamine, allantoin	GO:0015851	nucleobase transport	GO:0015205	nucleobase transmembrane transporter activity	GO:0016020	membrane	KOG2466	Uridine permease/thiamine transporter/allantoin transport
comp14412_c0	46.2475197391464	20.5699497666666	1.1688	9.422e-05	0.0011701	4203	350636290	EHA24650.1	3817	0	hypothetical protein ASPNIDRAFT_48737 [Aspergillus niger ATCC 1015]	67901151	XM_675740.1	191	5.63766e-93	Aspergillus nidulans FGSC A4 hypothetical protein AN7563.2 partial mRNA	--	--	--	--	P22216	603	3.65936e-63	Serine/threonine-protein kinase RAD53 OS=Saccharomyces cerevisiae (strain ATCC 204508 / S288c) GN=RAD53 PE=1 SV=1	PF00498//PF00069//PF06293//PF07714//PF09330	FHA domain//Protein kinase domain//Lipopolysaccharide kinase (Kdo/WaaP) family//Protein tyrosine kinase//D-lactate dehydrogenase, membrane binding	GO:0009103//GO:0009069//GO:0016310//GO:0055085//GO:0006468	lipopolysaccharide biosynthetic process//serine family amino acid metabolic process//phosphorylation//transmembrane transport//protein phosphorylation	GO:0004674//GO:0016773//GO:0005515//GO:0004672//GO:0050660//GO:0005524	protein serine/threonine kinase activity//phosphotransferase activity, alcohol group as acceptor//protein binding//protein kinase activity//flavin adenine dinucleotide binding//ATP binding	GO:0016020	membrane	KOG0615	Serine/threonine protein kinase Chk2 and related proteins
comp14423_c0	49.4841268748565	24.1311555402239	1.0361	0.00017681	0.0020844	3463	169763076	XP_001727438.1	2562	0	mechanosensitive ion channel family [Aspergillus oryzae RIB40] >gi|83770466|dbj|BAE60599.1| unnamed protein product [Aspergillus oryzae RIB40] >gi|391866621|gb|EIT75890.1| putative mechanosensitive ion channel [Aspergillus oryzae 3.042]	121716063	XM_001275640.1	550	0	Aspergillus clavatus NRRL 1 Mechanosensitive ion channel family (ACLA_072480), partial mRNA	--	--	--	--	O74839	1002	8.0204e-116	Uncharacterized MscS family protein C1183.11 OS=Schizosaccharomyces pombe (strain 972 / ATCC 24843) GN=SPCC1183.11 PE=1 SV=1	PF13499//PF13405//PF13202//PF03709//PF00036//PF00924	EF-hand domain pair//EF-hand domain//EF hand//Orn/Lys/Arg decarboxylase, N-terminal domain//EF hand//Mechanosensitive ion channel	GO:0055114//GO:0046656//GO:0006761//GO:0055085	oxidation-reduction process//folic acid biosynthetic process//dihydrofolate biosynthetic process//transmembrane transport	GO:0005509//GO:0004146//GO:0016831	calcium ion binding//dihydrofolate reductase activity//carboxy-lyase activity	GO:0016020	membrane	KOG4629	Predicted mechanosensitive ion channel
comp14442_c0	543.147270626023	217.446161486907	1.3207	3.8852e-47	5.3196e-45	3095	73921539	Q00203.1	2142	0	RecName: Full=pH-response transcription factor pacC/RIM101 >gi|1403130|emb|CAA67063.1| PacC [Aspergillus niger] >gi|350634745|gb|EHA23107.1| pacC wide domain regulatory protein, pH response [Aspergillus niger ATCC 1015]	67524794	XM_655367.1	265	3.02356e-134	Aspergillus nidulans FGSC A4 hypothetical protein AN2855.2 partial mRNA	--	--	--	--	Q00203	2142	0	pH-response transcription factor pacC/RIM101 OS=Aspergillus niger GN=PACC PE=2 SV=1	PF00096	Zinc finger, C2H2 type	GO:0006355	regulation of transcription, DNA-dependent	GO:0003677//GO:0046872//GO:0008270	DNA binding//metal ion binding//zinc ion binding	GO:0005737//GO:0005634	cytoplasm//nucleus	KOG1721	FOG: Zn-finger
comp14443_c0	106.988566232003	48.2623110804478	1.1485	4.2071e-09	1.0397e-07	3042	358369822	GAA86435.1	1633	0	nuclear distribution protein NudE [Aspergillus kawachii IFO 4308]	121698360	XM_001267796.1	213	2.39647e-105	Aspergillus clavatus NRRL 1 nuclear distribution protein NudE (ACLA_080550), partial mRNA	--	--	--	--	Q4X1V0	1417	0	Nuclear distribution protein nudE homolog 1 OS=Neosartorya fumigata (strain ATCC MYA-4609 / Af293 / CBS 101355 / FGSC A1100) GN=nde1 PE=3 SV=1	PF09360//PF06005//PF10473//PF05557	Iron-binding zinc finger CDGSH type//Protein of unknown function (DUF904)//Leucine-rich repeats of kinetochore protein Cenp-F/LEK1//Mitotic checkpoint protein	GO:0000917//GO:0043093//GO:0007094	barrier septum assembly//cytokinesis by binary fission//mitotic spindle assembly checkpoint	GO:0042803//GO:0045502//GO:0051537//GO:0008134	protein homodimerization activity//dynein binding//2 iron, 2 sulfur cluster binding//transcription factor binding	GO:0005737//GO:0005667//GO:0043231//GO:0030286	cytoplasm//transcription factor complex//intracellular membrane-bounded organelle//dynein complex	--	--
comp14450_c0	51.8576387743772	24.822135764944	1.0629	9.6148e-05	0.0011924	5720	350637327	EHA25684.1	6940	0	hypothetical protein ASPNIDRAFT_212946 [Aspergillus niger ATCC 1015]	67516978	XM_653283.1	151	1.32367e-70	Aspergillus nidulans FGSC A4 hypothetical protein AN0771.2 partial mRNA	--	--	--	--	P43071	3897	0	Multidrug resistance protein CDR1 OS=Candida albicans GN=CDR1 PE=3 SV=1	PF03193//PF06422//PF00005//PF00437//PF01061	Protein of unknown function, DUF258//CDR ABC transporter//ABC transporter//Type II/IV secretion system protein//ABC-2 type transporter	GO:0006810//GO:0006200	transport//ATP catabolic process	GO:0005524//GO:0016887//GO:0042626//GO:0005525//GO:0003924	ATP binding//ATPase activity//ATPase activity, coupled to transmembrane movement of substances//GTP binding//GTPase activity	GO:0016021//GO:0016020	integral to membrane//membrane	KOG0065	Pleiotropic drug resistance proteins (PDR1-15), ABC superfamily
comp14464_c0	53.8974205159047	12.6502533448751	2.091	3.4726e-09	8.6809e-08	3239	393213500	EJC98996.1	628	8.69163e-128	cytochrome P450 [Fomitiporia mediterranea MF3/22]	--	--	--	--	--	K07422	CYP2U	cytochrome P450, family 2, subfamily U	http://www.genome.jp/dbget-bin/www_bget?ko:K07422	B8NHY4	506	1.24924e-99	O-methylsterigmatocystin oxidoreductase OS=Aspergillus flavus (strain ATCC 200026 / FGSC A1120 / NRRL 3357 / JCM 12722 / SRRC 167) GN=ordA PE=2 SV=1	PF00106//PF00067	short chain dehydrogenase//Cytochrome P450	GO:0008152//GO:0055114	metabolic process//oxidation-reduction process	GO:0016491//GO:0005506//GO:0020037//GO:0016705	oxidoreductase activity//iron ion binding//heme binding//oxidoreductase activity, acting on paired donors, with incorporation or reduction of molecular oxygen	--	--	KOG0156	Cytochrome P450 CYP2 subfamily
comp14465_c0	23.2345237582175	5.04840782645477	2.2024	6.7615e-05	0.00086435	1744	--	--	--	--	--	--	--	--	--	--	--	--	--	--	--	--	--	--	PF08926	Domain of unknown function (DUF1908)	GO:0016310//GO:0006468//GO:0009069	phosphorylation//protein phosphorylation//serine family amino acid metabolic process	GO:0000287//GO:0005524//GO:0004674	magnesium ion binding//ATP binding//protein serine/threonine kinase activity	--	--	--	--
comp14494_c1	68.2924105634829	24.4500694900947	1.4819	4.3105e-08	9.3764e-07	5897	134082419	CAK42433.1	7697	0	unnamed protein product [Aspergillus niger]	134082408	AM270340.1	1773	0	Aspergillus niger contig An15c0130, genomic contig	K10392	KIF1S	kinesin family member 1/13/14	http://www.genome.jp/dbget-bin/www_bget?ko:K10392	Q17BU3	1535	4.8179e-179	Kinesin-like protein unc-104 OS=Aedes aegypti GN=unc-104 PE=3 SV=1	PF00225//PF00430//PF07361//PF13851	Kinesin motor domain//ATP synthase B/B' CF(0)//Cytochrome b562//Growth-arrest specific micro-tubule binding	GO:0022900//GO:0048870//GO:0006118//GO:0007018//GO:0007017//GO:0015992//GO:0015986	electron transport chain//cell motility//electron transport//microtubule-based movement//microtubule-based process//proton transport//ATP synthesis coupled proton transport	GO:0008017//GO:0009055//GO:0015078//GO:0005506//GO:0003777//GO:0005543//GO:0020037//GO:0005524	microtubule binding//electron carrier activity//hydrogen ion transmembrane transporter activity//iron ion binding//microtubule motor activity//phospholipid binding//heme binding//ATP binding	GO:0045263//GO:0005874//GO:0031514//GO:0045298//GO:0005875//GO:0042597	proton-transporting ATP synthase complex, coupling factor F(o)//microtubule//motile cilium//tubulin complex//microtubule associated complex//periplasmic space	KOG0245	Kinesin-like protein
comp14508_c0	25.1016864525071	2.17924532411714	3.5259	4.1801e-07	7.8781e-06	1943	67538212	XP_662880.1	2116	0	hypothetical protein AN5276.2 [Aspergillus nidulans FGSC A4] >gi|33321805|gb|AAQ06636.1| putative monoamine oxidase [Emericella nidulans] >gi|40743246|gb|EAA62436.1| hypothetical protein AN5276.2 [Aspergillus nidulans FGSC A4] >gi|259485291|tpe|CBF82192.1| TPA: Putative monoamine oxidasePutative uncharacterized protein ; [Source:UniProtKB/TrEMBL;Acc:Q5B2F4] [Aspergillus nidulans FGSC A4]	--	--	--	--	--	--	--	--	--	P46882	1756	0	Monoamine oxidase N OS=Aspergillus niger GN=maoN PE=1 SV=1	PF14672//PF00730//PF01134//PF00070//PF01593//PF01266//PF07992//PF05834	Late cornified envelope//HhH-GPD superfamily base excision DNA repair protein//Glucose inhibited division protein A//Pyridine nucleotide-disulphide oxidoreductase//Flavin containing amine oxidoreductase//FAD dependent oxidoreductase//Pyridine nucleotide-disulphide oxidoreductase//Lycopene cyclase protein	GO:0008544//GO:0006284//GO:0016117//GO:0055114//GO:0008033	epidermis development//base-excision repair//carotenoid biosynthetic process//oxidation-reduction process//tRNA processing	GO:0050660//GO:0016705//GO:0016491	flavin adenine dinucleotide binding//oxidoreductase activity, acting on paired donors, with incorporation or reduction of molecular oxygen//oxidoreductase activity	--	--	--	--
comp14520_c1	30.2622767188893	10.1520940708872	1.5757	0.00015653	0.0018641	1846	302507150	XP_003015536.1	585	6.26365e-88	hypothetical protein ARB_05847 [Arthroderma benhamiae CBS 112371] >gi|291179104|gb|EFE34891.1| hypothetical protein ARB_05847 [Arthroderma benhamiae CBS 112371]	--	--	--	--	--	--	--	--	--	O74823	302	2.68757e-28	Zinc finger CCCH domain-containing protein C337.12 OS=Schizosaccharomyces pombe (strain 972 / ATCC 24843) GN=SPBC337.12 PE=2 SV=3	PF00642//PF03153//PF04889//PF12105	Zinc finger C-x8-C-x5-C-x3-H type (and similar)//Transcription factor IIA, alpha/beta subunit//Cwf15/Cwc15 cell cycle control protein//SpoU, rRNA methylase, C-terminal	GO:0006367//GO:0000398//GO:0009451//GO:0008033	transcription initiation from RNA polymerase II promoter//mRNA splicing, via spliceosome//RNA modification//tRNA processing	GO:0046872//GO:0009020	metal ion binding//tRNA (guanosine-2'-O-)-methyltransferase activity	GO:0005672//GO:0005681	transcription factor TFIIA complex//spliceosomal complex	KOG1492	C3H1-type Zn-finger protein
comp14523_c0	32.3844121308699	12.1187300950904	1.4181	0.0002384	0.0027317	3119	119481915	XP_001260986.1	2630	0	DNA repair protein Pso2/Snm1, putative [Neosartorya fischeri NRRL 181] >gi|119409140|gb|EAW19089.1| DNA repair protein Pso2/Snm1, putative [Neosartorya fischeri NRRL 181]	--	--	--	--	--	--	--	--	--	Q10264	967	1.57893e-116	DNA cross-link repair protein pso2/snm1 OS=Schizosaccharomyces pombe (strain 972 / ATCC 24843) GN=pso2 PE=2 SV=3	--	--	--	--	--	--	--	--	KOG1361	Predicted hydrolase involved in interstrand cross-link repair
comp14528_c0	49.1964284627934	11.5340545203273	2.0927	1.6394e-08	3.7347e-07	4575	358367122	GAA83741.1	4041	0	transcription factor TFIID complex 145 kDa subunit [Aspergillus kawachii IFO 4308]	121699692	XM_001268111.1	764	0	Aspergillus clavatus NRRL 1 transcription factor TFIID complex 145 kDa subunit, putative (ACLA_083810), partial mRNA	--	--	--	--	Q09813	1458	3.66837e-178	Putative transcription initiation factor TFIID 111 kDa subunit OS=Schizosaccharomyces pombe (strain 972 / ATCC 24843) GN=SPAC2G11.14 PE=1 SV=1	PF00098	Zinc knuckle	--	--	GO:0003676//GO:0008270	nucleic acid binding//zinc ion binding	--	--	KOG0008	Transcription initiation factor TFIID, subunit TAF1
comp14539_c0	18.9496155335524	1.9134836992248	3.3079	1.6816e-05	0.00024152	1864	159122232	EDP47354.1	267	8.70362e-26	GPI anchored protein, putative [Aspergillus fumigatus A1163]	--	--	--	--	--	--	--	--	--	--	--	--	--	--	--	--	--	--	--	--	--	--	--
comp14540_c0	45.8878967240675	18.7096183924203	1.2943	3.4766e-05	0.00047385	5594	358374933	GAA91521.1	7218	0	rRNA biogenesis protein RRP5 [Aspergillus kawachii IFO 4308]	145251306	XM_001397130.1	1716	0	Aspergillus niger CBS 513.88 rRNA biogenesis protein RRP5, mRNA	--	--	--	--	O74835	2174	0	rRNA biogenesis protein rrp5 OS=Schizosaccharomyces pombe (strain 972 / ATCC 24843) GN=rrp5 PE=1 SV=1	PF13176//PF13181//PF02443//PF05843//PF00575	Tetratricopeptide repeat//Tetratricopeptide repeat//Circovirus capsid protein//Suppressor of forked protein (Suf)//S1 RNA binding domain	GO:0006396//GO:0006397//GO:0019069	RNA processing//mRNA processing//viral capsid assembly	GO:0005515//GO:0003723	protein binding//RNA binding	GO:0005634//GO:0005622//GO:0042025	nucleus//intracellular//host cell nucleus	KOG1070	rRNA processing protein Rrp5
comp14541_c1	1154.29853415744	429.530847953237	1.4262	1.8686e-107	8.6897e-105	2961	--	--	--	--	--	--	--	--	--	--	--	--	--	--	--	--	--	--	PF02058	Guanylin precursor	--	--	GO:0008047	enzyme activator activity	--	--	--	--
comp14550_c2	116.733630694611	48.9001389801894	1.2553	9.1056e-11	2.7193e-09	2887	358366771	GAA83391.1	1199	6.4118e-150	DnaJ domain protein [Aspergillus kawachii IFO 4308]	134084421	AM270404.1	51	2.58162e-15	Aspergillus niger contig An18c0120, genomic contig	K09536	DNAJC16	DnaJ homolog subfamily C member 16	http://www.genome.jp/dbget-bin/www_bget?ko:K09536	Q9UTQ5	176	1.77551e-12	Uncharacterized J domain-containing protein C1071.09c OS=Schizosaccharomyces pombe (strain 972 / ATCC 24843) GN=SPAC1071.09c PE=2 SV=1	--	--	--	--	GO:0005515	protein binding	--	--	KOG0714	Molecular chaperone (DnaJ superfamily)
comp14556_c0	50.3839036585839	8.71698129646855	2.5311	3.3481e-10	9.3582e-09	3381	145241900	XP_001393596.1	2410	0	DNA repair protein Rad4 [Aspergillus niger CBS 513.88] >gi|134078138|emb|CAK40219.1| unnamed protein product [Aspergillus niger]	--	--	--	--	--	K10838	XPC	xeroderma pigmentosum group C-complementing protein	http://www.genome.jp/dbget-bin/www_bget?ko:K10838	Q10445	899	4.05532e-105	DNA repair protein rhp41 OS=Schizosaccharomyces pombe (strain 972 / ATCC 24843) GN=rhp41 PE=2 SV=1	PF07412//PF00711//PF10403//PF10405//PF03835//PF10404	Geminin//Beta defensin//Rad4 beta-hairpin domain 1//Rad4 beta-hairpin domain 3//Rad4 transglutaminase-like domain//Rad4 beta-hairpin domain 2	GO:0006952//GO:0006289//GO:0006281//GO:0006275	defense response//nucleotide-excision repair//DNA repair//regulation of DNA replication	GO:0003684//GO:0003677	damaged DNA binding//DNA binding	GO:0005576//GO:0005634	extracellular region//nucleus	KOG2179	Nucleotide excision repair complex XPC-HR23B, subunit XPC/DPB11
comp14562_c0	31.4713292955846	2.97653019879414	3.4023	2.1408e-08	4.82e-07	2418	134078114	CAK40195.1	723	6.77204e-83	unnamed protein product [Aspergillus niger]	--	--	--	--	--	--	--	--	--	Q12732	493	1.73686e-55	Averantin oxidoreductase OS=Aspergillus parasiticus GN=avnA PE=1 SV=2	PF00067	Cytochrome P450	GO:0055114	oxidation-reduction process	GO:0020037//GO:0005506//GO:0016705	heme binding//iron ion binding//oxidoreductase activity, acting on paired donors, with incorporation or reduction of molecular oxygen	--	--	KOG0156	Cytochrome P450 CYP2 subfamily
comp14586_c0	46.8588788647805	13.553842869509	1.7896	4.1825e-07	7.8781e-06	3692	317031966	XP_001393731.2	1670	0	C-x8-C-x5-C-x3-H type zinc finger protein [Aspergillus niger CBS 513.88]	--	--	--	--	--	--	--	--	--	--	--	--	--	PF08711	TFIIS helical bundle-like domain	GO:0006351	transcription, DNA-dependent	GO:0003677	DNA binding	GO:0005634	nucleus	--	--
comp14586_c1	49.4377355059113	23.3870229905254	1.0799	0.00012033	0.001466	2765	317038600	XP_001401777.2	1730	0	GTPase activating protein for Arf [Aspergillus niger CBS 513.88]	259486486	BN001307.1	41	8.95106e-10	TPA_reasm: Aspergillus nidulans FGSC A4 chromosome VII	K12486	SMAP	stromal membrane-associated protein	http://www.genome.jp/dbget-bin/www_bget?ko:K12486	O74345	378	1.8402e-36	UBA domain-containing protein 3 OS=Schizosaccharomyces pombe (strain 972 / ATCC 24843) GN=ucp3 PE=2 SV=1	PF01891//PF00627//PF01412	Cobalt uptake substrate-specific transmembrane region//UBA/TS-N domain//Putative GTPase activating protein for Arf	GO:0032312//GO:0000041	regulation of ARF GTPase activity//transition metal ion transport	GO:0008060//GO:0005515//GO:0008270	ARF GTPase activator activity//protein binding//zinc ion binding	GO:0016021	integral to membrane	KOG0703	Predicted GTPase-activating protein
comp14589_c0	8164.42744972931	2236.66684383787	1.868	0	0	6502	358372447	GAA89050.1	6910	0	NACHT domain protein [Aspergillus kawachii IFO 4308]	--	--	--	--	--	--	--	--	--	--	--	--	--	PF00005//PF07840//PF07243//PF00931//PF03224	ABC transporter//FadR C-terminal domain//Phlebovirus glycoprotein G1//NB-ARC domain//V-ATPase subunit H	GO:0006119//GO:0015992//GO:0019217//GO:0015991	oxidative phosphorylation//proton transport//regulation of fatty acid metabolic process//ATP hydrolysis coupled proton transport	GO:0016887//GO:0046961//GO:0005524//GO:0043531//GO:0000062	ATPase activity//proton-transporting ATPase activity, rotational mechanism//ATP binding//ADP binding//fatty-acyl-CoA binding	GO:0000221//GO:0016021//GO:0019012	vacuolar proton-transporting V-type ATPase, V1 domain//integral to membrane//virion	--	--
comp14591_c1	44.0178570456572	12.4907963699397	1.8172	7.5407e-07	1.3632e-05	4103	358373009	GAA89609.1	3228	0	actin cortical patch assembly protein Pan1 [Aspergillus kawachii IFO 4308]	70987414	XM_744028.1	89	2.76719e-36	Aspergillus fumigatus Af293 actin cortical patch assembly protein Pan1 (AFUA_7G03870), partial mRNA	--	--	--	--	Q2UDY8	3082	0	Actin cytoskeleton-regulatory complex protein pan1 OS=Aspergillus oryzae (strain ATCC 42149 / RIB 40) GN=pan1 PE=3 SV=1	PF13499//PF02817//PF01738	EF-hand domain pair//e3 binding domain//Dienelactone hydrolase family	GO:0006897//GO:0008152	endocytosis//metabolic process	GO:0016787//GO:0005509//GO:0016746//GO:0003779	hydrolase activity//calcium ion binding//transferase activity, transferring acyl groups//actin binding	--	--	KOG0998	Synaptic vesicle protein EHS-1 and related EH domain proteins
comp14609_c0	16.8303571056925	2.2323976490956	2.9144	0.00011182	0.001371	1222	242791292	XP_002481729.1	1635	0	aldo/keto reductase, putative [Talaromyces stipitatus ATCC 10500] >gi|218718317|gb|EED17737.1| aldo/keto reductase, putative [Talaromyces stipitatus ATCC 10500]	--	--	--	--	--	--	--	--	--	O23016	876	2.20075e-113	Probable voltage-gated potassium channel subunit beta OS=Arabidopsis thaliana GN=KAB1 PE=1 SV=1	PF01644	Chitin synthase	GO:0006031	chitin biosynthetic process	GO:0004100	chitin synthase activity	--	--	KOG1575	Voltage-gated shaker-like K+ channel, subunit beta/KCNAB
comp14612_c2	94.9404759808293	45.8704564564168	1.0495	1.6429e-07	3.2923e-06	1006	115399258	XP_001215218.1	1672	0	78 kDa glucose-regulated protein precursor [Aspergillus terreus NIH2624] >gi|114192101|gb|EAU33801.1| 78 kDa glucose-regulated protein precursor [Aspergillus terreus NIH2624]	317032251	XM_001394376.2	718	0	Aspergillus niger CBS 513.88 glucose-regulated protein partial mRNA	--	--	--	--	P83616	1667	0	78 kDa glucose-regulated protein homolog OS=Aspergillus niger GN=bipA PE=2 SV=1	PF01968//PF06367//PF06723	Hydantoinase/oxoprolinase//Diaphanous FH3 Domain//MreB/Mbl protein	GO:0000902//GO:0000742//GO:0016043//GO:0006616//GO:0031204//GO:0030433//GO:0006200//GO:0006986	cell morphogenesis//karyogamy involved in conjugation with cellular fusion//cellular component organization//SRP-dependent cotranslational protein targeting to membrane, translocation//posttranslational protein targeting to membrane, translocation//ER-associated protein catabolic process//ATP catabolic process//response to unfolded protein	GO:0016887//GO:0051082//GO:0003779//GO:0005524//GO:0016787	ATPase activity//unfolded protein binding//actin binding//ATP binding//hydrolase activity	GO:0034099	luminal surveillance complex	KOG0100	Molecular chaperones GRP78/BiP/KAR2, HSP70 superfamily
comp14616_c0	2194.33620547194	570.056027777807	1.9446	3.6797e-288	7.63469999999999e-285	1708	145233383	XP_001400064.1	1545	0	stomatin family protein [Aspergillus niger CBS 513.88] >gi|134056992|emb|CAK44339.1| unnamed protein product [Aspergillus niger] >gi|350634878|gb|EHA23240.1| hypothetical protein ASPNIDRAFT_207158 [Aspergillus niger ATCC 1015]	115391460	XM_001213235.1	372	0	Aspergillus terreus NIH2624 conserved hypothetical protein (ATEG_04057) partial mRNA	--	--	--	--	Q5UP73	478	5.19363e-53	Putative band 7 family protein R614 OS=Acanthamoeba polyphaga mimivirus GN=MIMI_R614 PE=3 SV=1	--	--	--	--	--	--	GO:0016020	membrane	KOG2621	Prohibitins and stomatins of the PID superfamily
comp14617_c0	35.8903769048741	13.5006905445306	1.4106	0.00011528	0.0014089	2715	145238766	XP_001392030.1	2214	0	DNA repair protein Rad26 [Aspergillus niger CBS 513.88] >gi|134076526|emb|CAK39721.1| unnamed protein product [Aspergillus niger] >gi|350635959|gb|EHA24320.1| hypothetical protein ASPNIDRAFT_39629 [Aspergillus niger ATCC 1015]	134076511	AM270150.1	66	1.11282e-23	Aspergillus niger contig An07c0330, genomic contig	--	--	--	--	--	--	--	--	--	--	--	--	--	--	--	--	--	--
comp14653_c0	56.7165053311082	0	6.8257	9.4323e-16	4.2403e-14	3349	358380134	EHK17813.1	2642	0	hypothetical protein TRIVIDRAFT_183171 [Trichoderma virens Gv29-8]	--	--	--	--	--	K03034	RPN4	26S proteasome regulatory subunit N4	http://www.genome.jp/dbget-bin/www_bget?ko:K03034	Q9Y815	197	4.51666e-14	Zinc finger protein rsv2 OS=Schizosaccharomyces pombe (strain 972 / ATCC 24843) GN=rsv2 PE=2 SV=1	PF00096	Zinc finger, C2H2 type	--	--	GO:0008270//GO:0046872	zinc ion binding//metal ion binding	GO:0005622	intracellular	--	--
comp14663_c0	47.3263887843831	19.0285323422911	1.3145	2.1986e-05	0.00030919	5394	134054845	CAK43685.1	5321	0	unnamed protein product [Aspergillus niger]	317025265	XM_001388716.2	275	1.46188e-139	Aspergillus niger CBS 513.88 exocyst complex component Sec3, mRNA	--	--	--	--	P33332	281	2.06963e-23	Exocyst complex component SEC3 OS=Saccharomyces cerevisiae (strain ATCC 204508 / S288c) GN=SEC3 PE=1 SV=1	PF01478//PF01297//PF13176//PF05198	Type IV leader peptidase family//Periplasmic solute binding protein family//Tetratricopeptide repeat//Translation initiation factor IF-3, N-terminal domain	GO:0030001//GO:0006413//GO:0006446	metal ion transport//translational initiation//regulation of translational initiation	GO:0004190//GO:0046872//GO:0005515//GO:0003743	aspartic-type endopeptidase activity//metal ion binding//protein binding//translation initiation factor activity	GO:0005840//GO:0016020	ribosome//membrane	KOG2148	Exocyst protein Sec3
comp14674_c0	34.8834324626532	0	6.1245	1.4463e-10	4.2082e-09	1691	358391142	EHK40546.1	1672	0	hypothetical protein TRIATDRAFT_78555 [Trichoderma atroviride IMI 206040]	302408197	XM_003001888.1	176	4.88789e-85	Verticillium albo-atrum VaMs.102 NAPE-hydrolyzing phospholipase D, mRNA	K13985	NAPEPLD	N-acyl-phosphatidylethanolamine-hydrolyzing phospholipase D	http://www.genome.jp/dbget-bin/www_bget?ko:K13985	Q6IQ20	501	1.97094e-55	N-acyl-phosphatidylethanolamine-hydrolyzing phospholipase D OS=Homo sapiens GN=NAPEPLD PE=1 SV=2	PF12501//PF15185//PF06827//PF00753	Phosphate ATP-binding cassette transporter//Bcl-2-modifying factor, apoptosis//Zinc finger found in FPG and IleRS//Metallo-beta-lactamase superfamily	GO:0006817//GO:0006915	phosphate ion transport//apoptotic process	GO:0008270//GO:0003824//GO:0070290//GO:0016787	zinc ion binding//catalytic activity//NAPE-specific phospholipase D activity//hydrolase activity	--	--	KOG3798	Predicted Zn-dependent hydrolase (beta-lactamase superfamily)
comp14689_c0	256.041157668739	56.0778289452816	2.1909	9.7063e-40	1.0863e-37	535	317036665	XP_001397811.2	150	9.55623e-11	hypothetical protein ANI_1_1760144 [Aspergillus niger CBS 513.88]	317157127	XM_001826184.2	36	9.91395e-08	Aspergillus oryzae RIB40 hypothetical protein, mRNA	--	--	--	--	--	--	--	--	--	--	--	--	--	--	--	--	--	--
comp14699_c0	37.9395088447937	11.6961691115116	1.6977	9.9029e-06	0.00014749	2795	358369645	GAA86259.1	927	8.76957e-179	transcriptional regulator [Aspergillus kawachii IFO 4308]	317029411	XM_001391499.2	301	2.65105e-154	Aspergillus niger CBS 513.88 transcriptional regulator (Cti6), mRNA	--	--	--	--	Q1MTR4	209	6.0904e-16	Putative histone deacetylase complex subunit cti6 OS=Schizosaccharomyces pombe (strain 972 / ATCC 24843) GN=cti6 PE=1 SV=1	PF04889//PF00628//PF00130	Cwf15/Cwc15 cell cycle control protein//PHD-finger//Phorbol esters/diacylglycerol binding domain (C1 domain)	GO:0000398//GO:0035556	mRNA splicing, via spliceosome//intracellular signal transduction	GO:0046872//GO:0008270//GO:0005515	metal ion binding//zinc ion binding//protein binding	GO:0005681	spliceosomal complex	KOG1844	PHD Zn-finger proteins
comp14702_c0	77.9515251254871	32.0338432180223	1.283	8.0122e-08	1.6675e-06	909	358372586	GAA89189.1	144	1.01705e-08	hypothetical protein AKAW_07303 [Aspergillus kawachii IFO 4308]	--	--	--	--	--	--	--	--	--	--	--	--	--	PF10590	Pyridoxine 5'-phosphate oxidase C-terminal dimerisation region	GO:0055114	oxidation-reduction process	GO:0016638	oxidoreductase activity, acting on the CH-NH2 group of donors	--	--	--	--
comp14714_c2	127.162698131899	13.7664521694229	3.2074	2.901e-28	2.3014e-26	3011	317033842	XP_001395560.2	3275	0	hypothetical protein ANI_1_1798104 [Aspergillus niger CBS 513.88]	--	--	--	--	--	--	--	--	--	Q96JX3	133	1.6303e-06	Protein SERAC1 OS=Homo sapiens GN=SERAC1 PE=1 SV=1	PF04565	RNA polymerase Rpb2, domain 3	GO:0006351//GO:0006144//GO:0006206	transcription, DNA-dependent//purine nucleobase metabolic process//pyrimidine nucleobase metabolic process	GO:0003899//GO:0003677	DNA-directed RNA polymerase activity//DNA binding	GO:0005730	nucleolus	--	--
comp14724_c0	772.187932322638	260.233783094573	1.5691	6.0926e-81	1.7118e-78	2447	145253883	XP_001398454.1	792	1.49709e-97	cell cycle control protein cwf14 [Aspergillus niger CBS 513.88] >gi|134084030|emb|CAL00568.1| unnamed protein product [Aspergillus niger] >gi|350634103|gb|EHA22467.1| hypothetical protein ASPNIDRAFT_51095 [Aspergillus niger ATCC 1015]	317036985	XM_001398416.2	349	0	Aspergillus niger CBS 513.88 60S ribosomal protein L23a, mRNA	--	--	--	--	O74772	539	1.7773e-62	Pre-mRNA-splicing factor cwf14 OS=Schizosaccharomyces pombe (strain 972 / ATCC 24843) GN=cwf14 PE=1 SV=1	PF01125//PF00276	G10 protein//Ribosomal protein L23	GO:0042254//GO:0000398//GO:0006412//GO:0000282	ribosome biogenesis//mRNA splicing, via spliceosome//translation//cellular bud site selection	GO:0003735	structural constituent of ribosome	GO:0005686//GO:0005634//GO:0005840	U2 snRNP//nucleus//ribosome	KOG3404	G10 protein/predicted nuclear transcription regulator
comp14736_c0	38.3016492209781	11.2151405704565	1.772	5.3737e-06	8.4368e-05	2722	--	--	--	--	--	--	--	--	--	--	--	--	--	--	--	--	--	--	--	--	--	--	--	--	--	--	--	--
comp14744_c0	692.77489926387	295.765049296179	1.2279	9.852e-55	1.6204e-52	2347	134079614	CAK40831.1	985	2.61913e-123	unnamed protein product [Aspergillus niger]	317032426	XM_001394878.2	283	2.25425e-144	Aspergillus niger CBS 513.88 60S ribosomal protein L37 partial mRNA	--	--	--	--	Q9C0T1	356	7.15937e-38	60S ribosomal protein L37 OS=Emericella nidulans (strain FGSC A4 / ATCC 38163 / CBS 112.46 / NRRL 194 / M139) GN=rpl37 PE=3 SV=1	PF01907	Ribosomal protein L37e	GO:0006412//GO:0042254	translation//ribosome biogenesis	GO:0003735	structural constituent of ribosome	GO:0005622//GO:0005840	intracellular//ribosome	KOG3475	60S ribosomal protein L37
comp14753_c0	146.324491244348	57.7234249266149	1.3419	4.1545e-14	1.6675e-12	3615	145247144	XP_001395821.1	3117	0	serine/threonine-protein kinase DBF20 [Aspergillus niger CBS 513.88] >gi|134080551|emb|CAK41220.1| unnamed protein product [Aspergillus niger] >gi|350637117|gb|EHA25475.1| hypothetical protein ASPNIDRAFT_186263 [Aspergillus niger ATCC 1015]	317033446	XM_001395784.2	829	0	Aspergillus niger CBS 513.88 serine/threonine-protein kinase DBF20, mRNA	K06686	DBF20	cell cycle protein kinase DBF20	http://www.genome.jp/dbget-bin/www_bget?ko:K06686	Q09898	1316	2.70117e-165	Serine/threonine-protein kinase sid2 OS=Schizosaccharomyces pombe (strain 972 / ATCC 24843) GN=sid2 PE=1 SV=1	PF01785//PF00433//PF07714//PF07955//PF06584//PF04790//PF06293//PF00069	Closterovirus coat protein//Protein kinase C terminal domain//Protein tyrosine kinase//Protein of unknown function (DUF1687)//DIRP//Sarcoglycan complex subunit protein//Lipopolysaccharide kinase (Kdo/WaaP) family//Protein kinase domain	GO:0055114//GO:0009103//GO:0007049//GO:0006468//GO:0016310//GO:0009069//GO:0006351	oxidation-reduction process//lipopolysaccharide biosynthetic process//cell cycle//protein phosphorylation//phosphorylation//serine family amino acid metabolic process//transcription, DNA-dependent	GO:0004674//GO:0016491//GO:0004672//GO:0016773//GO:0005524	protein serine/threonine kinase activity//oxidoreductase activity//protein kinase activity//phosphotransferase activity, alcohol group as acceptor//ATP binding	GO:0017053//GO:0019012//GO:0016021//GO:0016012//GO:0005739//GO:0016020	transcriptional repressor complex//virion//integral to membrane//sarcoglycan complex//mitochondrion//membrane	KOG0605	NDR and related serine/threonine kinases
comp14757_c0	34.5597717490822	5.68729877269594	2.6033	1.3592e-07	2.7545e-06	2129	242802343	XP_002483952.1	2065	0	alpha/beta hydrolase, putative [Talaromyces stipitatus ATCC 10500] >gi|218717297|gb|EED16718.1| alpha/beta hydrolase, putative [Talaromyces stipitatus ATCC 10500]	121702994	XM_001269761.1	44	1.47699e-11	Aspergillus clavatus NRRL 1 alpha/beta hydrolase, putative (ACLA_030690), partial mRNA	--	--	--	--	O14249	715	1.85909e-84	probable cardiolipin-specific deacylase, mitochondrial OS=Schizosaccharomyces pombe (strain 972 / ATCC 24843) GN=SPAC6G10.03c PE=2 SV=1	PF02230//PF07859//PF07819//PF00326//PF07224//PF12740//PF00975	Phospholipase/Carboxylesterase//alpha/beta hydrolase fold//PGAP1-like protein//Prolyl oligopeptidase family//Chlorophyllase//Chlorophyllase enzyme//Thioesterase domain	GO:0006505//GO:0015996//GO:0015994//GO:0009058//GO:0008152//GO:0006508//GO:0006886	GPI anchor metabolic process//chlorophyll catabolic process//chlorophyll metabolic process//biosynthetic process//metabolic process//proteolysis//intracellular protein transport	GO:0016787//GO:0047746//GO:0016788//GO:0008236	hydrolase activity//chlorophyllase activity//hydrolase activity, acting on ester bonds//serine-type peptidase activity	--	--	KOG4409	Predicted hydrolase/acyltransferase (alpha/beta hydrolase superfamily)
comp14764_c1	28.6259920002804	6.5382674956012	2.1303	1.3774e-05	0.00020071	2303	317139438	XP_001817512.2	1220	3.90984e-177	MFS sugar transporter [Aspergillus oryzae RIB40]	367035801	XM_003667135.1	95	7.13321e-40	Myceliophthora thermophila ATCC 42464 hypothetical protein (MYCTH_2312740) mRNA, complete cds	--	--	--	--	P45598	248	8.17901e-21	Arabinose-proton symporter OS=Klebsiella oxytoca GN=araE PE=3 SV=1	PF07690//PF00083//PF03185	Major Facilitator Superfamily//Sugar (and other) transporter//Calcium-activated potassium channel, beta subunit	GO:0055085//GO:0006813	transmembrane transport//potassium ion transport	GO:0022857//GO:0015269	transmembrane transporter activity//calcium-activated potassium channel activity	GO:0016020//GO:0016021	membrane//integral to membrane	KOG0254	Predicted transporter (major facilitator superfamily)
comp14774_c0	96.9935637739148	14.5095216726219	2.7409	1.6276e-19	9.0144e-18	1551	425778107	EKV16251.1	1186	6.17673e-158	Short-chain oxidoreductase, putative [Penicillium digitatum PHI26] >gi|425781460|gb|EKV19424.1| Short-chain oxidoreductase, putative [Penicillium digitatum Pd1]	336264994	XM_003347224.1	35	1.07709e-06	Sordaria macrospora k-hell hypothetical protein (SMAC_08709), mRNA	K11150	RDH8	retinol dehydrogenase 8	http://www.genome.jp/dbget-bin/www_bget?ko:K11150	Q6F7B8	224	7.38828e-19	Fatty acyl-CoA reductase OS=Acinetobacter sp. (strain ADP1) GN=acr1 PE=3 SV=1	PF00106	short chain dehydrogenase	GO:0008152	metabolic process	GO:0016491	oxidoreductase activity	--	--	KOG1205	Predicted dehydrogenase
comp14779_c0	88.9372889901173	30.1373682627906	1.5612	1.1478e-10	3.3652e-09	2514	134079459	CAK45991.1	1518	0	unnamed protein product [Aspergillus niger]	317032386	XM_003188775.1	198	4.3104e-97	Aspergillus niger CBS 513.88 bZIP transcription factor (AP-1) partial mRNA	--	--	--	--	--	--	--	--	PF01105//PF07716//PF03955//PF00170//PF06005//PF03131	emp24/gp25L/p24 family/GOLD//Basic region leucine zipper//Adenovirus hexon-associated protein (IX)//bZIP transcription factor//Protein of unknown function (DUF904)//bZIP Maf transcription factor	GO:0006810//GO:0043093//GO:0000917//GO:0006355	transport//cytokinesis by binary fission//barrier septum assembly//regulation of transcription, DNA-dependent	GO:0003677//GO:0003700//GO:0043565//GO:0031423	DNA binding//sequence-specific DNA binding transcription factor activity//sequence-specific DNA binding//hexon binding	GO:0016021//GO:0005737//GO:0005667//GO:0005634//GO:0019012	integral to membrane//cytoplasm//transcription factor complex//nucleus//virion	--	--
comp14780_c0	110.223734875652	44.3821913570197	1.3124	9.7853e-11	2.8972e-09	6874	358372035	GAA88640.1	5986	0	PHD finger and BAH domain protein [Aspergillus kawachii IFO 4308]	317026064	XM_001388838.2	896	0	Aspergillus niger CBS 513.88 PHD finger and BAH domain protein (Snt2), mRNA	K11350	BRPF3	bromodomain and PHD finger-containing protein 3	http://www.genome.jp/dbget-bin/www_bget?ko:K11350	P53127	602	3.65783e-61	SANT domain-containing protein 2 OS=Saccharomyces cerevisiae (strain ATCC 204508 / S288c) GN=SNT2 PE=1 SV=1	PF00628//PF01426//PF02318//PF00249	PHD-finger//BAH domain//FYVE-type zinc finger//Myb-like DNA-binding domain	GO:0006886//GO:0035556	intracellular protein transport//intracellular signal transduction	GO:0008270//GO:0005515//GO:0017137//GO:0046872//GO:0003682//GO:0003677	zinc ion binding//protein binding//Rab GTPase binding//metal ion binding//chromatin binding//DNA binding	GO:0005622//GO:0000785	intracellular//chromatin	KOG0955	PHD finger protein BR140/LIN-49
comp14785_c0	38.6954364224895	12.1187300950904	1.6749	9.4785e-06	0.0001418	3056	134079992	CAK48476.1	1628	0	unnamed protein product [Aspergillus niger]	--	--	--	--	--	--	--	--	--	--	--	--	--	--	--	--	--	--	--	--	--	--	--
comp14789_c0	77.0945434805541	16.6366777182601	2.2123	3.4691e-13	1.2906e-11	2788	358366290	GAA82911.1	2916	0	G-patch domain protein [Aspergillus kawachii IFO 4308]	134074451	AM270077.1	879	0	Aspergillus niger contig An04c0160, genomic contig	--	--	--	--	Q9UTK6	586	3.09996e-62	G-patch domain-containing protein C1486.03 OS=Schizosaccharomyces pombe (strain 972 / ATCC 24843) GN=SPAC1486.03c PE=2 SV=1	PF01585//PF07842	G-patch domain//GC-rich sequence DNA-binding factor-like protein	GO:0006355	regulation of transcription, DNA-dependent	GO:0003677//GO:0003676	DNA binding//nucleic acid binding	GO:0005634	nucleus	KOG2184	Tuftelin-interacting protein TIP39, contains G-patch domain
comp14790_c0	120.641653999473	33.6454217113695	1.8422	1.5511e-16	7.3917e-15	6517	350634035	EHA22399.1	6744	0	hypothetical protein ASPNIDRAFT_214038 [Aspergillus niger ATCC 1015]	145253730	XM_001398341.1	1644	0	Aspergillus niger CBS 513.88 DNA helicase ino80, mRNA	--	--	--	--	A2R9H9	6742	0	Putative DNA helicase ino80 OS=Aspergillus niger (strain CBS 513.88 / FGSC A1513) GN=ino80 PE=3 SV=1	PF04851//PF00271//PF00270//PF01213//PF13892//PF00176	Type III restriction enzyme, res subunit//Helicase conserved C-terminal domain//DEAD/DEAH box helicase//Adenylate cyclase associated (CAP) N terminal//DNA-binding domain//SNF2 family N-terminal domain	GO:0007010	cytoskeleton organization	GO:0003676//GO:0016787//GO:0003779//GO:0004386//GO:0016817//GO:0003677//GO:0008026//GO:0005524	nucleic acid binding//hydrolase activity//actin binding//helicase activity//hydrolase activity, acting on acid anhydrides//DNA binding//ATP-dependent helicase activity//ATP binding	--	--	KOG0388	SNF2 family DNA-dependent ATPase
comp14808_c0	52.2891863924719	22.9618043906976	1.1873	2.7611e-05	0.00038133	1890	119482085	XP_001261071.1	1244	4.44413e-164	urease accessory protein UreD [Neosartorya fischeri NRRL 181] >gi|119409225|gb|EAW19174.1| urease accessory protein UreD [Neosartorya fischeri NRRL 181]	--	--	--	--	--	--	--	--	--	P87125	191	1.51937e-14	Uncharacterized urease accessory protein ureD-like OS=Schizosaccharomyces pombe (strain 972 / ATCC 24843) GN=SPAC3A12.09c PE=2 SV=1	PF01774	UreD urease accessory protein	GO:0006807	nitrogen compound metabolic process	GO:0016151	nickel cation binding	--	--	--	--
comp14810_c0	84.7271823525886	36.3030379602928	1.2227	5.5224e-08	1.1775e-06	5472	24636246	Q9UUZ4.1	2475	0	RecName: Full=Alpha-galactosidase C; AltName: Full=Melibiase; Flags: Precursor >gi|6624914|emb|CAB63901.1| alpha-galactosidase C [Aspergillus niger] >gi|350639761|gb|EHA28114.1| alpha-galactosidase [Aspergillus niger ATCC 1015]	6624913	AJ251873.1	715	0	Aspergillus niger aglC gene for alpha-galactosidase C, exons 1-3	--	--	--	--	Q9UUZ4	2475	0	Alpha-galactosidase C OS=Aspergillus niger GN=aglC PE=1 SV=1	PF01979//PF02861//PF02065	Amidohydrolase family//Clp amino terminal domain//Melibiase	GO:0016052//GO:0019538//GO:0005975	carbohydrate catabolic process//protein metabolic process//carbohydrate metabolic process	GO:0004553//GO:0016787//GO:0052692	hydrolase activity, hydrolyzing O-glycosyl compounds//hydrolase activity//raffinose alpha-galactosidase activity	--	--	--	--
comp14813_c1	16.974206311724	2.28554997407407	2.8927	0.00010978	0.0013478	3020	134081405	CAK46446.1	3442	0	unnamed protein product [Aspergillus niger]	169610586	XM_001798660.1	189	5.22287e-92	Phaeosphaeria nodorum SN15 hypothetical protein partial mRNA	--	--	--	--	Q9UR24	1840	0	DNA repair protein rhp26 OS=Schizosaccharomyces pombe (strain 972 / ATCC 24843) GN=rhp26 PE=2 SV=1	PF00271//PF00270//PF07415//PF00176	Helicase conserved C-terminal domain//DEAD/DEAH box helicase//Gammaherpesvirus latent membrane protein (LMP2) protein//SNF2 family N-terminal domain	GO:0019042	viral latency	GO:0004386//GO:0003676//GO:0003677//GO:0005524//GO:0008026	helicase activity//nucleic acid binding//DNA binding//ATP binding//ATP-dependent helicase activity	GO:0033644	host cell membrane	KOG0387	Transcription-coupled repair protein CSB/RAD26 (contains SNF2 family DNA-dependent ATPase domain)
comp14823_c0	11.6877479900642	0.372066274849267	4.9733	0.00020428	0.002375	1462	242806356	XP_002484727.1	1427	0	O-methyltransferase, putative [Talaromyces stipitatus ATCC 10500] >gi|218715352|gb|EED14774.1| O-methyltransferase, putative [Talaromyces stipitatus ATCC 10500]	--	--	--	--	--	--	--	--	--	Q12120	337	2.868e-33	Sterigmatocystin 8-O-methyltransferase OS=Aspergillus parasiticus GN=omtA PE=1 SV=1	PF00891	O-methyltransferase	GO:0032259	methylation	GO:0008171	O-methyltransferase activity	--	--	--	--
comp14824_c0	233.071676072634	86.9040513397931	1.4233	5.0978e-23	3.2584e-21	8236	145234579	XP_001389938.1	1596	0	hypothetical protein ANI_1_928034 [Aspergillus niger CBS 513.88] >gi|134057609|emb|CAK38009.1| unnamed protein product [Aspergillus niger] >gi|350632562|gb|EHA20929.1| hypothetical protein ASPNIDRAFT_51389 [Aspergillus niger ATCC 1015]	--	--	--	--	--	--	--	--	--	O59952	153	7.41414e-09	Lipase OS=Thermomyces lanuginosus GN=LIP PE=1 SV=1	PF05109//PF01764	Herpes virus major outer envelope glycoprotein (BLLF1)//Lipase (class 3)	GO:0006629//GO:0019058//GO:0016042//GO:0046486	lipid metabolic process//viral infectious cycle//lipid catabolic process//glycerolipid metabolic process	GO:0004806	triglyceride lipase activity	GO:0019031	viral envelope	--	--
comp14830_c0	51.9648064328707	19.9852741919035	1.3786	4.7293e-06	7.4817e-05	1377	145251503	XP_001397265.1	1802	0	glycerol-3-phosphate dehydrogenase [NAD+] [Aspergillus niger CBS 513.88] >gi|134082799|emb|CAK48573.1| unnamed protein product [Aspergillus niger]	170028225	XM_001841945.1	34	3.42957e-06	Culex quinquefasciatus glycerol-3-phosphate dehydrogenase, mRNA	K00006	GPD1	glycerol-3-phosphate dehydrogenase (NAD+)	http://www.genome.jp/dbget-bin/www_bget?ko:K00006	Q7Z8E7	1259	5.16537e-169	Glycerol-3-phosphate dehydrogenase [NAD(+)] OS=Colletotrichum gloeosporioides PE=2 SV=1	PF07479//PF01118//PF01210	NAD-dependent glycerol-3-phosphate dehydrogenase C-terminus//Semialdehyde dehydrogenase, NAD binding domain//NAD-dependent glycerol-3-phosphate dehydrogenase N-terminus	GO:0005975//GO:0006071//GO:0006072//GO:0055114//GO:0046168//GO:0046486//GO:0006973//GO:0006116	carbohydrate metabolic process//glycerol metabolic process//glycerol-3-phosphate metabolic process//oxidation-reduction process//glycerol-3-phosphate catabolic process//glycerolipid metabolic process//intracellular accumulation of glycerol//NADH oxidation	GO:0051287//GO:0016620//GO:0004367//GO:0016616	NAD binding//oxidoreductase activity, acting on the aldehyde or oxo group of donors, NAD or NADP as acceptor//glycerol-3-phosphate dehydrogenase [NAD+] activity//oxidoreductase activity, acting on the CH-OH group of donors, NAD or NADP as acceptor	GO:0005737//GO:0009331//GO:0005829//GO:0005739//GO:0005634	cytoplasm//glycerol-3-phosphate dehydrogenase complex//cytosol//mitochondrion//nucleus	KOG2711	Glycerol-3-phosphate dehydrogenase/dihydroxyacetone 3-phosphate reductase
comp14846_c0	41.1049106235182	17.540267242894	1.2286	0.0001472	0.0017662	1766	70986002	XP_748504.1	1917	0	MFS transporter [Aspergillus fumigatus Af293] >gi|66846133|gb|EAL86466.1| MFS transporter, putative [Aspergillus fumigatus Af293] >gi|159128364|gb|EDP53479.1| MFS transporter, putative [Aspergillus fumigatus A1163]	115436973	XM_001217692.1	80	1.187e-31	Aspergillus terreus NIH2624 conserved hypothetical protein (ATEG_09071) partial mRNA	--	--	--	--	O74923	523	4.51719e-57	Uncharacterized transporter C757.13 OS=Schizosaccharomyces pombe (strain 972 / ATCC 24843) GN=SPCC757.13 PE=2 SV=1	PF13994//PF07690//PF00083	PgaD-like protein//Major Facilitator Superfamily//Sugar (and other) transporter	GO:0055085//GO:0042710	transmembrane transport//biofilm formation	GO:0022857	transmembrane transporter activity	GO:0016021	integral to membrane	--	--
comp14848_c0	18.6644344825949	2.391854624031	2.9641	4.1916e-05	0.00056277	2356	242815384	XP_002486557.1	1239	2.58117e-162	conserved mitochondrial protein [Talaromyces stipitatus ATCC 10500] >gi|218714896|gb|EED14319.1| conserved mitochondrial protein [Talaromyces stipitatus ATCC 10500]	--	--	--	--	--	--	--	--	--	Q0TVF9	782	2.3422e-91	Dol-P-Man:Man(5)GlcNAc(2)-PP-Dol alpha-1,3-mannosyltransferase OS=Phaeosphaeria nodorum (strain SN15 / ATCC MYA-4574 / FGSC 10173) GN=ALG3 PE=3 SV=2	--	--	--	--	--	--	--	--	--	--
comp14868_c1	79.1889879203735	34.9210775108527	1.1812	2.7033e-07	5.2762e-06	3902	119479887	XP_001259972.1	1753	0	hypothetical protein NFIA_080170 [Neosartorya fischeri NRRL 181] >gi|119408126|gb|EAW18075.1| conserved hypothetical protein [Neosartorya fischeri NRRL 181]	--	--	--	--	--	--	--	--	--	P23262	221	3.4062e-17	Salicylate hydroxylase OS=Pseudomonas putida GN=nahG PE=1 SV=4	PF01593//PF02183//PF07992//PF01266//PF08172	Flavin containing amine oxidoreductase//Homeobox associated leucine zipper//Pyridine nucleotide-disulphide oxidoreductase//FAD dependent oxidoreductase//CASP C terminal	GO:0006891//GO:0055114//GO:0006355	intra-Golgi vesicle-mediated transport//oxidation-reduction process//regulation of transcription, DNA-dependent	GO:0003677//GO:0016491	DNA binding//oxidoreductase activity	GO:0030173//GO:0005634	integral to Golgi membrane//nucleus	--	--
comp14880_c0	42.1096973276486	11.5340545203273	1.8683	8.9445e-07	1.5988e-05	1708	115491281	XP_001210268.1	272	9.94339e-24	predicted protein [Aspergillus terreus NIH2624] >gi|114197128|gb|EAU38828.1| predicted protein [Aspergillus terreus NIH2624]	--	--	--	--	--	--	--	--	--	--	--	--	--	--	--	--	--	--	--	--	--	--	--
comp14889_c0	248.175842705948	102.715804974387	1.2727	1.5746e-21	9.5226e-20	3977	67537836	XP_662692.1	3596	0	hypothetical protein AN5088.2 [Aspergillus nidulans FGSC A4] >gi|40740993|gb|EAA60183.1| hypothetical protein AN5088.2 [Aspergillus nidulans FGSC A4] >gi|259482025|tpe|CBF76107.1| TPA: calcium ion P-type ATPase (Eurofung) [Aspergillus nidulans FGSC A4]	67537835	XM_657600.1	1207	0	Aspergillus nidulans FGSC A4 hypothetical protein AN5088.2 partial mRNA	K01537	E3.6.3.8	Ca2+-transporting ATPase	http://www.genome.jp/dbget-bin/www_bget?ko:K01537	Q9HDW7	2057	0	Calcium-transporting ATPase 2 OS=Schizosaccharomyces pombe (strain 972 / ATCC 24843) GN=pmc1 PE=2 SV=1	PF00998//PF03739//PF00122	Viral RNA dependent RNA polymerase//Predicted permease YjgP/YjgQ family//E1-E2 ATPase	GO:0006754//GO:0006144//GO:0006816//GO:0070588	ATP biosynthetic process//purine nucleobase metabolic process//calcium ion transport//calcium ion transmembrane transport	GO:0003968//GO:0046872//GO:0000166//GO:0003723//GO:0005524//GO:0005388	RNA-directed RNA polymerase activity//metal ion binding//nucleotide binding//RNA binding//ATP binding//calcium-transporting ATPase activity	GO:0031379//GO:0016021//GO:0016529	RNA-directed RNA polymerase complex//integral to membrane//sarcoplasmic reticulum	KOG0204	Calcium transporting ATPase
comp14909_c0	65.5542409266722	28.3833415385012	1.2076	2.1031e-06	3.5388e-05	2450	145249526	XP_001401102.1	1912	0	peptidyl-prolyl cis-trans isomerase-like 2 [Aspergillus niger CBS 513.88] >gi|134081784|emb|CAK42040.1| unnamed protein product [Aspergillus niger]	255953408	XM_002567411.1	172	1.19257e-82	Penicillium chrysogenum Wisconsin 54-1255 hypothetical protein (Pc21g04110) mRNA, complete cds	--	--	--	--	Q4WVU5	1854	0	Peptidyl-prolyl cis-trans isomerase-like 2 OS=Neosartorya fumigata (strain ATCC MYA-4609 / Af293 / CBS 101355 / FGSC A1100) GN=cyp8 PE=3 SV=2	PF04564//PF00160	U-box domain//Cyclophilin type peptidyl-prolyl cis-trans isomerase/CLD	GO:0006457//GO:0016567//GO:0000413	protein folding//protein ubiquitination//protein peptidyl-prolyl isomerization	GO:0004842//GO:0003755	ubiquitin-protein ligase activity//peptidyl-prolyl cis-trans isomerase activity	GO:0000151	ubiquitin ligase complex	KOG0883	Cyclophilin type, U box-containing peptidyl-prolyl cis-trans isomerase
comp14937_c0	86.561259729491	42.7344692826873	1.0183	9.2404e-07	1.6495e-05	3247	358375225	GAA91810.1	1325	1.53373e-168	proline oxidase Put1 [Aspergillus kawachii IFO 4308]	--	--	--	--	--	K00318	E1.5.99.8	proline dehydrogenase	http://www.genome.jp/dbget-bin/www_bget?ko:K00318	O74524	300	5.39135e-27	Probable proline dehydrogenase, mitochondrial OS=Schizosaccharomyces pombe (strain 972 / ATCC 24843) GN=SPCC70.03c PE=2 SV=1	PF01619//PF01588	Proline dehydrogenase//Putative tRNA binding domain	GO:0006525//GO:0006537//GO:1901605//GO:0055114//GO:0009064//GO:0006562//GO:0006561	arginine metabolic process//glutamate biosynthetic process//alpha-amino acid metabolic process//oxidation-reduction process//glutamine family amino acid metabolic process//proline catabolic process//proline biosynthetic process	GO:0000049//GO:0004657	tRNA binding//proline dehydrogenase activity	--	--	KOG0186	Proline oxidase
comp14945_c0	44.7011407743071	15.3078695937984	1.546	5.5254e-06	8.6548e-05	5168	367046518	XP_003653639.1	1398	0	hypothetical protein THITE_2088794 [Thielavia terrestris NRRL 8126] >gi|347000901|gb|AEO67303.1| hypothetical protein THITE_2088794 [Thielavia terrestris NRRL 8126]	--	--	--	--	--	K00665	FASN	fatty acid synthase, animal type	http://www.genome.jp/dbget-bin/www_bget?ko:K00665	Q4WAZ9	578	4.16452e-58	Nonribosomal peptide synthetase 14 OS=Neosartorya fumigata (strain ATCC MYA-4609 / Af293 / CBS 101355 / FGSC A1100) GN=NRPS14 PE=2 SV=2	PF08241//PF00107	Methyltransferase domain//Zinc-binding dehydrogenase	GO:0008152//GO:0055114	metabolic process//oxidation-reduction process	GO:0016491//GO:0008270//GO:0003824//GO:0008168	oxidoreductase activity//zinc ion binding//catalytic activity//methyltransferase activity	--	--	KOG1202	Animal-type fatty acid synthase and related proteins
comp14960_c0	45.8519344225596	14.9358033189492	1.6182	2.2895e-06	3.8309e-05	1554	115492421	XP_001210838.1	535	9.9822e-62	conserved hypothetical protein [Aspergillus terreus NIH2624] >gi|114197698|gb|EAU39398.1| conserved hypothetical protein [Aspergillus terreus NIH2624]	--	--	--	--	--	K07078	K07078	--	http://www.genome.jp/dbget-bin/www_bget?ko:K07078	P37261	130	2.32992e-07	Fatty acid repression mutant protein 2 OS=Saccharomyces cerevisiae (strain ATCC 204508 / S288c) GN=FRM2 PE=1 SV=2	PF06422//PF00881	CDR ABC transporter//Nitroreductase family	GO:0006810	transport	GO:0005524//GO:0016491//GO:0042626	ATP binding//oxidoreductase activity//ATPase activity, coupled to transmembrane movement of substances	GO:0016021	integral to membrane	--	--
comp14972_c0	41.6317583406087	14.457432394143	1.5259	1.3533e-05	0.00019753	1893	255955605	XP_002568555.1	1323	0	Pc21g15450 [Penicillium chrysogenum Wisconsin 54-1255] >gi|211590266|emb|CAP96442.1| Pc21g15450 [Penicillium chrysogenum Wisconsin 54-1255]	255955604	XM_002568509.1	68	5.96963e-25	Penicillium chrysogenum Wisconsin 54-1255 hypothetical protein (Pc21g15450) mRNA, complete cds	--	--	--	--	Q701P2	418	8.54914e-43	Ent-kaurene oxidase OS=Gibberella intermedia GN=CYP503A1 PE=1 SV=1	PF00067	Cytochrome P450	GO:0055114//GO:0006118	oxidation-reduction process//electron transport	GO:0009055//GO:0016705//GO:0020037//GO:0005506//GO:0004497	electron carrier activity//oxidoreductase activity, acting on paired donors, with incorporation or reduction of molecular oxygen//heme binding//iron ion binding//monooxygenase activity	--	--	KOG0157	Cytochrome P450 CYP4/CYP19/CYP26 subfamilies
comp14973_c0	84.6552577495728	41.5119658081825	1.0281	1.0528e-06	1.8632e-05	3731	121711112	XP_001273172.1	491	5.92458e-53	conserved hypothetical protein [Aspergillus clavatus NRRL 1] >gi|119401322|gb|EAW11746.1| conserved hypothetical protein [Aspergillus clavatus NRRL 1]	--	--	--	--	--	--	--	--	--	--	--	--	--	PF03943//PF01812	TAP C-terminal domain//5-formyltetrahydrofolate cyclo-ligase family	GO:0009396//GO:0051028	folic acid-containing compound biosynthetic process//mRNA transport	GO:0005524//GO:0030272	ATP binding//5-formyltetrahydrofolate cyclo-ligase activity	GO:0005634	nucleus	--	--
comp14979_c0	64.8224080909866	27.213990388975	1.2521	1.4204e-06	2.4536e-05	2060	317031535	XP_003188780.1	535	1.06101e-60	hypothetical protein ANI_1_550084 [Aspergillus niger CBS 513.88]	317031534	XM_003188732.1	164	2.80028e-78	Aspergillus niger CBS 513.88 hypothetical protein, mRNA	--	--	--	--	--	--	--	--	--	--	--	--	--	--	--	--	--	--
comp14997_c0	63.4015375584099	24.5563741400516	1.3684	4.8393e-07	9.0458e-06	4050	358371125	GAA87734.1	760	2.83789e-82	similar to An12g08820 [Aspergillus kawachii IFO 4308]	--	--	--	--	--	--	--	--	--	--	--	--	--	--	--	--	--	--	--	--	--	--	--
comp15000_c3	43.3345733170073	19.932121866925	1.1204	0.00023054	0.0026506	776	115389522	XP_001212266.1	187	3.14709e-14	predicted protein [Aspergillus terreus NIH2624] >gi|114194662|gb|EAU36362.1| predicted protein [Aspergillus terreus NIH2624]	--	--	--	--	--	--	--	--	--	--	--	--	--	PF03999	Microtubule associated protein (MAP65/ASE1 family)	GO:0000226//GO:0000910	microtubule cytoskeleton organization//cytokinesis	GO:0008017	microtubule binding	GO:0045298	tubulin complex	--	--
comp15002_c1	178.265488197625	66.5998631980188	1.4204	6.139e-18	3.1782e-16	3660	317027925	XP_001400271.2	3869	0	PX domain protein [Aspergillus niger CBS 513.88]	317027924	XM_001400234.2	868	0	Aspergillus niger CBS 513.88 PX domain protein, mRNA	--	--	--	--	Q9Y7N9	905	1.56621e-103	PX domain-containing protein C1450.12 OS=Schizosaccharomyces pombe (strain 972 / ATCC 24843) GN=SPCC1450.12 PE=1 SV=1	PF01056//PF00734//PF00787	Myc amino-terminal region//Fungal cellulose binding domain//PX domain	GO:0005975//GO:0006355	carbohydrate metabolic process//regulation of transcription, DNA-dependent	GO:0030248//GO:0003700//GO:0035091//GO:0004553	cellulose binding//sequence-specific DNA binding transcription factor activity//phosphatidylinositol binding//hydrolase activity, hydrolyzing O-glycosyl compounds	GO:0005667//GO:0005576	transcription factor complex//extracellular region	--	--
comp15011_c0	240.081447882552	98.7038674850128	1.2823	4.6741e-21	2.7648e-19	13121	358366364	GAA82985.1	15580	0	ubiquitin-protein ligase [Aspergillus kawachii IFO 4308]	317038259	XM_001401916.2	3084	0	Aspergillus niger CBS 513.88 ubiquitin-protein ligase (Tom1), mRNA	--	--	--	--	Q9P4Z1	3213	0	E3 ubiquitin-protein ligase TOM1-like OS=Neurospora crassa (strain ATCC 24698 / 74-OR23-1A / CBS 708.71 / DSM 1257 / FGSC 987) GN=B11B22.010 PE=3 SV=3	PF00632//PF14572//PF01147	HECT-domain (ubiquitin-transferase)//Phosphoribosyl synthetase-associated domain//Crustacean CHH/MIH/GIH neurohormone family	GO:0006144//GO:0006098//GO:0016567//GO:0009165//GO:0007218	purine nucleobase metabolic process//pentose-phosphate shunt//protein ubiquitination//nucleotide biosynthetic process//neuropeptide signaling pathway	GO:0004842//GO:0005184//GO:0000287//GO:0004749	ubiquitin-protein ligase activity//neuropeptide hormone activity//magnesium ion binding//ribose phosphate diphosphokinase activity	GO:0005622//GO:0005576	intracellular//extracellular region	KOG0939	E3 ubiquitin-protein ligase/Putative upstream regulatory element binding protein
comp15013_c0	55.8519716028586	8.34491502161928	2.7426	6.9551e-12	2.3421e-10	4923	317038826	XP_001402267.2	605	1.05859e-60	hypothetical protein ANI_1_2194184 [Aspergillus niger CBS 513.88]	--	--	--	--	--	--	--	--	--	--	--	--	--	--	--	--	--	--	--	--	--	--	--
comp15021_c0	27.9786705731383	9.51426617114555	1.5562	0.00030792	0.0034278	4273	145231641	XP_001399296.1	1554	0	G protein-coupled receptor GprD [Aspergillus niger CBS 513.88] >gi|134056198|emb|CAK96373.1| unnamed protein product [Aspergillus niger]	145231640	XM_001399259.1	387	0	Aspergillus niger CBS 513.88 G protein-coupled receptor GprD, mRNA	--	--	--	--	--	--	--	--	PF00001	7 transmembrane receptor (rhodopsin family)	GO:0007186	G-protein coupled receptor signaling pathway	GO:0004930	G-protein coupled receptor activity	GO:0016021	integral to membrane	--	--
comp15030_c0	136.472259123246	48.1028541055124	1.5044	5.5873e-15	2.3922e-13	3203	358373246	GAA89845.1	2801	0	ubiquitin C-terminal hydrolase family protein [Aspergillus kawachii IFO 4308]	--	--	--	--	--	--	--	--	--	--	--	--	--	PF13423//PF01445//PF00443//PF05784	Ubiquitin carboxyl-terminal hydrolase//Viral small hydrophobic protein//Ubiquitin carboxyl-terminal hydrolase//Betaherpesvirus UL82/83 protein N terminus	GO:0009405//GO:0006511//GO:0016579	pathogenesis//ubiquitin-dependent protein catabolic process//protein deubiquitination	GO:0004221	ubiquitin thiolesterase activity	GO:0016020	membrane	--	--
comp15031_c0	27.1874999399648	4.73055692308354	2.5229	4.0771e-06	6.5655e-05	4531	358365808	GAA82430.1	4191	0	SNF2 family helicase/ATPase [Aspergillus kawachii IFO 4308]	317026690	XM_001399325.2	789	0	Aspergillus niger CBS 513.88 SNF2 family helicase/ATPase, mRNA	K14439	SMARCAD1	SWI/SNF-related matrix-associated actin-dependent regulator of chromatin subfamily A containing DEAD/H box 1	http://www.genome.jp/dbget-bin/www_bget?ko:K14439	Q14527	700	2.07145e-74	Helicase-like transcription factor OS=Homo sapiens GN=HLTF PE=1 SV=2	PF14634//PF04851//PF00176//PF13639//PF08797//PF00891//PF00271//PF00270	zinc-RING finger domain//Type III restriction enzyme, res subunit//SNF2 family N-terminal domain//Ring finger domain//HIRAN domain//O-methyltransferase//Helicase conserved C-terminal domain//DEAD/DEAH box helicase	--	--	GO:0016818//GO:0008270//GO:0003676//GO:0005515//GO:0016787//GO:0008171//GO:0004386//GO:0005524//GO:0008026//GO:0003677	hydrolase activity, acting on acid anhydrides, in phosphorus-containing anhydrides//zinc ion binding//nucleic acid binding//protein binding//hydrolase activity//O-methyltransferase activity//helicase activity//ATP binding//ATP-dependent helicase activity//DNA binding	--	--	KOG1001	Helicase-like transcription factor HLTF/DNA helicase RAD5, DEAD-box superfamily
comp15043_c0	22.3685515379075	2.8702255488372	2.9622	7.3379e-06	0.00011201	2722	212535656	XP_002147984.1	2112	0	DUF500 domain protein [Talaromyces marneffei ATCC 18224] >gi|210070383|gb|EEA24473.1| DUF500 domain protein [Talaromyces marneffei ATCC 18224]	212535655	XM_002147948.1	467	0	Penicillium marneffei ATCC 18224 DUF500 domain protein, mRNA	--	--	--	--	Q3SZ01	336	2.51867e-32	SH3 domain-containing YSC84-like protein 1 OS=Bos taurus GN=SH3YL1 PE=2 SV=1	--	--	--	--	--	--	--	--	KOG1843	Uncharacterized conserved protein
comp15055_c1	21.0019840806077	5.36838482282514	1.968	0.00035677	0.003915	3555	145234256	XP_001400499.1	739	2.85158e-79	hypothetical protein ANI_1_3290024 [Aspergillus niger CBS 513.88] >gi|134057444|emb|CAK37952.1| unnamed protein product [Aspergillus niger]	--	--	--	--	--	--	--	--	--	--	--	--	--	--	--	--	--	--	--	--	--	--	--
comp15068_c0	27.1515376384569	3.18913949870801	3.0898	5.0891e-07	9.4929e-06	1043	407924674	EKG17707.1	314	6.17174e-36	Dimeric alpha-beta barrel [Macrophomina phaseolina MS6]	--	--	--	--	--	--	--	--	--	--	--	--	--	--	--	--	--	--	--	--	--	--	--
comp15072_c0	47.4015499945346	10.4183872190293	2.1858	1.4341e-08	3.3006e-07	2758	317025205	XP_001388666.2	855	5.02267e-103	hypothetical protein ANI_1_300014 [Aspergillus niger CBS 513.88]	--	--	--	--	--	--	--	--	--	--	--	--	--	PF02318	FYVE-type zinc finger	GO:0006886	intracellular protein transport	GO:0017137	Rab GTPase binding	--	--	--	--
comp15080_c0	84.6552577495728	35.3462961106804	1.26	3.1691e-08	7.0067e-07	4493	358369617	GAA86231.1	2567	0	sister chromatid cohesion protein [Aspergillus kawachii IFO 4308]	--	--	--	--	--	K03509	POLH	DNA polymerase eta	http://www.genome.jp/dbget-bin/www_bget?ko:K03509	O42917	834	7.95068e-93	N-acetyltransferase eso1 OS=Schizosaccharomyces pombe (strain 972 / ATCC 24843) GN=eso1 PE=1 SV=1	PF02532//PF11799//PF00817	Photosystem II reaction centre I protein (PSII 4.8 kDa protein)//impB/mucB/samB family C-terminal domain//impB/mucB/samB family	GO:0006260//GO:0015979//GO:0006281	DNA replication//photosynthesis//DNA repair	GO:0003684//GO:0003887	damaged DNA binding//DNA-directed DNA polymerase activity	GO:0042575//GO:0016020//GO:0009523//GO:0009539	DNA polymerase complex//membrane//photosystem II//photosystem II reaction center	KOG2095	DNA polymerase iota/DNA damage inducible protein
comp15081_c0	200.345981700455	68.0009584844512	1.5589	4.182e-22	2.5812e-20	4062	121700278	XP_001268404.1	224	5.06388e-16	conserved hypothetical protein [Aspergillus clavatus NRRL 1] >gi|119396546|gb|EAW06978.1| conserved hypothetical protein [Aspergillus clavatus NRRL 1]	121700277	XM_001268403.1	38	6.14305e-08	Aspergillus clavatus NRRL 1 conserved hypothetical protein (ACLA_086790), partial mRNA	--	--	--	--	--	--	--	--	--	--	--	--	--	--	--	--	--	--
comp15084_c0	74.0823411062532	34.0164249397192	1.1229	1.4209e-06	2.4536e-05	2806	358370159	GAA86771.1	2483	0	poly(A) polymerase Pap [Aspergillus kawachii IFO 4308]	--	--	--	--	--	K14376	PAP	poly(A) polymerase	http://www.genome.jp/dbget-bin/www_bget?ko:K14376	Q10295	1473	0	Poly(A) polymerase pla1 OS=Schizosaccharomyces pombe (strain 972 / ATCC 24843) GN=pla1 PE=2 SV=1	PF01909//PF04928//PF04926	Nucleotidyltransferase domain//Poly(A) polymerase central domain//Poly(A) polymerase predicted RNA binding domain	GO:0043631//GO:0006351	RNA polyadenylation//transcription, DNA-dependent	GO:0004652//GO:0003723//GO:0016779	polynucleotide adenylyltransferase activity//RNA binding//nucleotidyltransferase activity	GO:0005634	nucleus	KOG2245	Poly(A) polymerase and related nucleotidyltransferases
comp15095_c0	147.921936677328	50.3884040795865	1.5537	1.1347e-16	5.4754e-15	5235	317036271	XP_001398012.2	6402	0	hypothetical protein ANI_1_940144 [Aspergillus niger CBS 513.88]	317036270	XM_001397975.2	1643	0	Aspergillus niger CBS 513.88 hypothetical protein, mRNA	K11644	SIN3A	paired amphipathic helix protein Sin3a	http://www.genome.jp/dbget-bin/www_bget?ko:K11644	Q09750	1337	3.70259e-154	Paired amphipathic helix protein pst1 OS=Schizosaccharomyces pombe (strain 972 / ATCC 24843) GN=pst1 PE=1 SV=1	PF02671	Paired amphipathic helix repeat	GO:0006355	regulation of transcription, DNA-dependent	--	--	GO:0005634	nucleus	KOG4204	Histone deacetylase complex, SIN3 component
comp15096_c2	17.4417162313266	0.584675574763134	4.8988	5.8933e-06	9.162e-05	5295	212537927	XP_002149119.1	5422	0	polyketide synthase, putative [Talaromyces marneffei ATCC 18224] >gi|210068861|gb|EEA22952.1| polyketide synthase, putative [Talaromyces marneffei ATCC 18224] >gi|296239585|gb|ADH01678.1| putative polyketide synthase PKS18 [Talaromyces marneffei]	189194634	XM_001933621.1	192	1.97815e-93	Pyrenophora tritici-repentis Pt-1C-BFP conidial yellow pigment biosynthesis polyketide synthase, mRNA	--	--	--	--	Q03149	3669	0	Conidial yellow pigment biosynthesis polyketide synthase OS=Emericella nidulans (strain FGSC A4 / ATCC 38163 / CBS 112.46 / NRRL 194 / M139) GN=wA PE=1 SV=2	PF03315//PF00975//PF00108	Serine dehydratase beta chain//Thioesterase domain//Thiolase, N-terminal domain	GO:0008152//GO:0006544//GO:0006094//GO:0006534//GO:0006566//GO:0009058//GO:0006563	metabolic process//glycine metabolic process//gluconeogenesis//cysteine metabolic process//threonine metabolic process//biosynthetic process//L-serine metabolic process	GO:0003941//GO:0016788//GO:0003824//GO:0016747//GO:0051539	L-serine ammonia-lyase activity//hydrolase activity, acting on ester bonds//catalytic activity//transferase activity, transferring acyl groups other than amino-acyl groups//4 iron, 4 sulfur cluster binding	--	--	KOG1202	Animal-type fatty acid synthase and related proteins
comp15102_c0	24.7061011359204	0.797284874677001	4.9536	6.7606e-08	1.4213e-06	2970	212540902	XP_002150606.1	2072	0	C6 transcription factor, putative [Talaromyces marneffei ATCC 18224] >gi|210067905|gb|EEA21997.1| C6 transcription factor, putative [Talaromyces marneffei ATCC 18224]	--	--	--	--	--	--	--	--	--	Q9UTN0	157	2.5228e-09	Uncharacterized transcriptional regulatory protein C139.03 OS=Schizosaccharomyces pombe (strain 972 / ATCC 24843) GN=SPAC139.03 PE=2 SV=1	PF00172//PF04082//PF03006//PF04706	Fungal Zn(2)-Cys(6) binuclear cluster domain//Fungal specific transcription factor domain//Haemolysin-III related//Dickkopf N-terminal cysteine-rich region	GO:0007275//GO:0006351//GO:0030178//GO:0006355	multicellular organismal development//transcription, DNA-dependent//negative regulation of Wnt receptor signaling pathway//regulation of transcription, DNA-dependent	GO:0003677//GO:0005488//GO:0000981//GO:0008270	DNA binding//binding//sequence-specific DNA binding RNA polymerase II transcription factor activity//zinc ion binding	GO:0016021//GO:0005576//GO:0005634	integral to membrane//extracellular region//nucleus	--	--
comp15124_c0	251.396626428995	111.192006238704	1.1769	6.0345e-20	3.4377e-18	3951	358371380	GAA87988.1	2589	0	class I alpha-mannosidase 1A [Aspergillus kawachii IFO 4308]	--	--	--	--	--	K01230	MAN1	mannosyl-oligosaccharide alpha-1,2-mannosidase	http://www.genome.jp/dbget-bin/www_bget?ko:K01230	A1CP08	304	2.60852e-27	Probable mannosyl-oligosaccharide alpha-1,2-mannosidase 1B OS=Aspergillus clavatus (strain ATCC 1007 / CBS 513.65 / DSM 816 / NCTC 3887 / NRRL 1) GN=mns1B PE=3 SV=1	PF01532//PF01026	Glycosyl hydrolase family 47//TatD related DNase	GO:0005975//GO:0006308	carbohydrate metabolic process//DNA catabolic process	GO:0005509//GO:0016888//GO:0004571	calcium ion binding//endodeoxyribonuclease activity, producing 5'-phosphomonoesters//mannosyl-oligosaccharide 1,2-alpha-mannosidase activity	GO:0016020	membrane	KOG2431	1, 2-alpha-mannosidase
comp15130_c0	306.395931863101	61.6965612187553	2.3121	9.3898e-50	1.333e-47	4807	121704505	XP_001270516.1	2030	0	sensor histidine kinase/response regulator, putative [Aspergillus clavatus NRRL 1] >gi|119398661|gb|EAW09090.1| sensor histidine kinase/response regulator, putative [Aspergillus clavatus NRRL 1]	--	--	--	--	--	K02489	pleC1	two-component system, cell cycle sensor kinase and response regulator	http://www.genome.jp/dbget-bin/www_bget?ko:K02489	P87323	200	2.37149e-14	Response regulator mcs4 OS=Schizosaccharomyces pombe (strain 972 / ATCC 24843) GN=mcs4 PE=2 SV=1	PF04647//PF00072//PF02518//PF00512	Accessory gene regulator B//Response regulator receiver domain//Histidine kinase-, DNA gyrase B-, and HSP90-like ATPase//His Kinase A (phospho-acceptor) domain	GO:0007165//GO:0016310//GO:0000160//GO:0006508//GO:0006355//GO:0044237	signal transduction//phosphorylation//phosphorelay signal transduction system//proteolysis//regulation of transcription, DNA-dependent//cellular metabolic process	GO:0008233//GO:0016772//GO:0005524//GO:0000155//GO:0004871//GO:0000156	peptidase activity//transferase activity, transferring phosphorus-containing groups//ATP binding//phosphorelay sensor kinase activity//signal transducer activity//phosphorelay response regulator activity	GO:0016020//GO:0009365	membrane//protein histidine kinase complex	KOG0519	Sensory transduction histidine kinase
comp15133_c0	188.907092836825	89.508515263738	1.0776	6.0341e-14	2.3726e-12	4437	358370561	GAA87172.1	3807	0	hypothetical protein AKAW_05286 [Aspergillus kawachii IFO 4308]	115387750	XM_001211381.1	767	0	Aspergillus terreus NIH2624 hypothetical protein (ATEG_02203) partial mRNA	K00924	E2.7.1.-	--	http://www.genome.jp/dbget-bin/www_bget?ko:K00924	Q9P6P3	1412	8.37559e-178	Serine/threonine-protein kinase ppk15 OS=Schizosaccharomyces pombe (strain 972 / ATCC 24843) GN=ppk15 PE=1 SV=1	PF01163//PF07714//PF07393//PF00069//PF03516	RIO1 family//Protein tyrosine kinase//Exocyst complex component Sec10//Protein kinase domain//Filaggrin	GO:0016310//GO:0009069//GO:0006887//GO:0006468//GO:0048278	phosphorylation//serine family amino acid metabolic process//exocytosis//protein phosphorylation//vesicle docking	GO:0004674//GO:0003824//GO:0004672//GO:0005198//GO:0005524	protein serine/threonine kinase activity//catalytic activity//protein kinase activity//structural molecule activity//ATP binding	GO:0005737	cytoplasm	KOG0667	Dual-specificity tyrosine-phosphorylation regulated kinase
comp15147_c0	40.9315723302501	7.49447782196381	2.4493	2.4803e-08	5.5336e-07	1935	70990718	XP_750208.1	762	3.90285e-88	transcriptional regulator Ngg1 [Aspergillus fumigatus Af293] >gi|66847840|gb|EAL88170.1| transcriptional regulator Ngg1, putative [Aspergillus fumigatus Af293] >gi|159130685|gb|EDP55798.1| transcriptional regulator Ngg1, putative [Aspergillus fumigatus A1163]	115390850	XM_001212930.1	128	2.70292e-58	Aspergillus terreus NIH2624 conserved hypothetical protein (ATEG_03752) partial mRNA	--	--	--	--	P32494	150	8.86604e-13	Chromatin-remodeling complexes subunit NGG1 OS=Saccharomyces cerevisiae (strain ATCC 204508 / S288c) GN=NGG1 PE=1 SV=1	--	--	--	--	--	--	--	--	--	--
comp15148_c0	50.9794393715546	18.6038452657131	1.4543	2.8668e-06	4.7236e-05	1937	317026738	XP_001399446.2	2112	0	NOT2 family protein [Aspergillus niger CBS 513.88]	--	--	--	--	--	--	--	--	--	P87240	367	1.42239e-37	General negative regulator of transcription subunit 2 OS=Schizosaccharomyces pombe (strain 972 / ATCC 24843) GN=not2 PE=1 SV=2	PF04153	NOT2 / NOT3 / NOT5 family	GO:0006355	regulation of transcription, DNA-dependent	--	--	GO:0005634	nucleus	KOG2151	Predicted transcriptional regulator
comp15152_c0	67.5735241563402	20.835711391559	1.6974	3.6932e-09	9.1898e-08	3477	350629731	EHA18104.1	1401	7.66727e-176	hypothetical protein ASPNIDRAFT_176873 [Aspergillus niger ATCC 1015]	--	--	--	--	--	--	--	--	--	--	--	--	--	PF06016	Reovirus core-spike protein lambda-2 (L2)	GO:0009451//GO:0006370	RNA modification//7-methylguanosine mRNA capping	GO:0004484//GO:0004482//GO:0005524	mRNA guanylyltransferase activity//mRNA (guanine-N7-)-methyltransferase activity//ATP binding	GO:0019028	viral capsid	--	--
comp15161_c1	109.32431771494	44.2711029978147	1.3042	1.3687e-10	3.9912e-09	4441	358370485	GAA87096.1	2496	0	DUF1212 domain membrane protein [Aspergillus kawachii IFO 4308]	115387626	XM_001211319.1	413	0	Aspergillus terreus NIH2624 conserved hypothetical protein (ATEG_02141) partial mRNA	--	--	--	--	O14267	1173	2.64584e-140	Uncharacterized UPF0442 protein C7D4.12c OS=Schizosaccharomyces pombe (strain 972 / ATCC 24843) GN=SPAC7D4.12c PE=2 SV=1	--	--	--	--	--	--	--	--	--	--
comp15164_c0	117.129216011197	48.6327827855477	1.2681	6.4778e-11	1.9721e-09	5665	3242653	BAA29030.1	1542	0	FII-CMCase [Aspergillus aculeatus]	3242652	AB015510.1	714	0	Aspergillus aculeatus gene for FII-CMCase, complete cds	--	--	--	--	A1DME8	1062	2.49202e-129	Probable endo-beta-1,4-glucanase B OS=Neosartorya fischeri (strain ATCC 1020 / DSM 3700 / FGSC A1164 / NRRL 181) GN=eglB PE=3 SV=1	PF00734//PF00150	Fungal cellulose binding domain//Cellulase (glycosyl hydrolase family 5)	GO:0005975	carbohydrate metabolic process	GO:0030248//GO:0043169//GO:0004553	cellulose binding//cation binding//hydrolase activity, hydrolyzing O-glycosyl compounds	GO:0005576	extracellular region	--	--
comp15166_c0	32.9055058797193	7.49447782196381	2.1344	3.0751e-06	5.0299e-05	2394	358372649	GAA89251.1	1352	5.19813e-178	similar to An16g07340 [Aspergillus kawachii IFO 4308]	--	--	--	--	--	--	--	--	--	--	--	--	--	PF10186//PF00245//PF04111//PF06657//PF00038//PF01166	UV radiation resistance protein and autophagy-related subunit 14//Alkaline phosphatase//Autophagy protein Apg6//Centrosome microtubule-binding domain of Cep57//Intermediate filament protein//TSC-22/dip/bun family	GO:0006914//GO:0010508//GO:0008152//GO:0006355	autophagy//positive regulation of autophagy//metabolic process//regulation of transcription, DNA-dependent	GO:0005198//GO:0016791//GO:0003700//GO:0008017	structural molecule activity//phosphatase activity//sequence-specific DNA binding transcription factor activity//microtubule binding	GO:0005667//GO:0045298//GO:0005882	transcription factor complex//tubulin complex//intermediate filament	--	--
comp15187_c0	20.2827380504499	2.44500694900947	3.0523	1.5548e-05	0.00022499	1105	67535865	XP_662111.1	1270	1.72174e-169	hypothetical protein AN4507.2 [Aspergillus nidulans FGSC A4] >gi|40741660|gb|EAA60850.1| hypothetical protein AN4507.2 [Aspergillus nidulans FGSC A4] >gi|259482669|tpe|CBF77369.1| TPA: conserved hypothetical protein [Aspergillus nidulans FGSC A4]	--	--	--	--	--	--	--	--	--	P0C1B4	756	1.13295e-93	Alpha-amylase A type-3 OS=Aspergillus oryzae (strain ATCC 42149 / RIB 40) GN=amy3 PE=3 SV=1	PF00128//PF09260	Alpha amylase, catalytic domain//Domain of unknown function (DUF1966)	GO:0005975//GO:0016052//GO:0005985//GO:0005982	carbohydrate metabolic process//carbohydrate catabolic process//sucrose metabolic process//starch metabolic process	GO:0003824//GO:0005509//GO:0043169//GO:0004556	catalytic activity//calcium ion binding//cation binding//alpha-amylase activity	--	--	--	--
comp15225_c0	65.2021699949099	26.5761624892334	1.2948	7.9845e-07	1.4348e-05	3048	391862990	EIT72307.1	936	1.75226e-115	hypothetical protein Ao3042_11344 [Aspergillus oryzae 3.042]	--	--	--	--	--	--	--	--	--	--	--	--	--	PF03483	B3/4 domain	GO:0006571//GO:0000162//GO:0006432//GO:0009094	tyrosine biosynthetic process//tryptophan biosynthetic process//phenylalanyl-tRNA aminoacylation//L-phenylalanine biosynthetic process	GO:0004826//GO:0003723	phenylalanine-tRNA ligase activity//RNA binding	GO:0009328	phenylalanine-tRNA ligase complex	--	--
comp15232_c1	756.536779083389	118.131042264642	2.679	8.8154e-138	5.7995e-135	2871	358371654	GAA88261.1	254	1.70952e-21	hypothetical protein AKAW_06375 [Aspergillus kawachii IFO 4308]	--	--	--	--	--	--	--	--	--	--	--	--	--	PF01368//PF01185//PF09726//PF02325	DHH family//Fungal hydrophobin//Transmembrane protein//YGGT family	GO:0042546	cell wall biogenesis	GO:0016787//GO:0030145//GO:0005199	hydrolase activity//manganese ion binding//structural constituent of cell wall	GO:0005618//GO:0009277//GO:0016021//GO:0016020	cell wall//fungal-type cell wall//integral to membrane//membrane	--	--
comp15245_c0	39.4506447541552	7.76023944685615	2.3459	8.3524e-08	1.733e-06	4733	350631903	EHA20272.1	2982	0	hypothetical protein ASPNIDRAFT_45884 [Aspergillus niger ATCC 1015]	134074858	AM270091.1	505	0	Aspergillus niger contig An04c0300, genomic contig	--	--	--	--	Q9HFF5	525	1.69248e-78	Sister chromatid cohesion protein pds5 OS=Schizosaccharomyces pombe (strain 972 / ATCC 24843) GN=pds5 PE=1 SV=1	PF00874//PF01602//PF02985	PRD domain//Adaptin N terminal region//HEAT repeat	GO:0016192//GO:0006355//GO:0006886	vesicle-mediated transport//regulation of transcription, DNA-dependent//intracellular protein transport	GO:0005515	protein binding	GO:0030117	membrane coat	KOG1525	Sister chromatid cohesion complex Cohesin, subunit PDS5
comp15251_c0	111.843117312553	49.1659006050817	1.1857	8.978e-10	2.3953e-08	3493	358372174	GAA88779.1	2297	0	similar to An01g02510 [Aspergillus kawachii IFO 4308]	--	--	--	--	--	--	--	--	--	--	--	--	--	PF07271	Cytadhesin P30/P32	GO:0007157//GO:0009405	heterophilic cell-cell adhesion//pathogenesis	--	--	GO:0016021	integral to membrane	--	--
comp15251_c1	51.9489830202073	21.526691616279	1.271	1.3234e-05	0.00019336	2178	--	--	--	--	--	--	--	--	--	--	--	--	--	--	--	--	--	--	--	--	--	--	--	--	--	--	--	--
comp15252_c0	34.5284845467703	9.28836878998706	1.8943	7.3468e-06	0.00011202	4828	212538759	XP_002149535.1	3860	0	alpha-glucosidase, putative [Talaromyces marneffei ATCC 18224] >gi|210069277|gb|EEA23368.1| alpha-glucosidase, putative [Talaromyces marneffei ATCC 18224]	242805700	XM_002484541.1	642	0	Talaromyces stipitatus ATCC 10500 sucrase-isomaltase, putative, mRNA	--	--	--	--	A1D1E6	2370	0	Probable alpha/beta-glucosidase agdC OS=Neosartorya fischeri (strain ATCC 1020 / DSM 3700 / FGSC A1164 / NRRL 181) GN=agdC PE=3 SV=1	PF11520//PF01296//PF02535//PF01055//PF04828//PF05637	Chromatin protein Cren7//Galanin//ZIP Zinc transporter//Glycosyl hydrolases family 31//Glutathione-dependent formaldehyde-activating enzyme//galactosyl transferase GMA12/MNN10 family	GO:0008152//GO:0007165//GO:0005975//GO:0055085//GO:0030001	metabolic process//signal transduction//carbohydrate metabolic process//transmembrane transport//metal ion transport	GO:0016846//GO:0046873//GO:0016758//GO:0005179//GO:0003690//GO:0004553//GO:0030246	carbon-sulfur lyase activity//metal ion transmembrane transporter activity//transferase activity, transferring hexosyl groups//hormone activity//double-stranded DNA binding//hydrolase activity, hydrolyzing O-glycosyl compounds//carbohydrate binding	GO:0005737//GO:0016021//GO:0005576//GO:0016020	cytoplasm//integral to membrane//extracellular region//membrane	KOG1065	Maltase glucoamylase and related hydrolases, glycosyl hydrolase family 31
comp15262_c0	22.548363045447	0	5.495	2.1973e-07	4.3229e-06	2137	358386771	EHK24366.1	2387	0	hypothetical protein TRIVIDRAFT_31219 [Trichoderma virens Gv29-8]	--	--	--	--	--	--	--	--	--	Q00357	522	4.78857e-56	Putative HC-toxin efflux carrier TOXA OS=Cochliobolus carbonum GN=TOXA PE=3 SV=1	PF07690	Major Facilitator Superfamily	GO:0055085	transmembrane transport	--	--	GO:0016021	integral to membrane	KOG0254	Predicted transporter (major facilitator superfamily)
comp15270_c0	204.603558575974	43.8506681072351	2.2222	1.5278e-32	1.4409e-30	4506	358372046	GAA88651.1	3934	0	PH domain protein [Aspergillus kawachii IFO 4308]	--	--	--	--	--	K12609	CAF120	CCR4-NOT transcriptional complex subunit CAF120	http://www.genome.jp/dbget-bin/www_bget?ko:K12609	Q06315	659	2.47014e-69	Protein SKG3 OS=Saccharomyces cerevisiae (strain ATCC 204508 / S288c) GN=SKG3 PE=1 SV=1	PF01213	Adenylate cyclase associated (CAP) N terminal	GO:0007010	cytoskeleton organization	GO:0005543//GO:0003779	phospholipid binding//actin binding	--	--	--	--
comp15273_c2	338.299887645826	164.383132414405	1.0412	7.8515e-23	4.983e-21	4038	145229123	XP_001388870.1	3566	0	eukaryotic translation initiation factor 3 subunit A [Aspergillus niger CBS 513.88] >gi|238685485|sp|A2Q8I1.1|EIF3A_ASPNC RecName: Full=Eukaryotic translation initiation factor 3 subunit A; Short=eIF3a; AltName: Full=Eukaryotic translation initiation factor 3 110 kDa subunit homolog; Short=eIF3 p110; AltName: Full=Translation initiation factor eIF3, p110 subunit homolog >gi|134054969|emb|CAK36978…	317025335	XM_001388833.2	1914	0	Aspergillus niger CBS 513.88 eukaryotic translation initiation factor 3 subunit A, mRNA	K03254	EIF3A	translation initiation factor 3 subunit A	http://www.genome.jp/dbget-bin/www_bget?ko:K03254	A2Q8I1	3566	0	Eukaryotic translation initiation factor 3 subunit A OS=Aspergillus niger (strain CBS 513.88 / FGSC A1513) GN=tif32 PE=3 SV=1	PF01399	PCI domain	GO:0006446//GO:0006413	regulation of translational initiation//translational initiation	GO:0003743//GO:0005515	translation initiation factor activity//protein binding	GO:0005737//GO:0005840	cytoplasm//ribosome	KOG2072	Translation initiation factor 3, subunit a (eIF-3a)
comp15276_c0	32.0488838578013	11.3209136971636	1.5013	0.00015596	0.0018581	3364	302903375	XP_003048842.1	1154	8.71674e-154	hypothetical protein NECHADRAFT_46525 [Nectria haematococca mpVI 77-13-4] >gi|256729776|gb|EEU43129.1| hypothetical protein NECHADRAFT_46525 [Nectria haematococca mpVI 77-13-4]	--	--	--	--	--	--	--	--	--	Q08268	201	9.74615e-24	Probable transporter MCH4 OS=Saccharomyces cerevisiae (strain ATCC 204508 / S288c) GN=MCH4 PE=1 SV=1	PF07690//PF02477	Major Facilitator Superfamily//Nucleocapsid N protein	GO:0055085	transmembrane transport	--	--	GO:0019013//GO:0016021	viral nucleocapsid//integral to membrane	--	--
comp15301_c3	65.8696303108964	24.5032218150732	1.4266	1.4456e-07	2.923e-06	3043	134082119	CAK42235.1	3341	0	unnamed protein product [Aspergillus niger]	317148857	XM_001822918.2	531	0	Aspergillus oryzae RIB40 75k gamma secalin, mRNA	--	--	--	--	O94459	163	4.67749e-10	MAU2 chromatid cohesion factor homolog OS=Schizosaccharomyces pombe (strain 972 / ATCC 24843) GN=ssl3 PE=1 SV=1	--	--	--	--	--	--	--	--	--	--
comp15310_c0	265.966752884916	79.9825555810972	1.7335	2.3751e-32	2.2168e-30	2072	119500526	XP_001267020.1	725	2.66333e-87	polysaccharide deacetylase family protein [Neosartorya fischeri NRRL 181] >gi|119415185|gb|EAW25123.1| polysaccharide deacetylase family protein [Neosartorya fischeri NRRL 181]	--	--	--	--	--	--	--	--	--	P54865	242	7.11223e-20	Bifunctional xylanase/deacetylase OS=Cellulomonas fimi GN=xynD PE=1 SV=1	PF03065//PF01522	Glycosyl hydrolase family 57//Polysaccharide deacetylase	GO:0005975//GO:0006807	carbohydrate metabolic process//nitrogen compound metabolic process	GO:0003824//GO:0016810	catalytic activity//hydrolase activity, acting on carbon-nitrogen (but not peptide) bonds	--	--	--	--
comp15315_c0	551.504909496457	143.458125116882	1.9427	8.9512e-74	2.1751e-71	1609	145231323	XP_001399146.1	698	6.8768e-86	glutathione-dependent formaldehyde-activating enzyme [Aspergillus niger CBS 513.88] >gi|327488184|sp|A2QBH6.1|GFA_ASPNC RecName: Full=Putative glutathione-dependent formaldehyde-activating enzyme; AltName: Full=S-(hydroxymethyl)glutathione synthase >gi|134056048|emb|CAK96223.1| unnamed protein product [Aspergillus niger] >gi|350634187|gb|EHA22549.1| hypothetical protein ASPNIDRAFT_173994 [Aspergi…	--	--	--	--	--	--	--	--	--	A2QBH6	698	4.64467e-87	Putative glutathione-dependent formaldehyde-activating enzyme OS=Aspergillus niger (strain CBS 513.88 / FGSC A1513) GN=An02g00080 PE=3 SV=1	PF04828	Glutathione-dependent formaldehyde-activating enzyme	GO:0046294//GO:0008152	formaldehyde catabolic process//metabolic process	GO:0016846//GO:0008270//GO:0046872//GO:0051907	carbon-sulfur lyase activity//zinc ion binding//metal ion binding//S-(hydroxymethyl)glutathione synthase activity	--	--	--	--
comp15321_c0	47.4331968198615	19.2942939671834	1.2977	2.4914e-05	0.00034693	4126	--	--	--	--	--	--	--	--	--	--	--	--	--	--	--	--	--	--	PF10541	Nuclear envelope localisation domain	--	--	GO:0003779	actin binding	GO:0016021	integral to membrane	--	--
comp15327_c0	19.9587177138638	0	5.3189	1.1018e-06	1.9411e-05	2847	358377515	EHK15199.1	2812	0	hypothetical protein TRIVIDRAFT_90960 [Trichoderma virens Gv29-8]	367025428	XM_003661951.1	183	1.06503e-88	Myceliophthora thermophila ATCC 42464 hypothetical protein (MYCTH_2302011) mRNA, complete cds	--	--	--	--	--	--	--	--	--	--	GO:0006357	regulation of transcription from RNA polymerase II promoter	GO:0000981//GO:0008270	sequence-specific DNA binding RNA polymerase II transcription factor activity//zinc ion binding	GO:0005634	nucleus	--	--
comp15333_c0	49.5920137793802	21.7393009161929	1.1898	4.3494e-05	0.00058308	4334	392862803	EAS36527.2	416	1.4585e-85	C6 zinc finger domain-containing protein [Coccidioides immitis RS]	--	--	--	--	--	--	--	--	--	--	--	--	--	PF04479	RTA1 like protein	GO:0006950	response to stress	--	--	GO:0016021	integral to membrane	--	--
comp15339_c1	28.820188428423	9.56741849612402	1.5909	0.00020732	0.0024042	1467	340519761	EGR49999.1	803	3.17287e-136	hypothetical protein TRIREDRAFT_76833 [Trichoderma reesei QM6a]	134056360	AM270004.1	505	0	Aspergillus niger contig An02c0090, genomic contig	K06961	KRR1	ribosomal RNA assembly protein	http://www.genome.jp/dbget-bin/www_bget?ko:K06961	E7QBZ1	634	2.7514e-76	KRR1 small subunit processome component OS=Saccharomyces cerevisiae (strain Zymaflore VL3) GN=KRR1 PE=3 SV=1	--	--	GO:0006364	rRNA processing	GO:0003723	RNA binding	GO:0005730//GO:0030529	nucleolus//ribonucleoprotein complex	KOG2874	rRNA processing protein
comp15341_c0	111.234275548024	43.8639561884797	1.3425	4.41e-11	1.3704e-09	6949	358367215	GAA83834.1	2339	0	NRPS-like enzyme [Aspergillus kawachii IFO 4308]	--	--	--	--	--	--	--	--	--	Q70LM4	192	8.55917e-13	Linear gramicidin synthase subunit D OS=Brevibacillus parabrevis GN=lgrD PE=1 SV=1	PF00501//PF01414//PF01370//PF01073	AMP-binding enzyme//Delta serrate ligand//NAD dependent epimerase/dehydratase family//3-beta hydroxysteroid dehydrogenase/isomerase family	GO:0007154//GO:0008152//GO:0008207//GO:0008209//GO:0006694//GO:0044237//GO:0055114//GO:0008210	cell communication//metabolic process//C21-steroid hormone metabolic process//androgen metabolic process//steroid biosynthetic process//cellular metabolic process//oxidation-reduction process//estrogen metabolic process	GO:0003824//GO:0003854//GO:0016616//GO:0050662	catalytic activity//3-beta-hydroxy-delta5-steroid dehydrogenase activity//oxidoreductase activity, acting on the CH-OH group of donors, NAD or NADP as acceptor//coenzyme binding	GO:0016020	membrane	--	--
comp15372_c1	37.1120162870971	14.7763463440138	1.3286	0.00015538	0.0018528	2751	317034650	XP_001400806.2	2216	0	alpha-galactosidase D [Aspergillus niger CBS 513.88] >gi|298351557|sp|A2R2S6.2|AGALD_ASPNC RecName: Full=Probable alpha-galactosidase D; AltName: Full=Melibiase D; Flags: Precursor	119487191	XM_001262450.1	225	4.61961e-112	Neosartorya fischeri NRRL 181 alpha-galactosidase/alpha-n-acetylgalactosaminidase (NFIA_029860) partial mRNA	--	--	--	--	A2R2S6	2216	0	Probable alpha-galactosidase D OS=Aspergillus niger (strain CBS 513.88 / FGSC A1513) GN=aglD PE=3 SV=2	PF02065	Melibiase	GO:0005975//GO:0000272	carbohydrate metabolic process//polysaccharide catabolic process	GO:0052692//GO:0004553//GO:0043169	raffinose alpha-galactosidase activity//hydrolase activity, hydrolyzing O-glycosyl compounds//cation binding	GO:0005576	extracellular region	KOG2366	Alpha-D-galactosidase (melibiase)
comp15376_c0	156.84310481239	78.3566259600059	1.0012	6.2908e-11	1.9173e-09	3344	317030958	XP_001392548.2	760	9.06529e-90	acetyltransferase, GNAT family [Aspergillus niger CBS 513.88]	--	--	--	--	--	--	--	--	--	--	--	--	--	PF03748	Flagellar basal body-associated protein FliL	GO:0006935//GO:0001539	chemotaxis//ciliary or bacterial-type flagellar motility	--	--	GO:0009425	bacterial-type flagellum basal body	--	--
comp15385_c0	47.0261035667922	4.41164297321274	3.4141	7.1977e-12	2.4147e-10	2443	145237770	XP_001391532.1	455	7.50329e-46	hypothetical protein ANI_1_1724064 [Aspergillus niger CBS 513.88] >gi|134076006|emb|CAK48200.1| hypothetical protein An07g04500 [Aspergillus niger]	--	--	--	--	--	--	--	--	--	--	--	--	--	--	--	--	--	--	--	--	--	--	--
comp15389_c0	26.0029017282949	8.23861037166235	1.6582	0.00030672	0.0034159	765	--	--	--	--	--	--	--	--	--	--	--	--	--	--	--	--	--	--	PF06432	Phosphatidylinositol N-acetylglucosaminyltransferase	GO:0006506	GPI anchor biosynthetic process	GO:0017176	phosphatidylinositol N-acetylglucosaminyltransferase activity	GO:0016021	integral to membrane	--	--
comp15389_c2	138.634672312916	16.1051544684754	3.1057	5.7222e-30	4.869e-28	2726	212531985	XP_002146149.1	2325	0	C2H2 transcription factor (Rpn4), putative [Talaromyces marneffei ATCC 18224] >gi|210071513|gb|EEA25602.1| C2H2 transcription factor (Rpn4), putative [Talaromyces marneffei ATCC 18224]	--	--	--	--	--	K03034	RPN4	26S proteasome regulatory subunit N4	http://www.genome.jp/dbget-bin/www_bget?ko:K03034	Q9Y815	213	4.03123e-16	Zinc finger protein rsv2 OS=Schizosaccharomyces pombe (strain 972 / ATCC 24843) GN=rsv2 PE=2 SV=1	PF00096//PF02892	Zinc finger, C2H2 type//BED zinc finger	--	--	GO:0046872//GO:0003677	metal ion binding//DNA binding	--	--	--	--
comp15399_c0	218.333965291686	105.091713900925	1.0549	1.644e-15	7.2576e-14	4347	317140845	XP_001818439.2	1624	0	hypothetical protein AOR_1_2650174 [Aspergillus oryzae RIB40]	212537754	XM_002148997.1	57	1.80318e-18	Penicillium marneffei ATCC 18224 conserved hypothetical protein, mRNA	K06990	K06990	--	http://www.genome.jp/dbget-bin/www_bget?ko:K06990	Q4R6D9	562	2.75429e-62	Protein MEMO1 OS=Macaca fascicularis GN=MEMO1 PE=2 SV=1	--	--	--	--	--	--	--	--	KOG3086	Predicted dioxygenase
comp15413_c1	18.8802082916422	1.32880812446167	3.8287	6.8812e-06	0.0001057	1761	212543471	XP_002151890.1	1747	0	calcium/calmodulin-dependent protein kinase, putative [Talaromyces marneffei ATCC 18224] >gi|210066797|gb|EEA20890.1| calcium/calmodulin-dependent protein kinase, putative [Talaromyces marneffei ATCC 18224]	212543470	XM_002151854.1	438	0	Penicillium marneffei ATCC 18224 calcium/calmodulin-dependent protein kinase, putative, mRNA	K08286	E2.7.11.-	protein-serine/threonine kinase	http://www.genome.jp/dbget-bin/www_bget?ko:K08286	O94547	1024	1.39212e-129	Serine/threonine-protein kinase srk1 OS=Schizosaccharomyces pombe (strain 972 / ATCC 24843) GN=srk1 PE=1 SV=1	PF07714//PF00069//PF05445	Protein tyrosine kinase//Protein kinase domain//Poxvirus serine/threonine protein kinase	GO:0016310//GO:0009069//GO:0006468	phosphorylation//serine family amino acid metabolic process//protein phosphorylation	GO:0005524//GO:0004674//GO:0004672	ATP binding//protein serine/threonine kinase activity//protein kinase activity	--	--	KOG0032	Ca2+/calmodulin-dependent protein kinase, EF-Hand protein superfamily
comp15419_c0	160.093017999658	59.0644580858216	1.4385	1.718e-16	8.1439e-15	6360	350640179	EHA28532.1	7576	0	hypothetical protein ASPNIDRAFT_43163 [Aspergillus niger ATCC 1015]	317031609	XM_001393854.2	1731	0	Aspergillus niger CBS 513.88 PHD transcription factor (Rum1), mRNA	K11446	JARID1	histone demethylase JARID1	http://www.genome.jp/dbget-bin/www_bget?ko:K11446	Q9HDV4	1412	1.54966e-162	Lid2 complex component lid2 OS=Schizosaccharomyces pombe (strain 972 / ATCC 24843) GN=lid2 PE=1 SV=1	PF13639//PF00628//PF00130//PF08429//PF02928//PF02373//PF01388	Ring finger domain//PHD-finger//Phorbol esters/diacylglycerol binding domain (C1 domain)//PLU-1-like protein//C5HC2 zinc finger//JmjC domain, hydroxylase//ARID/BRIGHT DNA binding domain	GO:0035556//GO:0055114	intracellular signal transduction//oxidation-reduction process	GO:0003677//GO:0016706//GO:0046872//GO:0005515//GO:0008270	DNA binding//oxidoreductase activity, acting on paired donors, with incorporation or reduction of molecular oxygen, 2-oxoglutarate as one donor, and incorporation of one atom each of oxygen into both donors//metal ion binding//protein binding//zinc ion binding	GO:0005634//GO:0005622	nucleus//intracellular	KOG1246	DNA-binding protein jumonji/RBP2/SMCY, contains JmjC domain
comp15421_c0	85.1828247126936	26.8950764391042	1.6632	5.9664e-11	1.8246e-09	4946	134058005	CAK47882.1	1638	0	unnamed protein product [Aspergillus niger]	--	--	--	--	--	--	--	--	--	P36168	136	1.49471e-06	Uncharacterized protein YKR096W OS=Saccharomyces cerevisiae (strain ATCC 204508 / S288c) GN=YKR096W PE=1 SV=1	PF02088	Ornatin	GO:0030193//GO:0007155	regulation of blood coagulation//cell adhesion	--	--	GO:0005576	extracellular region	--	--
comp15424_c0	30.898809455579	11.1067098275004	1.4761	0.00023697	0.0027188	3921	391869342	EIT78541.1	2311	0	cell polarity protein [Aspergillus oryzae 3.042]	--	--	--	--	--	--	--	--	--	P23201	180	8.77777e-12	Protein SPA2 OS=Saccharomyces cerevisiae (strain ATCC 204508 / S288c) GN=SPA2 PE=1 SV=1	PF12513	Mitochondrial degradasome RNA helicase subunit C terminal	--	--	GO:0016817	hydrolase activity, acting on acid anhydrides	--	--	--	--
comp15425_c0	161.470733770426	71.2756732263746	1.1798	2.1545e-13	8.139e-12	5743	358365361	GAA81983.1	3369	0	similar to An01g09030 [Aspergillus kawachii IFO 4308]	134055401	AM269977.1	429	0	Aspergillus niger contig An01c0300, genomic contig	--	--	--	--	--	--	--	--	--	--	--	--	--	--	--	--	--	--
comp15432_c0	82.7852180711625	40.2363100086993	1.0409	1.1482e-06	2.019e-05	3301	145243806	XP_001394415.1	2261	0	translation elongation factor EF-1 subunit [Aspergillus niger CBS 513.88] >gi|134079097|emb|CAK40652.1| unnamed protein product [Aspergillus niger]	134079090	AM270233.1	195	2.63997e-95	Aspergillus niger contig An11c0160, genomic contig	K14416	HBS1	elongation factor 1 alpha-like protein	http://www.genome.jp/dbget-bin/www_bget?ko:K14416	Q9Y450	1000	3.11566e-119	HBS1-like protein OS=Homo sapiens GN=HBS1L PE=1 SV=1	PF03144//PF01926//PF04670//PF07652//PF00735//PF00009//PF08477//PF00350//PF02421//PF03143	Elongation factor Tu domain 2//50S ribosome-binding GTPase//Gtr1/RagA G protein conserved region//Flavivirus DEAD domain//Septin//Elongation factor Tu GTP binding domain//Miro-like protein//Dynamin family//Ferrous iron transport protein B//Elongation factor Tu C-terminal domain	GO:0006184//GO:0007049//GO:0019079//GO:0015684//GO:0007264	GTP catabolic process//cell cycle//viral genome replication//ferrous iron transport//small GTPase mediated signal transduction	GO:0015093//GO:0005524//GO:0008026//GO:0003924//GO:0005525	ferrous iron transmembrane transporter activity//ATP binding//ATP-dependent helicase activity//GTPase activity//GTP binding	GO:0016021//GO:0005737//GO:0005634//GO:0005622	integral to membrane//cytoplasm//nucleus//intracellular	KOG0458	Elongation factor 1 alpha
comp15442_c1	54.7705851965163	13.9259091443583	1.9756	7.5776e-09	1.8088e-07	9804	398408421	XP_003855676.1	4789	0	hypothetical protein MYCGRDRAFT_90558 [Zymoseptoria tritici IPO323] >gi|339475560|gb|EGP90652.1| hypothetical protein MYCGRDRAFT_90558 [Zymoseptoria tritici IPO323]	--	--	--	--	--	--	--	--	--	Q4WVN4	3153	0	Nonribosomal peptide synthetase 8 OS=Neosartorya fumigata (strain ATCC MYA-4609 / Af293 / CBS 101355 / FGSC A1100) GN=NRPS8 PE=3 SV=1	PF00501//PF07573	AMP-binding enzyme//Nitrogen regulatory protein AreA N terminus	GO:0042128//GO:0008152	nitrate assimilation//metabolic process	GO:0003677//GO:0008270//GO:0003824	DNA binding//zinc ion binding//catalytic activity	GO:0005634	nucleus	KOG1178	Non-ribosomal peptide synthetase/alpha-aminoadipate reductase and related enzymes
comp15443_c0	63.260924959514	25.9973336702179	1.283	1.3336e-06	2.3178e-05	4199	134055480	CAK43995.1	808	4.47373e-95	unnamed protein product [Aspergillus niger]	--	--	--	--	--	--	--	--	--	--	--	--	--	PF01613	Flavin reductase like domain	GO:0055114	oxidation-reduction process	GO:0010181//GO:0042602//GO:0016491	FMN binding//riboflavin reductase (NADPH) activity//oxidoreductase activity	--	--	--	--
comp15459_c0	296.267868889434	83.6086071911282	1.8252	6.9792e-38	7.4114e-36	4650	408395419	EKJ74601.1	788	2.43261e-91	hypothetical protein FPSE_05351 [Fusarium pseudograminearum CS3096]	--	--	--	--	--	--	--	--	--	C7DLJ6	346	6.07191e-32	Oleate hydratase OS=Flavobacterium meningosepticum GN=ohyA PE=1 SV=1	PF12678//PF06100//PF07224//PF12861//PF13639//PF00628//PF14634//PF03403//PF00097//PF07859//PF12740//PF00326//PF05184//PF12906	RING-H2 zinc finger//Streptococcal 67 kDa myosin-cross-reactive antigen like family//Chlorophyllase//Anaphase-promoting complex subunit 11 RING-H2 finger//Ring finger domain//PHD-finger//zinc-RING finger domain//Platelet-activating factor acetylhydrolase, isoform II//Zinc finger, C3HC4 type (RING finger)//alpha/beta hydrolase fold//Chlorophyllase enzyme//Prolyl oligopeptidase family//Saposin-like…	GO:0006631//GO:0008152//GO:0046486//GO:0006508//GO:0015994//GO:0015996//GO:0016042//GO:0016567//GO:0006629	fatty acid metabolic process//metabolic process//glycerolipid metabolic process//proteolysis//chlorophyll metabolic process//chlorophyll catabolic process//lipid catabolic process//protein ubiquitination//lipid metabolic process	GO:0046872//GO:0003847//GO:0008236//GO:0008270//GO:0016787//GO:0004842//GO:0005515//GO:0047746//GO:0050151	metal ion binding//1-alkyl-2-acetylglycerophosphocholine esterase activity//serine-type peptidase activity//zinc ion binding//hydrolase activity//ubiquitin-protein ligase activity//protein binding//chlorophyllase activity//oleate hydratase activity	GO:0008247//GO:0005680	1-alkyl-2-acetylglycerophosphocholine esterase complex//anaphase-promoting complex	KOG0800	FOG: Predicted E3 ubiquitin ligase
comp15467_c0	478.739148248407	185.182700224978	1.3703	1.4194e-43	1.7807e-41	8905	317034236	XP_001396226.2	3804	0	rho-GTPase-activating protein 8 [Aspergillus niger CBS 513.88]	121711308	XM_001273269.1	823	0	Aspergillus clavatus NRRL 1 RhoGAP and Fes/CIP4 domain protein (ACLA_006000), partial mRNA	--	--	--	--	Q09697	1180	1.01756e-137	Rho-GTPase-activating protein 8 OS=Schizosaccharomyces pombe (strain 972 / ATCC 24843) GN=rga8 PE=1 SV=1	PF03266//PF00368//PF00004//PF00158//PF08477//PF07728//PF00620//PF03969//PF00610//PF05970//PF00931//PF01637//PF00910//PF06414//PF00005	NTPase//Hydroxymethylglutaryl-coenzyme A reductase//ATPase family associated with various cellular activities (AAA)//Sigma-54 interaction domain//Miro-like protein//AAA domain (dynein-related subfamily)//RhoGAP domain//AFG1-like ATPase//Domain found in Dishevelled, Egl-10, and Pleckstrin (DEP)//PIF1-like helicase//NB-ARC domain//Archaeal ATPase//RNA helicase//Zeta toxin//ABC transporter	GO:0006694//GO:0006355//GO:0000723//GO:0055114//GO:0015936//GO:0006281//GO:0007264//GO:0007165//GO:0035556	steroid biosynthetic process//regulation of transcription, DNA-dependent//telomere maintenance//oxidation-reduction process//coenzyme A metabolic process//DNA repair//small GTPase mediated signal transduction//signal transduction//intracellular signal transduction	GO:0043531//GO:0008134//GO:0016887//GO:0004420//GO:0003723//GO:0003724//GO:0005524//GO:0016301//GO:0050662//GO:0003678//GO:0005525	ADP binding//transcription factor binding//ATPase activity//hydroxymethylglutaryl-CoA reductase (NADPH) activity//RNA binding//RNA helicase activity//ATP binding//kinase activity//coenzyme binding//DNA helicase activity//GTP binding	GO:0005667//GO:0005622//GO:0005657	transcription factor complex//intracellular//replication fork	KOG2227	Pre-initiation complex, subunit CDC6, AAA+ superfamily ATPase
comp15492_c0	254.428608069125	34.6021635609819	2.8783	1.6933e-50	2.4688e-48	4392	358366339	GAA82960.1	4121	0	C2 domain protein [Aspergillus kawachii IFO 4308]	121707909	XM_001271973.1	499	0	Aspergillus clavatus NRRL 1 C2 domain protein (ACLA_050200), partial mRNA	--	--	--	--	Q9USG8	1577	0	Meiotically up-regulated gene 190 protein OS=Schizosaccharomyces pombe (strain 972 / ATCC 24843) GN=mug190 PE=1 SV=1	PF07462//PF00168//PF03106	Merozoite surface protein 1 (MSP1) C-terminus//C2 domain//WRKY DNA -binding domain	GO:0009405//GO:0006355	pathogenesis//regulation of transcription, DNA-dependent	GO:0005515//GO:0043565//GO:0003700	protein binding//sequence-specific DNA binding//sequence-specific DNA binding transcription factor activity	GO:0005667//GO:0016020	transcription factor complex//membrane	KOG1012	Ca2+-dependent lipid-binding protein CLB1/vesicle protein vp115/Granuphilin A, contains C2 domain
comp15505_c0	187.649491153094	65.9620352982772	1.5083	4.4865e-20	2.5858e-18	3562	358371505	GAA88113.1	1497	0	geranylgeranyl pyrophosphate synthase [Aspergillus kawachii IFO 4308]	317031319	XM_001393150.2	360	0	Aspergillus niger CBS 513.88 geranylgeranyl pyrophosphate synthase, mRNA	--	--	--	--	Q9P885	390	1.84135e-39	Geranylgeranyl pyrophosphate synthase OS=Mucor circinelloides f. lusitanicus GN=carG PE=1 SV=1	PF03936//PF06459//PF00288//PF06213//PF04147//PF09507//PF03153//PF00348	Terpene synthase family, metal binding domain//Ryanodine Receptor TM 4-6//GHMP kinases N terminal domain//Cobalamin biosynthesis protein CobT//Nop14-like family//DNA polymerase subunit Cdc27//Transcription factor IIA, alpha/beta subunit//Polyprenyl synthetase	GO:0006260//GO:0006874//GO:0008299//GO:0009236//GO:0006367//GO:0006816	DNA replication//cellular calcium ion homeostasis//isoprenoid biosynthetic process//cobalamin biosynthetic process//transcription initiation from RNA polymerase II promoter//calcium ion transport	GO:0005524//GO:0005219//GO:0016829//GO:0010333//GO:0000287	ATP binding//ryanodine-sensitive calcium-release channel activity//lyase activity//terpene synthase activity//magnesium ion binding	GO:0005634//GO:0032040//GO:0005622//GO:0016021//GO:0005672	nucleus//small-subunit processome//intracellular//integral to membrane//transcription factor TFIIA complex	--	--
comp15508_c1	68.5060266344398	17.2213532930232	1.992	8.5573e-11	2.5618e-09	1743	115391023	XP_001213016.1	1124	1.77054e-145	hypothetical protein ATEG_03838 [Aspergillus terreus NIH2624] >gi|114193940|gb|EAU35640.1| hypothetical protein ATEG_03838 [Aspergillus terreus NIH2624]	145255089	XM_001398822.1	296	9.88344e-152	Aspergillus niger CBS 513.88 C2H2 finger domain protein, mRNA	--	--	--	--	O43670	319	2.78381e-30	Zinc finger protein 207 OS=Homo sapiens GN=ZNF207 PE=1 SV=1	PF00096//PF04566	Zinc finger, C2H2 type//RNA polymerase Rpb2, domain 4	GO:0006351//GO:0006206//GO:0006144	transcription, DNA-dependent//pyrimidine nucleobase metabolic process//purine nucleobase metabolic process	GO:0046872//GO:0003677//GO:0003899	metal ion binding//DNA binding//DNA-directed RNA polymerase activity	GO:0005730	nucleolus	KOG2893	Zn finger protein
comp15520_c0	58.9781744729394	18.6564660674418	1.6605	5.3128e-08	1.1355e-06	3857	358372087	GAA88692.1	2891	0	Sin3 complex subunit [Aspergillus kawachii IFO 4308]	317026033	XM_001388756.2	122	1.17585e-54	Aspergillus niger CBS 513.88 sin3 complex subunit (Stb2), mRNA	--	--	--	--	P46679	389	8.25014e-37	Protein STB2 OS=Saccharomyces cerevisiae (strain ATCC 204508 / S288c) GN=STB2 PE=1 SV=2	PF00142	4Fe-4S iron sulfur cluster binding proteins, NifH/frxC family	GO:0055114	oxidation-reduction process	GO:0016491//GO:0005524	oxidoreductase activity//ATP binding	--	--	--	--
comp15520_c1	63.1138391463468	28.1707322385874	1.1638	5.3725e-06	8.4368e-05	5402	358367200	GAA83819.1	4891	0	BTB domain and ankyrin repeat protein [Aspergillus kawachii IFO 4308]	--	--	--	--	--	--	--	--	--	O74881	830	3.58181e-89	BTB/POZ domain-containing protein 1 OS=Schizosaccharomyces pombe (strain 972 / ATCC 24843) GN=btb1 PE=1 SV=1	PF12767//PF13606//PF00651//PF00023	Transcriptional regulator of RNA polII, SAGA, subunit//Ankyrin repeat//BTB/POZ domain//Ankyrin repeat	--	--	GO:0005515	protein binding	GO:0070461	SAGA-type complex	KOG1426	FOG: RCC1 domain
comp15524_c0	42.0399304627233	14.2979754192076	1.5559	9.7343e-06	0.00014522	2310	350635490	EHA23851.1	1866	0	hypothetical protein ASPNIDRAFT_40088 [Aspergillus niger ATCC 1015]	238482568	XM_002372482.1	363	0	Aspergillus flavus NRRL3357 structure-specific recognition protein, putative, mRNA	K09272	SSRP1	structure-specific recognition protein 1	http://www.genome.jp/dbget-bin/www_bget?ko:K09272	Q4WGK6	1832	0	FACT complex subunit pob3 OS=Neosartorya fumigata (strain ATCC MYA-4609 / Af293 / CBS 101355 / FGSC A1100) GN=pob3 PE=3 SV=2	--	--	--	--	GO:0003677	DNA binding	GO:0005634	nucleus	KOG0526	Nucleosome-binding factor SPN, POB3 subunit
comp15535_c0	45.9238590255754	4.46479529819121	3.3626	1.6072e-11	5.2292e-10	2815	2494820	Q00019.1	2672	0	RecName: Full=Rhamnogalacturonate lyase A; AltName: Full=Rhamnogalacturonan lyase; Flags: Precursor >gi|558315|gb|AAA64368.1| rhamnogalacturonase B [Aspergillus aculeatus]	558314	L35500.1	1554	0	Aspergillus aculeatus rhamnogalacturonase B (rhgB) mRNA, complete cds	--	--	--	--	Q00019	2672	0	Rhamnogalacturonate lyase A OS=Aspergillus aculeatus GN=rglA PE=1 SV=1	PF09284	Rhamnogalacturonase B, N-terminal	GO:0005975//GO:0000272	carbohydrate metabolic process//polysaccharide catabolic process	GO:0004180//GO:0030246//GO:0016837	carboxypeptidase activity//carbohydrate binding//carbon-oxygen lyase activity, acting on polysaccharides	GO:0005576	extracellular region	--	--
comp15536_c0	67.1383803080947	23.8122415903531	1.4954	4.7481e-08	1.0238e-06	5894	358373368	GAA89966.1	3796	0	hypothetical protein AKAW_08080 [Aspergillus kawachii IFO 4308]	134084501	AM270408.1	91	3.08098e-37	Aspergillus niger contig An18c0160, genomic contig	--	--	--	--	--	--	--	--	PF05397//PF08686	Mediator complex subunit 15//PLAC (protease and lacunin) domain	GO:0006357	regulation of transcription from RNA polymerase II promoter	GO:0001104//GO:0008233	RNA polymerase II transcription cofactor activity//peptidase activity	GO:0005622//GO:0016592	intracellular//mediator complex	--	--
comp15539_c0	76.0243053876792	19.9852741919035	1.9275	1.8626e-11	6.0095e-10	4093	358370887	GAA87497.1	3411	0	actin-interacting protein (Bud6/Aip3) [Aspergillus kawachii IFO 4308]	134076720	AM270158.1	788	0	Aspergillus niger contig An08c0030, genomic contig	--	--	--	--	P41697	434	1.83995e-42	Bud site selection protein 6 OS=Saccharomyces cerevisiae (strain ATCC 204508 / S288c) GN=BUD6 PE=1 SV=1	PF03748//PF05531	Flagellar basal body-associated protein FliL//Nucleopolyhedrovirus P10 protein	GO:0006935//GO:0001539	chemotaxis//ciliary or bacterial-type flagellar motility	--	--	GO:0019028//GO:0009425	viral capsid//bacterial-type flagellum basal body	--	--
comp15567_c0	59.4816466940499	23.6527846154177	1.3304	1.6476e-06	2.8109e-05	3842	134057412	CAK47750.1	2287	0	unnamed protein product [Aspergillus niger]	317028040	XM_001400431.2	179	2.41278e-86	Aspergillus niger CBS 513.88 hypothetical protein, mRNA	--	--	--	--	--	--	--	--	PF08548	Peptidase M10 serralysin C terminal	--	--	GO:0005509//GO:0008270//GO:0004222	calcium ion binding//zinc ion binding//metalloendopeptidase activity	GO:0005615	extracellular space	--	--
comp15575_c0	93.3940970159901	44.7011053068905	1.063	1.656e-07	3.3135e-06	3819	358370902	GAA87512.1	1984	0	hypothetical protein AKAW_05626 [Aspergillus kawachii IFO 4308]	83770115	AP007161.1	93	1.53823e-38	Aspergillus oryzae RIB40 DNA, SC012	--	--	--	--	--	--	--	--	--	--	--	--	--	--	--	--	--	--
comp15585_c0	37.8323411863002	8.02600107174848	2.2369	2.9776e-07	5.7697e-06	2494	145237988	XP_001391641.1	1965	0	RNA polymerase II transcription elongation factor Rtf1p [Aspergillus niger CBS 513.88] >gi|134076119|emb|CAK39477.1| unnamed protein product [Aspergillus niger]	145237987	XM_001391604.1	442	0	Aspergillus niger CBS 513.88 RNA polymerase II transcription elongation factor Rtf1p, mRNA	--	--	--	--	P53064	302	2.87687e-27	RNA polymerase-associated protein RTF1 OS=Saccharomyces cerevisiae (strain ATCC 204508 / S288c) GN=RTF1 PE=1 SV=2	PF03126	Plus-3 domain	GO:0006352//GO:0016570	DNA-dependent transcription, initiation//histone modification	GO:0003677	DNA binding	GO:0005634	nucleus	KOG2402	Paf1/RNA polymerase II complex, RTF1 component (involved in regulation of TATA box-binding protein)
comp15589_c0	26.2873635332223	5.89990807260981	2.1556	2.7693e-05	0.00038228	2001	--	--	--	--	--	238503110	XM_002382748.1	39	8.34609e-09	Aspergillus flavus NRRL3357 hypothetical protein, mRNA	--	--	--	--	--	--	--	--	PF09064	Thrombomodulin like fifth domain, EGF-like	GO:0007165	signal transduction	GO:0004888	transmembrane signaling receptor activity	GO:0016021	integral to membrane	--	--
comp15593_c0	95.1379090161076	30.4562822126614	1.6433	6.4861e-12	2.1896e-10	4028	358368656	GAA85272.1	573	7.56618e-64	hypothetical protein AKAW_03386 [Aspergillus kawachii IFO 4308]	134076123	AM270133.1	62	2.77444e-21	Aspergillus niger contig An07c0160, genomic contig	--	--	--	--	--	--	--	--	PF00096	Zinc finger, C2H2 type	--	--	GO:0005488//GO:0046872	binding//metal ion binding	--	--	--	--
comp15595_c0	23.3751363571134	4.09272902334194	2.5138	1.999e-05	0.00028319	1860	358374054	GAA90649.1	1365	0	hypothetical protein AKAW_08763 [Aspergillus kawachii IFO 4308]	154277659	XM_001539618.1	60	1.64189e-20	Ajellomyces capsulatus NAm1 predicted protein (HCAG_05135) partial mRNA	--	--	--	--	O42997	148	4.33885e-09	Uncharacterized protein C27B12.07 OS=Schizosaccharomyces pombe (strain 972 / ATCC 24843) GN=pi071 PE=2 SV=1	PF00634	BRCA2 repeat	GO:0006302	double-strand break repair	GO:0005515	protein binding	--	--	--	--
comp15607_c0	66.1346724730095	27.2767101324496	1.2777	8.1788e-07	1.4678e-05	6832	145255017	XP_001398836.1	8633	0	TBP associated factor (Mot1) [Aspergillus niger CBS 513.88] >gi|134084423|emb|CAK97415.1| unnamed protein product [Aspergillus niger]	145255016	XM_001398799.1	2031	0	Aspergillus niger CBS 513.88 TBP associated factor (Mot1), mRNA	--	--	--	--	O43065	4091	0	Probable helicase mot1 OS=Schizosaccharomyces pombe (strain 972 / ATCC 24843) GN=mot1 PE=1 SV=4	PF04706//PF00271//PF02985//PF00176	Dickkopf N-terminal cysteine-rich region//Helicase conserved C-terminal domain//HEAT repeat//SNF2 family N-terminal domain	GO:0030178//GO:0007275	negative regulation of Wnt receptor signaling pathway//multicellular organismal development	GO:0003676//GO:0005515//GO:0004386//GO:0005524//GO:0003677	nucleic acid binding//protein binding//helicase activity//ATP binding//DNA binding	GO:0005576	extracellular region	KOG0392	SNF2 family DNA-dependent ATPase domain-containing protein
comp15614_c2	201.854600248711	92.3255884875967	1.1285	1.4111e-15	6.2704e-14	5310	317038500	XP_001401558.2	3822	0	small nucleolar ribonucleoprotein complex subunit [Aspergillus niger CBS 513.88]	--	--	--	--	--	--	--	--	--	Q9USN3	1271	3.11851e-152	Probable U3 small nucleolar RNA-associated protein 13 OS=Schizosaccharomyces pombe (strain 972 / ATCC 24843) GN=utp13 PE=2 SV=3	PF11593//PF02236//PF08625//PF01585//PF00400	Mediator complex subunit 3 fungal//Viral DNA-binding protein, all alpha domain//Utp13 specific WD40 associated domain//G-patch domain//WD domain, G-beta repeat	GO:0006351//GO:0006260//GO:0006357//GO:0006364	transcription, DNA-dependent//DNA replication//regulation of transcription from RNA polymerase II promoter//rRNA processing	GO:0003677//GO:0001104//GO:0005515//GO:0003676	DNA binding//RNA polymerase II transcription cofactor activity//protein binding//nucleic acid binding	GO:0016592//GO:0042025//GO:0032040	mediator complex//host cell nucleus//small-subunit processome	KOG0319	WD40-repeat-containing subunit of the 18S rRNA processing complex
comp15629_c0	65.2568326932019	16.742982368217	1.9626	3.3018e-10	9.2384e-09	3245	119487431	XP_001262508.1	1277	0	chromatin remodeling complex subunit (Arp5), putative [Neosartorya fischeri NRRL 181] >gi|119410665|gb|EAW20611.1| chromatin remodeling complex subunit (Arp5), putative [Neosartorya fischeri NRRL 181]	169762667	XM_001727182.1	320	8.45223e-165	Aspergillus oryzae RIB40 actin-like protein arp5, mRNA	--	--	--	--	Q9Y7X8	598	2.42715e-86	Actin-like protein arp5 OS=Schizosaccharomyces pombe (strain 972 / ATCC 24843) GN=arp5 PE=1 SV=1	PF07294	Fibroin P25	GO:0042766	nucleosome mobilization	GO:0005198//GO:0043140	structural molecule activity//ATP-dependent 3'-5' DNA helicase activity	GO:0005576//GO:0005657//GO:0031011	extracellular region//replication fork//Ino80 complex	KOG0681	Actin-related protein - Arp5p
comp15633_c1	114.323796870567	43.9548466641929	1.379	1.1258e-11	3.7123e-10	3996	358371995	GAA88601.1	2744	0	M protein repeat protein [Aspergillus kawachii IFO 4308]	119495222	XM_001264400.1	321	2.89984e-165	Neosartorya fischeri NRRL 181 small nuclear ribonucleoprotein complex protein Nhp2, putative (NFIA_011930) partial mRNA	--	--	--	--	Q6C452	567	3.00143e-59	Spindle assembly checkpoint component MAD1 OS=Yarrowia lipolytica (strain CLIB 122 / E 150) GN=MAD1 PE=3 SV=1	PF05557//PF08718//PF08720	Mitotic checkpoint protein//Glycolipid transfer protein (GLTP)//Influenza C hemagglutinin stalk	GO:0007094//GO:0019064//GO:0007165//GO:0046836	mitotic spindle assembly checkpoint//viral entry into host cell via membrane fusion with the plasma membrane//signal transduction//glycolipid transport	GO:0046789//GO:0051861//GO:0017089	host cell surface receptor binding//glycolipid binding//glycolipid transporter activity	GO:0019031//GO:0009986//GO:0005737	viral envelope//cell surface//cytoplasm	KOG4593	Mitotic checkpoint protein MAD1
comp15646_c1	360.488268053179	165.939964013024	1.1193	2.4839e-26	1.8059e-24	4139	358373187	GAA89786.1	1287	3.7094e-171	FAD dependent oxidoreductase superfamily [Aspergillus kawachii IFO 4308]	--	--	--	--	--	--	--	--	--	--	--	--	--	PF02558//PF03949//PF07992//PF01695//PF01266//PF00070//PF03721	Ketopantoate reductase PanE/ApbA//Malic enzyme, NAD binding domain//Pyridine nucleotide-disulphide oxidoreductase//IstB-like ATP binding protein//FAD dependent oxidoreductase//Pyridine nucleotide-disulphide oxidoreductase//UDP-glucose/GDP-mannose dehydrogenase family, NAD binding domain	GO:0006090//GO:0015940//GO:0006099//GO:0015976//GO:0006108//GO:0055114	pyruvate metabolic process//pantothenate biosynthetic process//tricarboxylic acid cycle//carbon utilization//malate metabolic process//oxidation-reduction process	GO:0050660//GO:0016616//GO:0005524//GO:0051287//GO:0008677//GO:0016491//GO:0004471	flavin adenine dinucleotide binding//oxidoreductase activity, acting on the CH-OH group of donors, NAD or NADP as acceptor//ATP binding//NAD binding//2-dehydropantoate 2-reductase activity//oxidoreductase activity//malate dehydrogenase (decarboxylating) activity	--	--	--	--
comp15651_c0	36.6815475380477	10.3115510458226	1.8308	5.7698e-06	8.9959e-05	9376	--	--	--	--	--	--	--	--	--	--	--	--	--	--	--	--	--	--	PF02535//PF03824	ZIP Zinc transporter//High-affinity nickel-transport protein	GO:0055085//GO:0015675//GO:0030001//GO:0006824	transmembrane transport//nickel cation transport//metal ion transport//cobalt ion transport	GO:0046873//GO:0015087//GO:0015099//GO:0046872	metal ion transmembrane transporter activity//cobalt ion transmembrane transporter activity//nickel cation transmembrane transporter activity//metal ion binding	GO:0016020//GO:0016021	membrane//integral to membrane	--	--
comp15654_c0	50.0954860004906	16.052002143497	1.6419	6.3038e-07	1.1551e-05	875	145254317	XP_001398592.1	730	2.24825e-90	aspartic-type endopeptidase opsB [Aspergillus niger CBS 513.88] >gi|134084172|emb|CAK47205.1| unnamed protein product [Aspergillus niger]	--	--	--	--	--	K01386	E3.4.23.-	--	http://www.genome.jp/dbget-bin/www_bget?ko:K01386	Q8NKB6	548	3.24335e-64	Probable aspartic-type endopeptidase opsB OS=Aspergillus oryzae (strain ATCC 42149 / RIB 40) GN=opsB PE=2 SV=1	PF00026	Eukaryotic aspartyl protease	GO:0006508	proteolysis	GO:0004190//GO:0016787	aspartic-type endopeptidase activity//hydrolase activity	--	--	KOG1339	Aspartyl protease
comp15658_c0	39.522569357171	16.5835253932816	1.2529	0.00016543	0.0019571	5207	145238292	XP_001391793.1	1243	6.46704e-151	TBC domain protein [Aspergillus niger CBS 513.88] >gi|134076277|emb|CAL00761.1| unnamed protein product [Aspergillus niger]	--	--	--	--	--	--	--	--	--	Q92609	423	2.94238e-42	TBC1 domain family member 5 OS=Homo sapiens GN=TBC1D5 PE=1 SV=1	PF00566//PF05151//PF00804	Rab-GTPase-TBC domain//Photosystem II reaction centre M protein (PsbM)//Syntaxin	GO:0032851//GO:0015979//GO:0032313//GO:0019684	positive regulation of Rab GTPase activity//photosynthesis//regulation of Rab GTPase activity//photosynthesis, light reaction	GO:0005097	Rab GTPase activator activity	GO:0016021//GO:0016020//GO:0009523//GO:0005622	integral to membrane//membrane//photosystem II//intracellular	KOG1091	Ypt/Rab-specific GTPase-activating protein GYP6
comp15659_c0	71.6369046037167	34.4427065860465	1.0565	4.9513e-06	7.8191e-05	3578	350631699	EHA20070.1	3339	0	hypothetical protein ASPNIDRAFT_53078 [Aspergillus niger ATCC 1015]	121704737	XM_001270631.1	415	0	Aspergillus clavatus NRRL 1 conserved hypothetical protein (ACLA_034090), partial mRNA	--	--	--	--	Q06833	595	7.74499e-63	Uncharacterized PH domain-containing protein YPR091C OS=Saccharomyces cerevisiae (strain ATCC 204508 / S288c) GN=YPR091C PE=1 SV=1	PF02209	Villin headpiece domain	GO:0007010	cytoskeleton organization	GO:0003779	actin binding	GO:0016020	membrane	KOG2238	Uncharacterized conserved protein TEX2, contains PH domain
comp15661_c0	50.8934894709507	0.0531523249784668	9.9031	1.5208e-10	4.4059e-09	4096	358382135	EHK19808.1	5412	0	hypothetical protein TRIVIDRAFT_155799 [Trichoderma virens Gv29-8]	302891856	XM_003044764.1	1173	0	Nectria haematococca mpVI 77-13-4 predicted protein, mRNA	K15371	GDH2	glutamate dehydrogenase	http://www.genome.jp/dbget-bin/www_bget?ko:K15371	P00365	4355	0	NAD-specific glutamate dehydrogenase OS=Neurospora crassa (strain ATCC 24698 / 74-OR23-1A / CBS 708.71 / DSM 1257 / FGSC 987) GN=gdh-1 PE=1 SV=4	PF02812//PF00208	Glu/Leu/Phe/Val dehydrogenase, dimerisation domain//Glutamate/Leucine/Phenylalanine/Valine dehydrogenase	GO:0055114//GO:0006520//GO:0006118//GO:0006807//GO:0019551	oxidation-reduction process//cellular amino acid metabolic process//electron transport//nitrogen compound metabolic process//glutamate catabolic process to 2-oxoglutarate	GO:0016491//GO:0000166//GO:0004352	oxidoreductase activity//nucleotide binding//glutamate dehydrogenase (NAD+) activity	--	--	--	--
comp15668_c0	42.2236978234286	18.8690753673557	1.162	0.00020088	0.0023396	4690	145252820	XP_001397923.1	2129	0	metabolite transport protein GIT1 [Aspergillus niger CBS 513.88] >gi|134083478|emb|CAK46955.1| unnamed protein product [Aspergillus niger]	--	--	--	--	--	--	--	--	--	P25346	1310	1.39526e-162	Probable metabolite transport protein GIT1 OS=Saccharomyces cerevisiae (strain ATCC 204508 / S288c) GN=GIT1 PE=1 SV=1	PF07690//PF00083//PF10403//PF05818//PF03868	Major Facilitator Superfamily//Sugar (and other) transporter//Rad4 beta-hairpin domain 1//Enterobacterial TraT complement resistance protein//Ribosomal protein L6, N-terminal domain	GO:0042254//GO:0006412//GO:0046999//GO:0055085//GO:0001407//GO:0015748	ribosome biogenesis//translation//regulation of conjugation//transmembrane transport//glycerophosphodiester transport//organophosphate ester transport	GO:0003677//GO:0001406//GO:0022857//GO:0003735	DNA binding//glycerophosphodiester transmembrane transporter activity//transmembrane transporter activity//structural constituent of ribosome	GO:0016021//GO:0005886//GO:0005840//GO:0019867//GO:0005622	integral to membrane//plasma membrane//ribosome//outer membrane//intracellular	KOG0252	Inorganic phosphate transporter
comp15677_c0	40.169890784313	12.8022689943135	1.6497	7.7086e-06	0.00011701	3395	145256562	XP_001401441.1	2928	0	pH-response regulator protein palA/RIM20 [Aspergillus niger CBS 513.88] >gi|134058345|emb|CAK38533.1| unnamed protein product [Aspergillus niger]	67528305	XM_656863.1	492	0	Aspergillus nidulans FGSC A4 hypothetical protein AN4351.2 partial mRNA	--	--	--	--	P79020	2851	0	pH-response regulator protein palA/RIM20 OS=Emericella nidulans (strain FGSC A4 / ATCC 38163 / CBS 112.46 / NRRL 194 / M139) GN=palA PE=1 SV=3	PF02993//PF13949	Minor capsid protein VI//ALIX V-shaped domain binding to HIV	--	--	GO:0005515	protein binding	GO:0019028	viral capsid	KOG2220	Predicted signal transduction protein
comp15678_c0	118.497581583573	25.7257252895779	2.2036	2.2347e-19	1.2251e-17	3923	121707258	XP_001271781.1	1049	5.8765e-127	conserved hypothetical protein [Aspergillus clavatus NRRL 1] >gi|119399929|gb|EAW10355.1| conserved hypothetical protein [Aspergillus clavatus NRRL 1]	121707257	XM_001271780.1	141	3.27902e-65	Aspergillus clavatus NRRL 1 conserved hypothetical protein (ACLA_048240), partial mRNA	--	--	--	--	G3X9R7	144	4.90053e-08	RING finger protein 148 OS=Mus musculus GN=Rnf148 PE=2 SV=1	PF12678//PF12861//PF00628//PF13639//PF14634//PF00097//PF02468//PF04492//PF12906	RING-H2 zinc finger//Anaphase-promoting complex subunit 11 RING-H2 finger//PHD-finger//Ring finger domain//zinc-RING finger domain//Zinc finger, C3HC4 type (RING finger)//Photosystem II reaction centre N protein (psbN)//Bacteriophage replication protein O//RING-variant domain	GO:0006260//GO:0015979//GO:0016567	DNA replication//photosynthesis//protein ubiquitination	GO:0004842//GO:0005515//GO:0008270//GO:0046872	ubiquitin-protein ligase activity//protein binding//zinc ion binding//metal ion binding	GO:0005680//GO:0009539//GO:0016020//GO:0009523	anaphase-promoting complex//photosystem II reaction center//membrane//photosystem II	KOG0800	FOG: Predicted E3 ubiquitin ligase
comp15681_c0	29.2013888244066	6.75034527226528	2.113	1.2299e-05	0.00018069	4436	358372542	GAA89145.1	4613	0	ABC multidrug transporter [Aspergillus kawachii IFO 4308]	171687328	XM_001908570.1	38	6.71357e-08	Podospora anserina S mat+ hypothetical protein (PODANSg5640) partial mRNA	K05658	ABCB1	ATP-binding cassette, subfamily B (MDR/TAP), member 1	http://www.genome.jp/dbget-bin/www_bget?ko:K05658	P21448	1621	0	Multidrug resistance protein 1 OS=Cricetulus griseus GN=ABCB1 PE=1 SV=2	PF01293//PF03193//PF01926//PF00448//PF00503//PF00004//PF00931//PF07728//PF01078//PF00485//PF06414//PF03029//PF00005//PF00664	Phosphoenolpyruvate carboxykinase//Protein of unknown function, DUF258//50S ribosome-binding GTPase//SRP54-type protein, GTPase domain//G-protein alpha subunit//ATPase family associated with various cellular activities (AAA)//NB-ARC domain//AAA domain (dynein-related subfamily)//Magnesium chelatase, subunit ChlI//Phosphoribulokinase / Uridine kinase family//Zeta toxin//Conserved hypothetical ATP …	GO:0006094//GO:0015979//GO:0006614//GO:0007186//GO:0008152//GO:0015995//GO:0015994//GO:0006200//GO:0006099//GO:0055085//GO:0006810//GO:0015976//GO:0007165	gluconeogenesis//photosynthesis//SRP-dependent cotranslational protein targeting to membrane//G-protein coupled receptor signaling pathway//metabolic process//chlorophyll biosynthetic process//chlorophyll metabolic process//ATP catabolic process//tricarboxylic acid cycle//transmembrane transport//transport//carbon utilization//signal transduction	GO:0043531//GO:0004871//GO:0016887//GO:0005524//GO:0000166//GO:0003924//GO:0016301//GO:0031683//GO:0016851//GO:0005525//GO:0019001//GO:0042626//GO:0004612	ADP binding//signal transducer activity//ATPase activity//ATP binding//nucleotide binding//GTPase activity//kinase activity//G-protein beta/gamma-subunit complex binding//magnesium chelatase activity//GTP binding//guanyl nucleotide binding//ATPase activity, coupled to transmembrane movement of substances//phosphoenolpyruvate carboxykinase (ATP) activity	GO:0010007//GO:0016021	magnesium chelatase complex//integral to membrane	KOG0055	Multidrug/pheromone exporter, ABC superfamily
comp15685_c0	69.0145335777613	22.5365857908699	1.6146	7.0079e-09	1.6787e-07	6545	330920276	XP_003298948.1	1720	0	hypothetical protein PTT_09821 [Pyrenophora teres f. teres 0-1] >gi|311327597|gb|EFQ92956.1| hypothetical protein PTT_09821 [Pyrenophora teres f. teres 0-1]	--	--	--	--	--	K00665	FASN	fatty acid synthase, animal type	http://www.genome.jp/dbget-bin/www_bget?ko:K00665	P96202	571	1.0508e-63	Phthiocerol synthesis polyketide synthase type I PpsC OS=Mycobacterium tuberculosis GN=ppsC PE=1 SV=2	PF05053//PF01073//PF00106//PF08241//PF09282//PF08240//PF00107//PF05531	Menin//3-beta hydroxysteroid dehydrogenase/isomerase family//short chain dehydrogenase//Methyltransferase domain//Mago binding//Alcohol dehydrogenase GroES-like domain//Zinc-binding dehydrogenase//Nucleopolyhedrovirus P10 protein	GO:0008210//GO:0055114//GO:0008152//GO:0008209//GO:0008207//GO:0006694	estrogen metabolic process//oxidation-reduction process//metabolic process//androgen metabolic process//C21-steroid hormone metabolic process//steroid biosynthetic process	GO:0016616//GO:0003854//GO:0003824//GO:0005515//GO:0008168//GO:0008270//GO:0016491	oxidoreductase activity, acting on the CH-OH group of donors, NAD or NADP as acceptor//3-beta-hydroxy-delta5-steroid dehydrogenase activity//catalytic activity//protein binding//methyltransferase activity//zinc ion binding//oxidoreductase activity	GO:0019028//GO:0005634	viral capsid//nucleus	KOG1202	Animal-type fatty acid synthase and related proteins
comp15694_c0	43.4780629000238	9.40796152118862	2.2083	4.8105e-08	1.0364e-06	6380	350634832	EHA23194.1	6426	0	hypothetical protein ASPNIDRAFT_207109 [Aspergillus niger ATCC 1015]	--	--	--	--	--	--	--	--	--	Q2UBW0	5984	0	Histone transcription regulator 3 homolog OS=Aspergillus oryzae (strain ATCC 42149 / RIB 40) GN=hir3 PE=3 SV=1	PF02985//PF03153//PF00515	HEAT repeat//Transcription factor IIA, alpha/beta subunit//Tetratricopeptide repeat	GO:0006367	transcription initiation from RNA polymerase II promoter	GO:0005515	protein binding	GO:0005672	transcription factor TFIIA complex	--	--
comp15725_c0	119.718501719765	34.7084682109388	1.7863	6.4603e-16	2.9435e-14	8331	145245581	XP_001395058.1	7441	0	phospholipase D1 (PLD1) [Aspergillus niger CBS 513.88] >gi|134079763|emb|CAK40899.1| unnamed protein product [Aspergillus niger]	145245580	XM_001395021.1	1380	0	Aspergillus niger CBS 513.88 phospholipase D1 (PLD1) partial mRNA	K01115	PLD	phospholipase D	http://www.genome.jp/dbget-bin/www_bget?ko:K01115	Q09706	2052	0	Phospholipase D1 OS=Schizosaccharomyces pombe (strain 972 / ATCC 24843) GN=pld1 PE=1 SV=1	PF00614//PF00787	Phospholipase D Active site motif//PX domain	GO:0007154//GO:0009395//GO:0008152	cell communication//phospholipid catabolic process//metabolic process	GO:0004630//GO:0035091//GO:0070290//GO:0003824	phospholipase D activity//phosphatidylinositol binding//NAPE-specific phospholipase D activity//catalytic activity	--	--	KOG1329	Phospholipase D1
comp15729_c0	41.5004959401049	9.93948477097328	2.0619	2.668e-07	5.211e-06	5592	317026899	XP_001399754.2	281	6.24428e-64	C6 transcription factor [Aspergillus niger CBS 513.88]	--	--	--	--	--	--	--	--	--	--	--	--	--	PF04082	Fungal specific transcription factor domain	GO:0006351	transcription, DNA-dependent	GO:0003677//GO:0008270	DNA binding//zinc ion binding	GO:0005634	nucleus	--	--
comp15751_c0	42.471478080818	19.6663602420327	1.1108	0.00028706	0.0032262	4582	358371879	GAA88485.1	3193	0	TMEM1 family protein [Aspergillus kawachii IFO 4308]	134077075	AM270168.1	325	1.98933e-167	Aspergillus niger contig An08c0130, genomic contig	--	--	--	--	Q556Z3	321	3.27849e-28	Trafficking protein particle complex subunit 10 OS=Dictyostelium discoideum GN=trapcc10-1 PE=3 SV=1	PF00321//PF06613	Plant thionin//KorB C-terminal beta-barrel domain	GO:0045892//GO:0006952	negative regulation of transcription, DNA-dependent//defense response	GO:0003677	DNA binding	--	--	KOG1931	Putative transmembrane protein
comp15769_c0	195.936284289557	85.7878525152453	1.1915	4.1682e-16	1.9186e-14	3798	317137106	XP_001727501.2	1845	0	hypothetical protein AOR_1_858194 [Aspergillus oryzae RIB40]	317137103	XM_001727448.2	287	2.19078e-146	Aspergillus oryzae RIB40 hypothetical protein, mRNA	--	--	--	--	Q9CXP9	192	7.74239e-14	Probable exonuclease V OS=Mus musculus GN=Dem1 PE=2 SV=1	PF02535//PF09810	ZIP Zinc transporter//Exonuclease V - a 5' deoxyribonuclease	GO:0006308//GO:0055085//GO:0030001	DNA catabolic process//transmembrane transport//metal ion transport	GO:0045145//GO:0046873	single-stranded DNA specific 5'-3' exodeoxyribonuclease activity//metal ion transmembrane transporter activity	GO:0016020	membrane	KOG4760	Uncharacterized conserved protein
comp15770_c1	35.4947915882873	11.161988245478	1.669	2.3058e-05	0.00032275	3319	145243332	XP_001394199.1	2622	0	DNA polymerase V [Aspergillus niger CBS 513.88] >gi|134078870|emb|CAK45929.1| unnamed protein product [Aspergillus niger]	115398859	XM_001215019.1	278	1.92549e-141	Aspergillus terreus NIH2624 conserved hypothetical protein (ATEG_05841) partial mRNA	--	--	--	--	O60094	480	7.60778e-48	DNA polymerase V OS=Schizosaccharomyces pombe (strain 972 / ATCC 24843) GN=pol5 PE=1 SV=2	PF02919//PF05109//PF04931	Eukaryotic DNA topoisomerase I, DNA binding fragment//Herpes virus major outer envelope glycoprotein (BLLF1)//DNA polymerase phi	GO:0006351//GO:0006260//GO:0019058//GO:0006265	transcription, DNA-dependent//DNA replication//viral infectious cycle//DNA topological change	GO:0003887//GO:0003677//GO:0003917	DNA-directed DNA polymerase activity//DNA binding//DNA topoisomerase type I activity	GO:0042575//GO:0019031//GO:0005694	DNA polymerase complex//viral envelope//chromosome	KOG1926	Predicted regulator of rRNA gene transcription (MYB-binding protein)
comp15771_c0	45.8159721210517	9.45898775316794	2.2761	1.2745e-08	2.9509e-07	2918	358372935	GAA89536.1	2489	0	formin binding protein [Aspergillus kawachii IFO 4308]	317030327	XM_001392302.2	773	0	Aspergillus niger CBS 513.88 formin binding protein (FNB3), mRNA	--	--	--	--	O14176	910	2.65984e-107	Pre-mRNA-processing protein prp40 OS=Schizosaccharomyces pombe (strain 972 / ATCC 24843) GN=prp40 PE=1 SV=1	PF00397//PF01105	WW domain//emp24/gp25L/p24 family/GOLD	GO:0006810	transport	GO:0005515	protein binding	GO:0016021	integral to membrane	KOG0152	Spliceosomal protein FBP11/Splicing factor PRP40
comp15776_c1	266.694629867436	119.273817251679	1.1609	9.7202e-21	5.712e-19	3871	358372312	GAA88916.1	3113	0	trehalose synthase (Ccg-9) [Aspergillus kawachii IFO 4308]	317026996	XM_001399874.2	139	4.18495e-64	Aspergillus niger CBS 513.88 ADP-ribosylation factor 6, mRNA	K07977	ARF	Arf/Sar family, other	http://www.genome.jp/dbget-bin/www_bget?ko:K07977	A6YRN9	1643	0	Trehalose phosphorylase OS=Pleurotus pulmonarius GN=TP PE=2 SV=1	PF00025//PF02421//PF00071//PF04670//PF01591//PF00534//PF08477//PF00503	ADP-ribosylation factor family//Ferrous iron transport protein B//Ras family//Gtr1/RagA G protein conserved region//6-phosphofructo-2-kinase//Glycosyl transferases group 1//Miro-like protein//G-protein alpha subunit	GO:0007264//GO:0006000//GO:0015684//GO:0007165//GO:0009058//GO:0006013//GO:0007186	small GTPase mediated signal transduction//fructose metabolic process//ferrous iron transport//signal transduction//biosynthetic process//mannose metabolic process//G-protein coupled receptor signaling pathway	GO:0005525//GO:0003924//GO:0031683//GO:0019001//GO:0003873//GO:0004871//GO:0005524//GO:0015093	GTP binding//GTPase activity//G-protein beta/gamma-subunit complex binding//guanyl nucleotide binding//6-phosphofructo-2-kinase activity//signal transducer activity//ATP binding//ferrous iron transmembrane transporter activity	GO:0005622//GO:0016021//GO:0005737//GO:0005634	intracellular//integral to membrane//cytoplasm//nucleus	KOG0071	GTP-binding ADP-ribosylation factor Arf6 (dArf3)
comp15798_c0	112.341554811452	50.0694901297157	1.1659	1.225e-09	3.2112e-08	3557	134082630	CAK42524.1	3469	0	unnamed protein product [Aspergillus niger] >gi|350636437|gb|EHA24797.1| hypothetical protein ASPNIDRAFT_56347 [Aspergillus niger ATCC 1015]	317035881	XM_001397063.2	505	0	Aspergillus niger CBS 513.88 DDHD domain protein, mRNA	--	--	--	--	Q7LKZ6	807	8.31546e-92	Probable phospholipase C1020.13c OS=Schizosaccharomyces pombe (strain 972 / ATCC 24843) GN=SPCC1020.13c PE=3 SV=1	PF02862	DDHD domain	GO:0009395//GO:0046486	phospholipid catabolic process//glycerolipid metabolic process	GO:0052739//GO:0008970//GO:0046872//GO:0052740	phosphatidylserine 1-acylhydrolase activity//phosphatidylcholine 1-acylhydrolase activity//metal ion binding//1-acyl-2-lysophosphatidylserine acylhydrolase activity	--	--	KOG2308	Phosphatidic acid-preferring phospholipase A1, contains DDHD domain
comp15809_c0	97.5970111932172	45.7641518064599	1.0926	5.2605e-08	1.1252e-06	3154	425770694	EKV09160.1	1254	0	Protein translocation complex component (Npl1), putative [Penicillium digitatum Pd1] >gi|425772041|gb|EKV10467.1| Protein translocation complex component (Npl1), putative [Penicillium digitatum PHI26]	134055795	AM269986.1	112	3.47572e-49	Aspergillus niger contig An01c0390, genomic contig	K09540	SEC63	translocation protein SEC63	http://www.genome.jp/dbget-bin/www_bget?ko:K09540	Q9HGN7	335	5.25396e-31	Translocation protein sec63 OS=Schizosaccharomyces pombe (strain 972 / ATCC 24843) GN=sec63 PE=1 SV=1	--	--	--	--	--	--	--	--	KOG0721	Molecular chaperone (DnaJ superfamily)
comp15819_c0	37.3565599373508	6.27197434745908	2.5744	4.9871e-08	1.0719e-06	3403	206558115	A2QY22.1	2795	0	RecName: Full=ATP-dependent RNA helicase chl1; AltName: Full=Chromosome loss protein 1 >gi|134079766|emb|CAK40902.1| unnamed protein product [Aspergillus niger]	--	--	--	--	--	--	--	--	--	A2QY22	2795	0	ATP-dependent RNA helicase chl1 OS=Aspergillus niger (strain CBS 513.88 / FGSC A1513) GN=chl1 PE=3 SV=1	PF06733//PF13307//PF00176	DEAD_2//Helicase C-terminal domain//SNF2 family N-terminal domain	GO:0006139//GO:0007049	nucleobase-containing compound metabolic process//cell cycle	GO:0004003//GO:0003676//GO:0016818//GO:0003677//GO:0008026//GO:0005524	ATP-dependent DNA helicase activity//nucleic acid binding//hydrolase activity, acting on acid anhydrides, in phosphorus-containing anhydrides//DNA binding//ATP-dependent helicase activity//ATP binding	GO:0005634//GO:0005657	nucleus//replication fork	KOG1133	Helicase of the DEAD superfamily
comp15820_c0	192.652206915857	32.2097774137011	2.5804	2.8027e-35	2.7895e-33	6533	3242655	BAA29031.1	3342	0	Avicelase III [Aspergillus aculeatus]	3242654	AB015511.1	2063	0	Aspergillus aculeatus mRNA for Avicelase III, complete cds	--	--	--	--	Q7Z9M8	1838	0	Xyloglucanase OS=Hypocrea jecorina (strain QM6a) GN=cel74a PE=1 SV=1	PF01979//PF02134//PF04863//PF00734	Amidohydrolase family//Repeat in ubiquitin-activating (UBA) protein//Alliinase EGF-like domain//Fungal cellulose binding domain	GO:0005975//GO:0006464	carbohydrate metabolic process//cellular protein modification process	GO:0005524//GO:0030248//GO:0008641//GO:0016846//GO:0016787//GO:0004553	ATP binding//cellulose binding//small protein activating enzyme activity//carbon-sulfur lyase activity//hydrolase activity//hydrolase activity, hydrolyzing O-glycosyl compounds	GO:0005576	extracellular region	--	--
comp15838_c0	35.1711308747163	12.1718824200689	1.5308	6.1471e-05	0.00079447	4596	350639068	EHA27423.1	1605	0	hypothetical protein ASPNIDRAFT_192054 [Aspergillus niger ATCC 1015]	--	--	--	--	--	K03119	tauD	taurine dioxygenase	http://www.genome.jp/dbget-bin/www_bget?ko:K03119	Q9HFE4	397	6.48988e-39	Thiol-specific monooxygenase OS=Schizosaccharomyces pombe (strain 972 / ATCC 24843) GN=fmo1 PE=1 SV=1	PF01266//PF07992//PF01593//PF02737//PF00743//PF13241//PF01134//PF00070//PF07991//PF03446//PF02558//PF00326//PF03721//PF02668//PF03147	FAD dependent oxidoreductase//Pyridine nucleotide-disulphide oxidoreductase//Flavin containing amine oxidoreductase//3-hydroxyacyl-CoA dehydrogenase, NAD binding domain//Flavin-binding monooxygenase-like//Putative NAD(P)-binding//Glucose inhibited division protein A//Pyridine nucleotide-disulphide oxidoreductase//Acetohydroxy acid isomeroreductase, catalytic domain//NAD binding domain of 6-phosph…	GO:0019521//GO:0015940//GO:0006432//GO:0006508//GO:0006552//GO:0006098//GO:0055114//GO:0019354//GO:0006574//GO:0006631//GO:0006779//GO:0008033//GO:0000162//GO:0008652//GO:0006550//GO:0018874//GO:0006554//GO:0006633//GO:0009097//GO:0009099//GO:0006571//GO:0009094//GO:0009098//GO:0006568	D-gluconate metabolic process//pantothenate biosynthetic process//phenylalanyl-tRNA aminoacylation//proteolysis//leucine catabolic process//pentose-phosphate shunt//oxidation-reduction process//siroheme biosynthetic process//valine catabolic process//fatty acid metabolic process//porphyrin-containing compound biosynthetic process//tRNA processing//tryptophan biosynthetic process//cellular amino a…	GO:0050660//GO:0051287//GO:0043115//GO:0004455//GO:0004826//GO:0016616//GO:0008677//GO:0050661//GO:0000287//GO:0000049//GO:0016491//GO:0008236//GO:0005524//GO:0004616//GO:0003857//GO:0004499	flavin adenine dinucleotide binding//NAD binding//precorrin-2 dehydrogenase activity//ketol-acid reductoisomerase activity//phenylalanine-tRNA ligase activity//oxidoreductase activity, acting on the CH-OH group of donors, NAD or NADP as acceptor//2-dehydropantoate 2-reductase activity//NADP binding//magnesium ion binding//tRNA binding//oxidoreductase activity//serine-type peptidase activity//ATP …	GO:0009328	phenylalanine-tRNA ligase complex	KOG1399	Flavin-containing monooxygenase
comp15840_c0	44.7730653773229	6.43143132239448	2.7994	5.8095e-10	1.5812e-08	4845	317159316	XP_001827706.2	2842	0	ABC multidrug transporter [Aspergillus oryzae RIB40]	--	--	--	--	--	K08712	ABCG2.SNQ2	ATP-binding cassette, subfamily G (WHITE), member 2, SNQ2	http://www.genome.jp/dbget-bin/www_bget?ko:K08712	P32568	1268	0	Protein SNQ2 OS=Saccharomyces cerevisiae (strain ATCC 204508 / S288c) GN=SNQ2 PE=1 SV=2	PF01061//PF08477//PF01926//PF00779//PF06422//PF03193//PF00005//PF01580//PF02152	ABC-2 type transporter//Miro-like protein//50S ribosome-binding GTPase//BTK motif//CDR ABC transporter//Protein of unknown function, DUF258//ABC transporter//FtsK/SpoIIIE family//Dihydroneopterin aldolase	GO:0006810//GO:0035556//GO:0006760//GO:0007049//GO:0007264//GO:0046656//GO:0007059//GO:0051301	transport//intracellular signal transduction//folic acid-containing compound metabolic process//cell cycle//small GTPase mediated signal transduction//folic acid biosynthetic process//chromosome segregation//cell division	GO:0042626//GO:0005525//GO:0003924//GO:0005524//GO:0003677//GO:0000166//GO:0016887//GO:0004150	ATPase activity, coupled to transmembrane movement of substances//GTP binding//GTPase activity//ATP binding//DNA binding//nucleotide binding//ATPase activity//dihydroneopterin aldolase activity	GO:0016021//GO:0005622//GO:0016020	integral to membrane//intracellular//membrane	KOG0065	Pleiotropic drug resistance proteins (PDR1-15), ABC superfamily
comp15846_c0	58.2168525500174	18.4970090925064	1.6541	6.9157e-08	1.4528e-06	5196	350636705	EHA25064.1	2263	0	hypothetical protein ASPNIDRAFT_195034 [Aspergillus niger ATCC 1015]	134080844	AM270294.1	478	0	Aspergillus niger contig An12c0380, genomic contig	--	--	--	--	Q9Y7K4	265	5.55828e-23	Uncharacterized protein C2A9.02 OS=Schizosaccharomyces pombe (strain 972 / ATCC 24843) GN=SPBC2A9.02 PE=2 SV=1	PF02254//PF01118//PF00775//PF01073//PF01370//PF04082	TrkA-N domain//Semialdehyde dehydrogenase, NAD binding domain//Dioxygenase//3-beta hydroxysteroid dehydrogenase/isomerase family//NAD dependent epimerase/dehydratase family//Fungal specific transcription factor domain	GO:0055114//GO:0008207//GO:0006813//GO:0008210//GO:0006357//GO:0006725//GO:0044237//GO:0008209//GO:0006694//GO:0006351	oxidation-reduction process//C21-steroid hormone metabolic process//potassium ion transport//estrogen metabolic process//regulation of transcription from RNA polymerase II promoter//cellular aromatic compound metabolic process//cellular metabolic process//androgen metabolic process//steroid biosynthetic process//transcription, DNA-dependent	GO:0008199//GO:0008270//GO:0050662//GO:0003854//GO:0051287//GO:0016620//GO:0003824//GO:0000981//GO:0003677//GO:0016616//GO:0046872	ferric iron binding//zinc ion binding//coenzyme binding//3-beta-hydroxy-delta5-steroid dehydrogenase activity//NAD binding//oxidoreductase activity, acting on the aldehyde or oxo group of donors, NAD or NADP as acceptor//catalytic activity//sequence-specific DNA binding RNA polymerase II transcription factor activity//DNA binding//oxidoreductase activity, acting on the CH-OH group of donors, NAD …	GO:0005634	nucleus	--	--
comp15860_c0	102.430704138893	51.1022398040473	1.0032	1.2306e-07	2.507e-06	4111	358374401	GAA90993.1	1369	0	MFS multidrug transporter [Aspergillus kawachii IFO 4308]	119482252	XM_001261154.1	232	8.90494e-116	Neosartorya fischeri NRRL 181 MFS multidrug transporter, putative (NFIA_092190) partial mRNA	K08157	TPO1	MFS transporter, DHA1 family, multidrug resistance protein	http://www.genome.jp/dbget-bin/www_bget?ko:K08157	O59699	720	3.3593e-105	Uncharacterized transporter C36.02c OS=Schizosaccharomyces pombe (strain 972 / ATCC 24843) GN=SPBC36.02c PE=2 SV=1	PF07690//PF00083	Major Facilitator Superfamily//Sugar (and other) transporter	GO:0055085	transmembrane transport	GO:0022857	transmembrane transporter activity	GO:0016021	integral to membrane	--	--
comp15863_c0	17.1500619660976	3.02968252377261	2.501	0.00026802	0.0030375	1783	317026658	XP_003188575.1	255	4.19506e-21	hypothetical protein ANI_1_222024 [Aspergillus niger CBS 513.88]	--	--	--	--	--	--	--	--	--	--	--	--	--	PF03964//PF02724	Chorion family 2//CDC45-like protein	GO:0006270//GO:0007275	DNA replication initiation//multicellular organismal development	--	--	GO:0042600	chorion	--	--
comp15871_c0	24.5982142313967	7.81339177183461	1.6545	0.0004545	0.0048667	5139	67902714	XP_681613.1	3591	0	hypothetical protein AN8344.2 [Aspergillus nidulans FGSC A4] >gi|40747750|gb|EAA66906.1| hypothetical protein AN8344.2 [Aspergillus nidulans FGSC A4] >gi|259484271|tpe|CBF80350.1| TPA: ABC multidrug transporter (Eurofung) [Aspergillus nidulans FGSC A4]	255941587	XM_002561517.1	662	0	Penicillium chrysogenum Wisconsin 54-1255 hypothetical protein (Pc16g12640) mRNA, complete cds	--	--	--	--	P78595	1948	0	Multidrug resistance protein CDR2 OS=Candida albicans (strain SC5314 / ATCC MYA-2876) GN=CDR2 PE=3 SV=2	PF02790//PF01061//PF00005//PF06422	Cytochrome C oxidase subunit II, transmembrane domain//ABC-2 type transporter//ABC transporter//CDR ABC transporter	GO:0006810//GO:0022900//GO:0006200	transport//electron transport chain//ATP catabolic process	GO:0016887//GO:0042626//GO:0005524	ATPase activity//ATPase activity, coupled to transmembrane movement of substances//ATP binding	GO:0016020//GO:0016021	membrane//integral to membrane	KOG0065	Pleiotropic drug resistance proteins (PDR1-15), ABC superfamily
comp15878_c0	50.5191219122536	20.1447311668389	1.3264	1.0404e-05	0.00015445	4683	212530880	XP_002145597.1	1720	0	feruloyl esterase B precursor, putative [Talaromyces marneffei ATCC 18224] >gi|210074995|gb|EEA29082.1| feruloyl esterase B precursor, putative [Talaromyces marneffei ATCC 18224]	--	--	--	--	--	--	--	--	--	B8NPA4	780	8.40723e-89	Probable feruloyl esterase B-1 OS=Aspergillus flavus (strain ATCC 200026 / FGSC A1120 / NRRL 3357 / JCM 12722 / SRRC 167) GN=faeB-1 PE=3 SV=1	PF03708//PF00501//PF00326	Avian retrovirus envelope protein, gp85//AMP-binding enzyme//Prolyl oligopeptidase family	GO:0006508//GO:0008152	proteolysis//metabolic process	GO:0008236//GO:0003824	serine-type peptidase activity//catalytic activity	GO:0019031	viral envelope	--	--
comp15888_c1	11.2202380704616	0.106304649956934	6.7218	0.00033711	0.003719	2174	358387108	EHK24703.1	1353	1.94364e-179	hypothetical protein TRIVIDRAFT_30044 [Trichoderma virens Gv29-8]	302915894	XM_003051712.1	272	2.7171e-138	Nectria haematococca mpVI 77-13-4 predicted protein, mRNA	--	--	--	--	--	--	--	--	--	--	--	--	--	--	--	--	--	--
comp15892_c0	48.6210316386671	19.8741858326985	1.2907	2.1001e-05	0.00029595	9043	238487276	XP_002374876.1	2949	0	SWI/SNF family DNA-dependent ATPase Ris1, putative [Aspergillus flavus NRRL3357] >gi|220699755|gb|EED56094.1| SWI/SNF family DNA-dependent ATPase Ris1, putative [Aspergillus flavus NRRL3357]	--	--	--	--	--	--	--	--	--	O13762	1077	8.75011e-123	Uncharacterized ATP-dependent helicase C17A2.12 OS=Schizosaccharomyces pombe (strain 972 / ATCC 24843) GN=SPAC17A2.12 PE=2 SV=1	PF14634//PF04851//PF00067//PF00097//PF00176//PF02891//PF13639//PF00271//PF00270//PF04546	zinc-RING finger domain//Type III restriction enzyme, res subunit//Cytochrome P450//Zinc finger, C3HC4 type (RING finger)//SNF2 family N-terminal domain//MIZ/SP-RING zinc finger//Ring finger domain//Helicase conserved C-terminal domain//DEAD/DEAH box helicase//Sigma-70, non-essential region	GO:0006355//GO:0055114//GO:0006352	regulation of transcription, DNA-dependent//oxidation-reduction process//DNA-dependent transcription, initiation	GO:0003676//GO:0008270//GO:0005515//GO:0016787//GO:0016705//GO:0004386//GO:0016987//GO:0003700//GO:0005506//GO:0043167//GO:0020037//GO:0097159//GO:0046872//GO:1901363//GO:0008026//GO:0005524//GO:0003677	nucleic acid binding//zinc ion binding//protein binding//hydrolase activity//oxidoreductase activity, acting on paired donors, with incorporation or reduction of molecular oxygen//helicase activity//sigma factor activity//sequence-specific DNA binding transcription factor activity//iron ion binding//ion binding//heme binding//organic cyclic compound binding//metal ion binding//heterocyclic compou…	GO:0005667	transcription factor complex	KOG1001	Helicase-like transcription factor HLTF/DNA helicase RAD5, DEAD-box superfamily
comp15900_c0	54.0513391663585	12.2250347450474	2.1445	2.041e-09	5.2034e-08	7137	83775562	BAE65682.1	1910	0	unnamed protein product [Aspergillus oryzae RIB40]	--	--	--	--	--	--	--	--	--	Q4WLW5	1389	1.03179e-153	Nonribosomal peptide synthetase 12 OS=Neosartorya fumigata (strain ATCC MYA-4609 / Af293 / CBS 101355 / FGSC A1100) GN=NRPS12 PE=1 SV=1	PF00501//PF02458//PF04739	AMP-binding enzyme//Transferase family//5'-AMP-activated protein kinase beta subunit, interation domain	GO:0008152	metabolic process	GO:0005515//GO:0016747//GO:0003824	protein binding//transferase activity, transferring acyl groups other than amino-acyl groups//catalytic activity	--	--	KOG1178	Non-ribosomal peptide synthetase/alpha-aminoadipate reductase and related enzymes
comp15909_c0	1317.73928280446	494.573879552637	1.4138	3.7224e-121	1.9687e-118	1606	238493845	XP_002378159.1	840	1.25332e-105	60S ribosomal protein L19 [Aspergillus flavus NRRL3357] >gi|220696653|gb|EED52995.1| 60S ribosomal protein L19 [Aspergillus flavus NRRL3357]	317028762	XM_001390592.2	560	0	Aspergillus niger CBS 513.88 60S ribosomal protein L19-A, mRNA	--	--	--	--	O42699	520	9.91694e-61	60S ribosomal protein L19-B OS=Schizosaccharomyces pombe (strain 972 / ATCC 24843) GN=rpl19b PE=2 SV=2	PF09468//PF01280	Ydr279p protein family (RNase H2 complex component)//Ribosomal protein L19e	GO:0042254//GO:0006412	ribosome biogenesis//translation	GO:0003735	structural constituent of ribosome	GO:0005840//GO:0005634//GO:0005622	ribosome//nucleus//intracellular	KOG1696	60s ribosomal protein L19
comp15939_c0	295.612995378976	137.98290412085	1.0992	1.9529e-21	1.1758e-19	7017	350632381	EHA20749.1	4899	0	hypothetical protein ASPNIDRAFT_45389 [Aspergillus niger ATCC 1015]	317038658	XM_001401890.2	769	0	Aspergillus niger CBS 513.88 nucleoporin SONB, mRNA	--	--	--	--	Q9UTK4	427	2.5752e-40	Nucleoporin nup189 OS=Schizosaccharomyces pombe (strain 972 / ATCC 24843) GN=nup189 PE=1 SV=1	PF04096	Nucleoporin autopeptidase	GO:0006810	transport	--	--	GO:0005643	nuclear pore	KOG0845	Nuclear pore complex, Nup98 component (sc Nup145/Nup100/Nup116)
comp15940_c0	91.1748633899382	10.5773126707149	3.1077	2.8361e-20	1.6451e-18	4431	391872769	EIT81864.1	2352	0	LEA domain protein [Aspergillus oryzae 3.042]	121719804	XM_001276600.1	642	0	Aspergillus clavatus NRRL 1 LEA domain protein (ACLA_058330), partial mRNA	--	--	--	--	--	--	--	--	PF05452	Clavanin	--	--	--	--	GO:0005576	extracellular region	--	--
comp15953_c0	35.1312127200426	12.4907963699397	1.4919	8.0006e-05	0.0010084	7579	134076985	CAK45394.1	6474	0	unnamed protein product [Aspergillus niger]	134076866	AM270165.1	153	1.35714e-71	Aspergillus niger contig An08c0100, genomic contig	--	--	--	--	--	--	--	--	PF01440//PF00517//PF04644	Geminivirus AL2 protein//Retroviral envelope protein//Motilin/ghrelin	GO:0007165	signal transduction	GO:0005198//GO:0005179	structural molecule activity//hormone activity	GO:0005576//GO:0019031//GO:0019028	extracellular region//viral envelope//viral capsid	--	--
comp15955_c0	1522.83228830396	222.868230157961	2.7725	1.1073e-283	2.1334e-280	3908	317035725	XP_001396893.2	1349	2.85765e-172	endo-arabinase [Aspergillus niger CBS 513.88]	115401699	XM_001216438.1	349	0	Aspergillus terreus NIH2624 conserved hypothetical protein (ATEG_07817) partial mRNA	--	--	--	--	P94522	198	7.06315e-15	Arabinan endo-1,5-alpha-L-arabinosidase OS=Bacillus subtilis (strain 168) GN=abnA PE=1 SV=3	PF04616//PF05634	Glycosyl hydrolases family 43//APO RNA-binding	GO:0005975	carbohydrate metabolic process	GO:0004553//GO:0003723	hydrolase activity, hydrolyzing O-glycosyl compounds//RNA binding	--	--	KOG2458	Endoplasmic reticulum protein EP58, contains filamin rod domain and KDEL motif
comp15962_c0	116.421477917522	52.6739540536606	1.1442	9.6364e-10	2.5533e-08	4953	350639702	EHA28056.1	1435	0	hypothetical protein ASPNIDRAFT_41995 [Aspergillus niger ATCC 1015]	--	--	--	--	--	K00540	E1.-.-.-	--	http://www.genome.jp/dbget-bin/www_bget?ko:K00540	P15325	486	9.5523e-50	Quinate permease OS=Emericella nidulans (strain FGSC A4 / ATCC 38163 / CBS 112.46 / NRRL 194 / M139) GN=qutD PE=1 SV=2	PF00106//PF03435//PF02719//PF12242//PF02558//PF01085//PF01210//PF01370//PF03808//PF06978//PF02737//PF05210//PF00083//PF09272	short chain dehydrogenase//Saccharopine dehydrogenase//Polysaccharide biosynthesis protein//NAD(P)H binding domain of trans-2-enoyl-CoA reductase//Ketopantoate reductase PanE/ApbA//Hedgehog amino-terminal signalling domain//NAD-dependent glycerol-3-phosphate dehydrogenase N-terminus//NAD dependent epimerase/dehydratase family//Glycosyl transferase WecB/TagA/CpsF family//Ribonucleases P/MRP protei…	GO:0055085//GO:0007275//GO:0015940//GO:0006552//GO:0008152//GO:0055114//GO:0006574//GO:0006631//GO:0044237//GO:0051252//GO:0008033//GO:0009058//GO:0007267//GO:0001682//GO:0009966//GO:0018874//GO:0006550//GO:0006554//GO:0046168//GO:0006633//GO:0006568	transmembrane transport//multicellular organismal development//pantothenate biosynthetic process//leucine catabolic process//metabolic process//oxidation-reduction process//valine catabolic process//fatty acid metabolic process//cellular metabolic process//regulation of RNA metabolic process//tRNA processing//biosynthetic process//cell-cell signaling//tRNA 5'-leader removal//regulation of signal …	GO:0004526//GO:0051287//GO:0050662//GO:0022857//GO:0016616//GO:0008677//GO:0004252//GO:0003824//GO:0016491//GO:0070008//GO:0022891//GO:0003857	ribonuclease P activity//NAD binding//coenzyme binding//transmembrane transporter activity//oxidoreductase activity, acting on the CH-OH group of donors, NAD or NADP as acceptor//2-dehydropantoate 2-reductase activity//serine-type endopeptidase activity//catalytic activity//oxidoreductase activity//serine-type exopeptidase activity//substrate-specific transmembrane transporter activity//3-hydroxy…	GO:0005737//GO:0016021//GO:0016020//GO:0030677	cytoplasm//integral to membrane//membrane//ribonuclease P complex	KOG0254	Predicted transporter (major facilitator superfamily)
comp15981_c0	119.613132176347	47.5713308557277	1.3302	1.0796e-11	3.5687e-10	3076	350635129	EHA23491.1	1691	0	hypothetical protein ASPNIDRAFT_119798 [Aspergillus niger ATCC 1015]	--	--	--	--	--	--	--	--	--	--	--	--	--	--	--	--	--	--	--	--	--	--	--
comp15984_c0	44.8457092263689	14.4042800691645	1.6385	2.5055e-06	4.1742e-05	7019	317034670	XP_001400855.2	4483	0	Na/K ATPase alpha 1 subunit [Aspergillus niger CBS 513.88]	--	--	--	--	--	--	--	--	--	P17326	1307	4.96812e-153	Sodium/potassium-transporting ATPase subunit alpha-A OS=Artemia franciscana PE=2 SV=1	PF05834//PF00122//PF01266//PF01593//PF00320	Lycopene cyclase protein//E1-E2 ATPase//FAD dependent oxidoreductase//Flavin containing amine oxidoreductase//GATA zinc finger	GO:0016117//GO:0055114//GO:0006355	carotenoid biosynthetic process//oxidation-reduction process//regulation of transcription, DNA-dependent	GO:0000166//GO:0003700//GO:0046872//GO:0043565//GO:0016705//GO:0008270//GO:0016491	nucleotide binding//sequence-specific DNA binding transcription factor activity//metal ion binding//sequence-specific DNA binding//oxidoreductase activity, acting on paired donors, with incorporation or reduction of molecular oxygen//zinc ion binding//oxidoreductase activity	GO:0005667	transcription factor complex	KOG0203	Na+/K+ ATPase, alpha subunit
comp16020_c0	34.2361110355112	12.065577770112	1.5046	9.0998e-05	0.0011337	3063	317029466	XP_001391672.2	1546	0	CCR4-NOT transcription complex, subunit 3 [Aspergillus niger CBS 513.88]	134076123	AM270133.1	448	0	Aspergillus niger contig An07c0160, genomic contig	--	--	--	--	O13870	627	2.13748e-68	General negative regulator of transcription subunit 3 OS=Schizosaccharomyces pombe (strain 972 / ATCC 24843) GN=not3 PE=1 SV=2	PF08116//PF08440//PF04065//PF02580//PF06657	PhTx neurotoxin family//Potyviridae polyprotein//Not1 N-terminal domain, CCR4-Not complex component//D-Tyr-tRNA(Tyr) deacylase//Centrosome microtubule-binding domain of Cep57	GO:0019478//GO:0006355//GO:0018144//GO:0006144//GO:0009405	D-amino acid catabolic process//regulation of transcription, DNA-dependent//RNA-protein covalent cross-linking//purine nucleobase metabolic process//pathogenesis	GO:0008017//GO:0016818//GO:0003968//GO:0016788//GO:0005198	microtubule binding//hydrolase activity, acting on acid anhydrides, in phosphorus-containing anhydrides//RNA-directed RNA polymerase activity//hydrolase activity, acting on ester bonds//structural molecule activity	GO:0005634//GO:0045298//GO:0005576//GO:0005737//GO:0031379	nucleus//tubulin complex//extracellular region//cytoplasm//RNA-directed RNA polymerase complex	KOG2150	CCR4-NOT transcriptional regulation complex, NOT5 subunit
comp16027_c0	37.4878223378546	9.99263709595175	1.9075	2.7399e-06	4.5396e-05	2855	358366361	GAA82982.1	1527	0	similar to An04g05840 [Aspergillus kawachii IFO 4308]	--	--	--	--	--	--	--	--	--	--	--	--	--	PF00657//PF11837	GDSL-like Lipase/Acylhydrolase//Domain of unknown function (DUF3357)	GO:0006012//GO:0005985//GO:0005982//GO:0006629	galactose metabolic process//sucrose metabolic process//starch metabolic process//lipid metabolic process	GO:0016788//GO:0004564//GO:0004575	hydrolase activity, acting on ester bonds//beta-fructofuranosidase activity//sucrose alpha-glucosidase activity	GO:0017177	glucosidase II complex	--	--
comp16038_c0	24.3824404223494	7.17556387209301	1.7647	0.00029282	0.0032814	1386	119482808	XP_001261432.1	334	7.46477e-34	hypothetical protein NFIA_026090 [Neosartorya fischeri NRRL 181] >gi|119409587|gb|EAW19535.1| conserved hypothetical protein [Neosartorya fischeri NRRL 181]	--	--	--	--	--	--	--	--	--	--	--	--	--	--	--	--	--	--	--	--	--	--	--
comp16057_c0	93.9335315386084	37.3129321348837	1.332	1.673e-09	4.3059e-08	4731	42405320	AAS13488.1	1990	0	EstA precursor [Aspergillus niger] >gi|350639010|gb|EHA27365.1| carboxylesterase estA [Aspergillus niger ATCC 1015]	--	--	--	--	--	K01066	E3.1.1.-	esterase / lipase	http://www.genome.jp/dbget-bin/www_bget?ko:K01066	P79066	577	2.89054e-61	Lipase 1 OS=Geotrichum fermentans GN=LIP1 PE=1 SV=1	PF07859//PF00326//PF00612	alpha/beta hydrolase fold//Prolyl oligopeptidase family//IQ calmodulin-binding motif	GO:0006508//GO:0008152//GO:0042572	proteolysis//metabolic process//retinol metabolic process	GO:0050253//GO:0004091//GO:0080032//GO:0080031//GO:0008236//GO:0080030//GO:0005515//GO:0016787	retinyl-palmitate esterase activity//carboxylesterase activity//methyl jasmonate esterase activity//methyl salicylate esterase activity//serine-type peptidase activity//methyl indole-3-acetate esterase activity//protein binding//hydrolase activity	--	--	KOG4389	Acetylcholinesterase/Butyrylcholinesterase
comp16061_c0	299.081918982427	52.0914045718966	2.5214	1.0663e-52	1.6434e-50	2785	67523097	XP_659609.1	544	2.2101e-61	hypothetical protein AN2005.2 [Aspergillus nidulans FGSC A4] >gi|40744750|gb|EAA63906.1| hypothetical protein AN2005.2 [Aspergillus nidulans FGSC A4] >gi|259487372|tpe|CBF85997.1| TPA: histidine-containing phosphotransfer protein (Eurofung) [Aspergillus nidulans FGSC A4]	398411771	XM_003857174.1	41	9.01663e-10	Mycosphaerella graminicola IPO323 histidine containing phosphotransmitter protein (MgYpd1) mRNA, complete cds	--	--	--	--	O94321	314	8.44666e-30	Multistep phosphorelay regulator 1 OS=Schizosaccharomyces pombe (strain 972 / ATCC 24843) GN=mpr1 PE=1 SV=1	PF07462//PF06003//PF01627//PF03326	Merozoite surface protein 1 (MSP1) C-terminus//Survival motor neuron protein (SMN)//Hpt domain//Herpesvirus transcription activation factor (transactivator)	GO:0009405//GO:0007165//GO:0006397//GO:0006355//GO:0000160	pathogenesis//signal transduction//mRNA processing//regulation of transcription, DNA-dependent//phosphorelay signal transduction system	GO:0003723//GO:0004871	RNA binding//signal transducer activity	GO:0016020//GO:0005737//GO:0005634	membrane//cytoplasm//nucleus	--	--
comp16064_c0	295.263082185304	136.865642249803	1.1092	1.2338e-21	7.4954e-20	4693	358372128	GAA88733.1	453	2.10135e-47	integral membrane protein [Aspergillus kawachii IFO 4308]	317026015	XM_001388712.2	47	7.05553e-13	Aspergillus niger CBS 513.88 integral membrane protein, mRNA	--	--	--	--	--	--	--	--	PF03141//PF01080	Putative S-adenosyl-L-methionine-dependent methyltransferase//Presenilin	--	--	GO:0008168//GO:0004190	methyltransferase activity//aspartic-type endopeptidase activity	GO:0016021	integral to membrane	--	--
comp16069_c0	49.987599095967	10.6836173206718	2.2262	4.1881e-09	1.0373e-07	3867	317139876	XP_001817818.2	1386	0	calcium transporting ATPase (Pmc1) [Aspergillus oryzae RIB40]	--	--	--	--	--	K05850	ATP2B	Ca2+ transporting ATPase, plasma membrane	http://www.genome.jp/dbget-bin/www_bget?ko:K05850	Q9HDW7	1041	4.45792e-118	Calcium-transporting ATPase 2 OS=Schizosaccharomyces pombe (strain 972 / ATCC 24843) GN=pmc1 PE=2 SV=1	PF00122	E1-E2 ATPase	--	--	GO:0000166//GO:0046872	nucleotide binding//metal ion binding	--	--	KOG0204	Calcium transporting ATPase
comp16082_c1	67.9687498499119	27.5839305708251	1.301	4.3234e-07	8.1322e-06	5055	145233945	XP_001400345.1	3489	0	morphogenesis protein (Msb1) [Aspergillus niger CBS 513.88] >gi|134057284|emb|CAK37898.1| unnamed protein product [Aspergillus niger] >gi|350635072|gb|EHA23434.1| hypothetical protein ASPNIDRAFT_173915 [Aspergillus niger ATCC 1015]	--	--	--	--	--	--	--	--	--	P21339	329	3.11415e-29	Morphogenesis-related protein MSB1 OS=Saccharomyces cerevisiae (strain ATCC 204508 / S288c) GN=MSB1 PE=1 SV=1	PF02068//PF00620	Plant PEC family metallothionein//RhoGAP domain	GO:0007165	signal transduction	GO:0008270	zinc ion binding	--	--	--	--
comp16088_c1	346.532018083997	124.695354399483	1.4746	8.6323e-35	8.4669e-33	4800	119467536	XP_001257574.1	3733	0	sodium P-type ATPase, putative [Neosartorya fischeri NRRL 181] >gi|119405726|gb|EAW15677.1| sodium P-type ATPase, putative [Neosartorya fischeri NRRL 181]	115386489	XM_001209786.1	583	0	Aspergillus terreus NIH2624 calcium-transporting ATPase 3 (ATEG_07100) partial mRNA	K01536	E3.6.3.7	Na+-exporting ATPase	http://www.genome.jp/dbget-bin/www_bget?ko:K01536	Q01896	2310	0	Sodium transport ATPase 2 OS=Saccharomyces cerevisiae (strain ATCC 204508 / S288c) GN=ENA2 PE=1 SV=1	PF00122	E1-E2 ATPase	GO:0006754//GO:0006812	ATP biosynthetic process//cation transport	GO:0046872//GO:0000166//GO:0015662//GO:0005524	metal ion binding//nucleotide binding//ATPase activity, coupled to transmembrane movement of ions, phosphorylative mechanism//ATP binding	GO:0016021	integral to membrane	KOG0202	Ca2+ transporting ATPase
comp16090_c0	63.6173113674572	14.5105847191214	2.1323	8.9233e-11	2.6684e-09	12936	145246072	XP_001395285.1	6613	0	sterigmatocystin biosynthesis fatty acid synthase subunit beta [Aspergillus niger CBS 513.88] >gi|134079997|emb|CAK48481.1| unnamed protein product [Aspergillus niger]	--	--	--	--	--	K00668	FAS1	fatty acid synthase subunit beta, fungi type	http://www.genome.jp/dbget-bin/www_bget?ko:K00668	Q5B7V0	4963	0	Fatty acid synthase subunit alpha OS=Emericella nidulans (strain FGSC A4 / ATCC 38163 / CBS 112.46 / NRRL 194 / M139) GN=fasA PE=2 SV=1	PF03060//PF00106//PF01648//PF00651//PF01575//PF08354//PF14860//PF00118	Nitronate monooxygenase//short chain dehydrogenase//4'-phosphopantetheinyl transferase superfamily//BTB/POZ domain//MaoC like domain//Domain of unknown function (DUF1729)//DrrA phosphatidylinositol 4-phosphate binding domain//TCP-1/cpn60 chaperonin family	GO:0006807//GO:0044710//GO:0015940//GO:0042967//GO:0032313//GO:0006633//GO:0055114//GO:0008152//GO:0009405//GO:0009059//GO:0044267	nitrogen compound metabolic process//single-organism metabolic process//pantothenate biosynthetic process//acyl-carrier-protein biosynthetic process//regulation of Rab GTPase activity//fatty acid biosynthetic process//oxidation-reduction process//metabolic process//pathogenesis//macromolecule biosynthetic process//cellular protein metabolic process	GO:0000287//GO:0005515//GO:0016491//GO:0005524//GO:0016417//GO:0016829//GO:0004312//GO:0017137//GO:0004318//GO:0008897//GO:0018580	magnesium ion binding//protein binding//oxidoreductase activity//ATP binding//S-acyltransferase activity//lyase activity//fatty acid synthase activity//Rab GTPase binding//enoyl-[acyl-carrier-protein] reductase (NADH) activity//holo-[acyl-carrier-protein] synthase activity//nitronate monooxygenase activity	GO:0044161//GO:0005835	host cell cytoplasmic vesicle//fatty acid synthase complex	--	--
comp16092_c0	45.0967260908939	15.2015649438415	1.5688	4.1627e-06	6.6834e-05	4191	350629896	EHA18269.1	4116	0	hypothetical protein ASPNIDRAFT_176875 [Aspergillus niger ATCC 1015]	--	--	--	--	--	--	--	--	--	Q12324	164	5.32912e-10	Calcium channel YVC1 OS=Saccharomyces cerevisiae (strain ATCC 204508 / S288c) GN=YVC1 PE=1 SV=2	PF00520	Ion transport protein	GO:0055085//GO:0006811	transmembrane transport//ion transport	GO:0005216	ion channel activity	GO:0016020//GO:0016021	membrane//integral to membrane	--	--
comp16093_c0	24.4241566920985	7.44132549698535	1.7147	0.00036242	0.0039705	3413	317030818	XP_001392300.2	238	2.04298e-17	hypothetical protein ANI_1_1710074 [Aspergillus niger CBS 513.88]	--	--	--	--	--	--	--	--	--	--	--	--	--	--	--	--	--	--	--	--	--	--	--
comp16093_c1	62.7901784327758	30.1373682627906	1.059	1.8543e-05	0.00026449	5102	121701991	XP_001269260.1	440	3.81485e-44	mitochondrial carrier protein, putative [Aspergillus clavatus NRRL 1] >gi|119397403|gb|EAW07834.1| mitochondrial carrier protein, putative [Aspergillus clavatus NRRL 1]	195539542	NM_001130749.1	39	2.1491e-08	Bos taurus uncharacterized LOC508098 (LOC508098), mRNA >gi|190694295|gb|EU781031.1| Bos taurus artiodactyl-specific sub-telomeric protein (LOC508098) mRNA, complete cds	--	--	--	--	O60029	145	2.98829e-08	Putative mitochondrial carrier protein PET8 OS=Ashbya gossypii (strain ATCC 10895 / CBS 109.51 / FGSC 9923 / NRRL Y-1056) GN=PET8 PE=3 SV=1	--	--	--	--	--	--	--	--	KOG0768	Mitochondrial carrier protein PET8
comp16113_c0	28.086557477662	7.65393479689921	1.8756	5.7815e-05	0.00075116	2810	317027058	XP_001400018.2	2310	0	kinesin family protein [Aspergillus niger CBS 513.88]	317027057	XM_001399981.2	301	2.66545e-154	Aspergillus niger CBS 513.88 kinesin family protein, mRNA	--	--	--	--	Q1MTQ7	392	3.75729e-38	Kinesin-like motor protein 9 OS=Schizosaccharomyces pombe (strain 972 / ATCC 24843) GN=klp9 PE=1 SV=2	PF07716//PF05187//PF00225	Basic region leucine zipper//Electron transfer flavoprotein-ubiquinone oxidoreductase//Kinesin motor domain	GO:0007017//GO:0055114//GO:0007018//GO:0006355	microtubule-based process//oxidation-reduction process//microtubule-based movement//regulation of transcription, DNA-dependent	GO:0003777//GO:0005524//GO:0043565//GO:0003700//GO:0008017//GO:0004174	microtubule motor activity//ATP binding//sequence-specific DNA binding//sequence-specific DNA binding transcription factor activity//microtubule binding//electron-transferring-flavoprotein dehydrogenase activity	GO:0005667//GO:0005874//GO:0045298	transcription factor complex//microtubule//tubulin complex	KOG0247	Kinesin-like protein
comp16124_c0	154.244828528445	55.2768234078561	1.4805	1.9085e-16	8.9841e-15	3928	145229367	XP_001388992.1	1689	0	origin recognition complex subunit Orc5 [Aspergillus niger CBS 513.88] >gi|134055096|emb|CAK43736.1| unnamed protein product [Aspergillus niger]	115396761	XM_001214020.1	104	1.21476e-44	Aspergillus terreus NIH2624 conserved hypothetical protein (ATEG_04842) partial mRNA	--	--	--	--	O43114	183	1.59201e-12	Origin recognition complex subunit 5 OS=Schizosaccharomyces pombe (strain 972 / ATCC 24843) GN=orc5 PE=1 SV=2	PF14630//PF00400	Origin recognition complex (ORC) subunit 5 C-terminus//WD domain, G-beta repeat	GO:0006260	DNA replication	GO:0005515	protein binding	GO:0005634//GO:0000808	nucleus//origin recognition complex	KOG2543	Origin recognition complex, subunit 5
comp16156_c0	38.0477553723324	8.31036601038328	2.1948	3.5818e-07	6.8373e-06	3859	350636807	EHA25165.1	1731	0	hypothetical protein ASPNIDRAFT_186794 [Aspergillus niger ATCC 1015]	121698281	XM_001267770.1	521	0	Aspergillus clavatus NRRL 1 transcription factor TFIIE complex alpha subunit, putative (ACLA_080290), partial mRNA	--	--	--	--	Q755C8	833	1.37424e-96	tRNA pseudouridine synthase 1 OS=Ashbya gossypii (strain ATCC 10895 / CBS 109.51 / FGSC 9923 / NRRL Y-1056) GN=PUS1 PE=3 SV=2	PF01416//PF01370	tRNA pseudouridine synthase//NAD dependent epimerase/dehydratase family	GO:0044237//GO:0009451//GO:0001522	cellular metabolic process//RNA modification//pseudouridine synthesis	GO:0050662//GO:0003824//GO:0009982//GO:0003723	coenzyme binding//catalytic activity//pseudouridine synthase activity//RNA binding	--	--	KOG2553	Pseudouridylate synthase
comp16157_c0	48.9709448323389	15.5204788937123	1.6578	7.3168e-07	1.3263e-05	4250	238488735	XP_002375605.1	619	4.51939e-92	AflR-like C6 transcription factor, putative [Aspergillus flavus NRRL3357] >gi|220697993|gb|EED54333.1| AflR-like C6 transcription factor, putative [Aspergillus flavus NRRL3357]	--	--	--	--	--	--	--	--	--	--	--	--	--	PF00172	Fungal Zn(2)-Cys(6) binuclear cluster domain	GO:0006355	regulation of transcription, DNA-dependent	GO:0000981//GO:0008270	sequence-specific DNA binding RNA polymerase II transcription factor activity//zinc ion binding	GO:0005634	nucleus	--	--
comp16159_c0	58.4754214978591	6.27197434745908	3.2208	7.0184e-14	2.7516e-12	3369	145234855	XP_001390076.1	1536	0	hypothetical protein ANI_1_1078034 [Aspergillus niger CBS 513.88] >gi|134057750|emb|CAK38147.1| unnamed protein product [Aspergillus niger]	--	--	--	--	--	--	--	--	--	--	--	--	--	PF12300//PF04624//PF05336	Protein of unknown function (DUF3628)//Dec-1 repeat//Domain of unknown function (DUF718)	GO:0007304//GO:0019299	chorion-containing eggshell formation//rhamnose metabolic process	GO:0016817//GO:0005213//GO:0016857	hydrolase activity, acting on acid anhydrides//structural constituent of chorion//racemase and epimerase activity, acting on carbohydrates and derivatives	GO:0005576//GO:0042600//GO:0005737	extracellular region//chorion//cytoplasm	--	--
comp16161_c1	48.2254463220804	18.6357366607002	1.3717	1.1053e-05	0.0001636	5058	121701741	XP_001269135.1	1067	4.39781e-142	RNA export mediator Gle1, putative [Aspergillus clavatus NRRL 1] >gi|119397278|gb|EAW07709.1| RNA export mediator Gle1, putative [Aspergillus clavatus NRRL 1]	--	--	--	--	--	--	--	--	--	Q12315	149	3.96839e-08	Nucleoporin GLE1 OS=Saccharomyces cerevisiae (strain ATCC 204508 / S288c) GN=GLE1 PE=1 SV=1	PF07817//PF00646//PF05279	GLE1-like protein//F-box domain//Aspartyl beta-hydroxylase N-terminal region	GO:0016973	poly(A)+ mRNA export from nucleus	GO:0005515	protein binding	GO:0016020//GO:0005643	membrane//nuclear pore	--	--
comp16166_c0	45.7810886885891	18.7627707173988	1.2869	3.781e-05	0.00051146	12430	296803849	XP_002842777.1	1798	0	Fum1p [Arthroderma otae CBS 113480] >gi|238846127|gb|EEQ35789.1| Fum1p [Arthroderma otae CBS 113480]	--	--	--	--	--	--	--	--	--	O07798	269	6.12895e-83	Phthioceranic/hydroxyphthioceranic acid synthase OS=Mycobacterium tuberculosis GN=pks2 PE=1 SV=1	PF00107//PF08240//PF00108//PF04116//PF00398//PF00106//PF08545//PF00487	Zinc-binding dehydrogenase//Alcohol dehydrogenase GroES-like domain//Thiolase, N-terminal domain//Fatty acid hydroxylase superfamily//Ribosomal RNA adenine dimethylase//short chain dehydrogenase//3-Oxoacyl-[acyl-carrier-protein (ACP)] synthase III//Fatty acid desaturase	GO:0042967//GO:0006629//GO:0008152//GO:0006396//GO:0000154//GO:0055114//GO:0006633	acyl-carrier-protein biosynthetic process//lipid metabolic process//metabolic process//RNA processing//rRNA modification//oxidation-reduction process//fatty acid biosynthetic process	GO:0004315//GO:0016747//GO:0005506//GO:0008649//GO:0016491//GO:0008270//GO:0000179	3-oxoacyl-[acyl-carrier-protein] synthase activity//transferase activity, transferring acyl groups other than amino-acyl groups//iron ion binding//rRNA methyltransferase activity//oxidoreductase activity//zinc ion binding//rRNA (adenine-N6,N6-)-dimethyltransferase activity	GO:0005835	fatty acid synthase complex	KOG1600	Fatty acid desaturase
comp16174_c0	53.7553694249486	26.4698578392764	1.0221	0.00010629	0.0013079	4785	317025836	XP_001388470.2	2179	0	Zn(II)2Cys6 transcription factor [Aspergillus niger CBS 513.88]	--	--	--	--	--	K01027	OXCT	3-oxoacid CoA-transferase	http://www.genome.jp/dbget-bin/www_bget?ko:K01027	P55809	929	2.38782e-133	Succinyl-CoA:3-ketoacid coenzyme A transferase 1, mitochondrial OS=Homo sapiens GN=OXCT1 PE=1 SV=1	PF01845//PF01476//PF01144//PF00172//PF03823//PF04706//PF08125//PF04082	CcdB protein//LysM domain//Coenzyme A transferase//Fungal Zn(2)-Cys(6) binuclear cluster domain//Neurokinin B//Dickkopf N-terminal cysteine-rich region//Mannitol dehydrogenase C-terminal domain//Fungal specific transcription factor domain	GO:0007275//GO:0007217//GO:0006355//GO:0006276//GO:0008152//GO:0055114//GO:0030178//GO:0006351//GO:0016998	multicellular organismal development//tachykinin receptor signaling pathway//regulation of transcription, DNA-dependent//plasmid maintenance//metabolic process//oxidation-reduction process//negative regulation of Wnt receptor signaling pathway//transcription, DNA-dependent//cell wall macromolecule catabolic process	GO:0016491//GO:0008270//GO:0050662//GO:0003677//GO:0000981//GO:0008410//GO:0008657	oxidoreductase activity//zinc ion binding//coenzyme binding//DNA binding//sequence-specific DNA binding RNA polymerase II transcription factor activity//CoA-transferase activity//DNA topoisomerase (ATP-hydrolyzing) inhibitor activity	GO:0005576//GO:0005634	extracellular region//nucleus	--	--
comp16187_c2	1356.89791367037	548.235935327647	1.3074	1.1439e-113	5.6097e-111	7006	317025992	XP_001388705.2	2217	0	alpha/beta hydrolase [Aspergillus niger CBS 513.88]	317035513	XM_001397165.2	378	0	Aspergillus niger CBS 513.88 60S ribosomal protein L32, mRNA	--	--	--	--	O14249	642	7.98063e-71	probable cardiolipin-specific deacylase, mitochondrial OS=Schizosaccharomyces pombe (strain 972 / ATCC 24843) GN=SPAC6G10.03c PE=2 SV=1	PF07224//PF10186//PF02894//PF12740//PF07859//PF01496//PF01118//PF00957//PF01655//PF01408//PF06821//PF01576//PF13851//PF01764//PF00975//PF01600//PF00627//PF04065//PF02230//PF01609//PF05064//PF00326	Chlorophyllase//UV radiation resistance protein and autophagy-related subunit 14//Oxidoreductase family, C-terminal alpha/beta domain//Chlorophyllase enzyme//alpha/beta hydrolase fold//V-type ATPase 116kDa subunit family//Semialdehyde dehydrogenase, NAD binding domain//Synaptobrevin//Ribosomal protein L32//Oxidoreductase family, NAD-binding Rossmann fold//Serine hydrolase//Myosin tail//Growth-arr…	GO:0015992//GO:0009058//GO:0006313//GO:0016042//GO:0019064//GO:0006629//GO:0048870//GO:0008152//GO:0006508//GO:0055114//GO:0015994//GO:0042254//GO:0006412//GO:0010508//GO:0015991//GO:0046486//GO:0006355//GO:0015996//GO:0016192	proton transport//biosynthetic process//transposition, DNA-mediated//lipid catabolic process//viral entry into host cell via membrane fusion with the plasma membrane//lipid metabolic process//cell motility//metabolic process//proteolysis//oxidation-reduction process//chlorophyll metabolic process//ribosome biogenesis//translation//positive regulation of autophagy//ATP hydrolysis coupled proton tr…	GO:0017056//GO:0004806//GO:0015078//GO:0016620//GO:0051287//GO:0016787//GO:0004803//GO:0003677//GO:0003774//GO:0016491//GO:0003735//GO:0008236//GO:0016788//GO:0047746//GO:0005515	structural constituent of nuclear pore//triglyceride lipase activity//hydrogen ion transmembrane transporter activity//oxidoreductase activity, acting on the aldehyde or oxo group of donors, NAD or NADP as acceptor//NAD binding//hydrolase activity//transposase activity//DNA binding//motor activity//oxidoreductase activity//structural constituent of ribosome//serine-type peptidase activity//hydrol…	GO:0016459//GO:0005634//GO:0033179//GO:0016020//GO:0031514//GO:0016021//GO:0005840//GO:0005643//GO:0005622	myosin complex//nucleus//proton-transporting V-type ATPase, V0 domain//membrane//motile cilium//integral to membrane//ribosome//nuclear pore//intracellular	KOG4409	Predicted hydrolase/acyltransferase (alpha/beta hydrolase superfamily)
comp16188_c3	67.0337300107068	31.5193287122308	1.0887	6.7897e-06	0.00010441	3373	145253272	XP_001398149.1	2106	0	MFS transporter [Aspergillus niger CBS 513.88] >gi|134083711|emb|CAK42950.1| unnamed protein product [Aspergillus niger]	145253271	XM_001398112.1	336	1.12099e-173	Aspergillus niger CBS 513.88 MFS transporter, mRNA	--	--	--	--	Q9P6J0	401	1.61488e-39	Uncharacterized transporter C1683.12 OS=Schizosaccharomyces pombe (strain 972 / ATCC 24843) GN=SPBC1683.12 PE=2 SV=1	PF07690//PF13639//PF00083	Major Facilitator Superfamily//Ring finger domain//Sugar (and other) transporter	GO:0055085	transmembrane transport	GO:0022857//GO:0008270//GO:0005515	transmembrane transporter activity//zinc ion binding//protein binding	GO:0016021	integral to membrane	KOG2532	Permease of the major facilitator superfamily
comp16220_c0	594.571204044215	175.958114224965	1.7566	3.4336e-71	8.1959e-69	3986	358366081	GAA82702.1	2373	0	methionine-tRNA synthetase [Aspergillus kawachii IFO 4308]	--	--	--	--	--	--	--	--	--	Q9C2H9	1382	1.69239e-173	Probable methionine--tRNA ligase, mitochondrial OS=Neurospora crassa (strain ATCC 24698 / 74-OR23-1A / CBS 708.71 / DSM 1257 / FGSC 987) GN=93G11.130 PE=3 SV=1	PF05408//PF09334//PF00133//PF08264	Foot-and-mouth virus L-proteinase//tRNA synthetases class I (M)//tRNA synthetases class I (I, L, M and V)//Anticodon-binding domain of tRNA	GO:0019082//GO:0006555//GO:0006431//GO:0006508//GO:0006418//GO:0016032	viral protein processing//methionine metabolic process//methionyl-tRNA aminoacylation//proteolysis//tRNA aminoacylation for protein translation//viral process	GO:0004812//GO:0004825//GO:0000166//GO:0005524//GO:0004197	aminoacyl-tRNA ligase activity//methionine-tRNA ligase activity//nucleotide binding//ATP binding//cysteine-type endopeptidase activity	GO:0005737	cytoplasm	KOG0436	Methionyl-tRNA synthetase
comp16234_c1	133.54816438764	40.6083762835486	1.7175	7.0171e-17	3.4413e-15	7105	83774685	BAE64808.1	1944	0	unnamed protein product [Aspergillus oryzae RIB40] >gi|391874424|gb|EIT83313.1| hypothetical protein Ao3042_11448 [Aspergillus oryzae 3.042]	--	--	--	--	--	--	--	--	--	--	--	--	--	PF12919	TcdA/TcdB catalytic glycosyltransferase domain	--	--	GO:0016757//GO:0016772	transferase activity, transferring glycosyl groups//transferase activity, transferring phosphorus-containing groups	--	--	--	--
comp16261_c0	179.017459922155	56.819835401981	1.6556	2.9968e-21	1.7883e-19	12662	255952969	XP_002567237.1	6109	0	Pc21g01710 [Penicillium chrysogenum Wisconsin 54-1255] >gi|211588948|emb|CAP95068.1| Pc21g01710 [Penicillium chrysogenum Wisconsin 54-1255]	115401877	XM_001216527.1	606	0	Aspergillus terreus NIH2624 conserved hypothetical protein (ATEG_07906) partial mRNA	--	--	--	--	Q4WF61	5774	0	Nonribosomal peptide synthetase 3 OS=Neosartorya fumigata (strain ATCC MYA-4609 / Af293 / CBS 101355 / FGSC A1100) GN=NRPS3 PE=2 SV=2	PF00501//PF01048//PF01563//PF00107//PF08240//PF07690	AMP-binding enzyme//Phosphorylase superfamily//Alphavirus E3 glycoprotein//Zinc-binding dehydrogenase//Alcohol dehydrogenase GroES-like domain//Major Facilitator Superfamily	GO:0008152//GO:0055114//GO:0055085//GO:0009116	metabolic process//oxidation-reduction process//transmembrane transport//nucleoside metabolic process	GO:0016491//GO:0008270//GO:0004252//GO:0003824	oxidoreductase activity//zinc ion binding//serine-type endopeptidase activity//catalytic activity	GO:0055036//GO:0019028//GO:0016021	virion membrane//viral capsid//integral to membrane	KOG1178	Non-ribosomal peptide synthetase/alpha-aminoadipate reductase and related enzymes
comp16264_c0	41.5004959401049	7.81339177183461	2.4091	2.5664e-08	5.7073e-07	4512	317036503	XP_001397460.2	2246	0	Myb-like DNA-binding protein [Aspergillus niger CBS 513.88]	255955384	XM_002568399.1	120	1.78173e-53	Penicillium chrysogenum Wisconsin 54-1255 hypothetical protein (Pc21g14300) mRNA, complete cds	--	--	--	--	Q10369	197	6.5367e-14	Uncharacterized protein C22E12.19 OS=Schizosaccharomyces pombe (strain 972 / ATCC 24843) GN=SPAC22E12.19 PE=2 SV=2	PF00249	Myb-like DNA-binding domain	--	--	GO:0003682	chromatin binding	GO:0000785	chromatin	KOG1878	Nuclear receptor coregulator SMRT/SMRTER, contains Myb-like domains
comp16272_c0	55.3459820206426	11.9061207951766	2.2168	6.8185e-10	1.8521e-08	5483	67525725	XP_660924.1	453	3.0962e-45	hypothetical protein AN3320.2 [Aspergillus nidulans FGSC A4] >gi|40744108|gb|EAA63288.1| hypothetical protein AN3320.2 [Aspergillus nidulans FGSC A4]	--	--	--	--	--	--	--	--	--	--	--	--	--	PF13606//PF00023//PF01544	Ankyrin repeat//Ankyrin repeat//CorA-like Mg2+ transporter protein	GO:0055085//GO:0030001	transmembrane transport//metal ion transport	GO:0005515//GO:0046873	protein binding//metal ion transmembrane transporter activity	GO:0016020	membrane	--	--
comp16273_c0	49.4481645733486	19.9852741919035	1.307	1.5407e-05	0.00022331	5846	358370613	GAA87224.1	2102	0	THO complex subunit Tho1 [Aspergillus kawachii IFO 4308]	317034880	XM_001400643.2	237	2.10942e-118	Aspergillus niger CBS 513.88 THO complex subunit Tho1, mRNA	K12878	THOC1	THO complex subunit 1	http://www.genome.jp/dbget-bin/www_bget?ko:K12878	Q9URT2	379	1.712e-35	Uncharacterized protein P25A2.03 OS=Schizosaccharomyces pombe (strain 972 / ATCC 24843) GN=SPCP25A2.03 PE=1 SV=1	PF00847//PF01805	AP2 domain//Surp module	GO:0006396//GO:0006355	RNA processing//regulation of transcription, DNA-dependent	GO:0003723//GO:0003700	RNA binding//sequence-specific DNA binding transcription factor activity	GO:0005667	transcription factor complex	KOG2491	Nuclear matrix protein
comp16275_c0	54.5335936295793	15.8393928435831	1.7836	5.0685e-08	1.0885e-06	4543	--	--	--	--	--	--	--	--	--	--	--	--	--	--	--	--	--	--	--	--	--	--	--	--	--	--	--	--
comp16275_c7	41.7881943521681	8.45121967157621	2.3059	4.5251e-08	9.8036e-07	773	159125507	EDP50624.1	339	4.04743e-34	GATA transcription factor LreB [Aspergillus fumigatus A1163]	--	--	--	--	--	--	--	--	--	Q00858	224	1.5385e-19	Cutinase gene palindrome-binding protein OS=Fusarium solani subsp. pisi PE=2 SV=1	PF13188//PF00989//PF13426//PF08447	PAS domain//PAS fold//PAS domain//PAS fold	GO:0007165//GO:0006355	signal transduction//regulation of transcription, DNA-dependent	GO:0003700//GO:0043565//GO:0008270//GO:0005515//GO:0004871	sequence-specific DNA binding transcription factor activity//sequence-specific DNA binding//zinc ion binding//protein binding//signal transducer activity	GO:0005667	transcription factor complex	--	--
comp16287_c0	286.834237957885	85.7878525152453	1.7414	6.3009e-35	6.2255e-33	13350	358367838	GAA84456.1	12527	0	glycosyl transferase, group 1 family protein [Aspergillus kawachii IFO 4308]	317140797	XM_001818352.2	1469	0	Aspergillus oryzae RIB40 glycosyl transferase, group 1 family protein, mRNA	--	--	--	--	P40977	454	7.49675e-44	1-phosphatidylinositol 4,5-bisphosphate phosphodiesterase 1 OS=Schizosaccharomyces pombe (strain 972 / ATCC 24843) GN=plc1 PE=1 SV=1	PF06512//PF00387//PF02538//PF01442//PF02311//PF02529//PF00534	Sodium ion transport-associated//Phosphatidylinositol-specific phospholipase C, Y domain//Hydantoinase B/oxoprolinase//Apolipoprotein A1/A4/E domain//AraC-like ligand binding domain//Cytochrome B6-F complex subunit 5//Glycosyl transferases group 1	GO:0009058//GO:0046339//GO:0009395//GO:0006814//GO:0006869//GO:0006355//GO:0042157//GO:0006629//GO:0035556//GO:0007165	biosynthetic process//diacylglycerol metabolic process//phospholipid catabolic process//sodium ion transport//lipid transport//regulation of transcription, DNA-dependent//lipoprotein metabolic process//lipid metabolic process//intracellular signal transduction//signal transduction	GO:0005248//GO:0004435//GO:0008289//GO:0016740//GO:0003824	voltage-gated sodium channel activity//phosphatidylinositol phospholipase C activity//lipid binding//transferase activity//catalytic activity	GO:0001518//GO:0009512//GO:0005576	voltage-gated sodium channel complex//cytochrome b6f complex//extracellular region	KOG0169	Phosphoinositide-specific phospholipase C
comp16295_c0	41.4274924680439	3.88011972342807	3.4164	1.2408e-10	3.6221e-09	3325	259479369	CBF69531.1	842	4.02087e-146	TPA: cytochrome P450, putative (Eurofung) [Aspergillus nidulans FGSC A4]	--	--	--	--	--	--	--	--	--	Q12612	284	2.42473e-43	Trichodiene oxygenase OS=Fusarium sporotrichioides GN=TRI4 PE=3 SV=1	PF00106//PF13237//PF00067	short chain dehydrogenase//4Fe-4S dicluster domain//Cytochrome P450	GO:0008152//GO:0055114	metabolic process//oxidation-reduction process	GO:0016491//GO:0051536//GO:0016705//GO:0005506//GO:0020037	oxidoreductase activity//iron-sulfur cluster binding//oxidoreductase activity, acting on paired donors, with incorporation or reduction of molecular oxygen//iron ion binding//heme binding	--	--	KOG0158	Cytochrome P450 CYP3/CYP5/CYP6/CYP9 subfamilies
comp16298_c0	82.3141119214092	30.6688915125753	1.4244	4.2608e-09	1.0515e-07	14733	212536392	XP_002148352.1	6515	0	polyketide synthase, putative [Talaromyces marneffei ATCC 18224] >gi|210070751|gb|EEA24841.1| polyketide synthase, putative [Talaromyces marneffei ATCC 18224] >gi|296239553|gb|ADH01662.1| putative PKS/NRPS2 [Talaromyces marneffei]	164511408	AM746336.1	55	7.9434e-17	Streptomyces collinus kirromycin biosynthesis gene cluster, strain Tu 365	K00665	FASN	fatty acid synthase, animal type	http://www.genome.jp/dbget-bin/www_bget?ko:K00665	Q4WAZ9	2606	0	Nonribosomal peptide synthetase 14 OS=Neosartorya fumigata (strain ATCC MYA-4609 / Af293 / CBS 101355 / FGSC A1100) GN=NRPS14 PE=2 SV=2	PF01073//PF01370//PF01118//PF00501//PF08241//PF04321//PF00106//PF00108//PF00067//PF08532	3-beta hydroxysteroid dehydrogenase/isomerase family//NAD dependent epimerase/dehydratase family//Semialdehyde dehydrogenase, NAD binding domain//AMP-binding enzyme//Methyltransferase domain//RmlD substrate binding domain//short chain dehydrogenase//Thiolase, N-terminal domain//Cytochrome P450//Beta-galactosidase trimerisation domain	GO:0008207//GO:0046486//GO:0045226//GO:0009225//GO:0008209//GO:0006687//GO:0006027//GO:0008152//GO:0055114//GO:0009117//GO:0005975//GO:0006694//GO:0044237//GO:0006012//GO:0008210//GO:0019872//GO:0030639	C21-steroid hormone metabolic process//glycerolipid metabolic process//extracellular polysaccharide biosynthetic process//nucleotide-sugar metabolic process//androgen metabolic process//glycosphingolipid metabolic process//glycosaminoglycan catabolic process//metabolic process//oxidation-reduction process//nucleotide metabolic process//carbohydrate metabolic process//steroid biosynthetic process/…	GO:0016491//GO:0016705//GO:0003824//GO:0016747//GO:0003854//GO:0004565//GO:0050662//GO:0008831//GO:0008168//GO:0016620//GO:0051287//GO:0005506//GO:0020037//GO:0016616	oxidoreductase activity//oxidoreductase activity, acting on paired donors, with incorporation or reduction of molecular oxygen//catalytic activity//transferase activity, transferring acyl groups other than amino-acyl groups//3-beta-hydroxy-delta5-steroid dehydrogenase activity//beta-galactosidase activity//coenzyme binding//dTDP-4-dehydrorhamnose reductase activity//methyltransferase activity//ox…	GO:0009341	beta-galactosidase complex	KOG1202	Animal-type fatty acid synthase and related proteins
comp16310_c0	38.4796626134422	13.3943858945736	1.5225	2.9431e-05	0.0004044	7749	212542783	XP_002151546.1	1523	0	conserved hypothetical protein [Talaromyces marneffei ATCC 18224] >gi|210066453|gb|EEA20546.1| conserved hypothetical protein [Talaromyces marneffei ATCC 18224]	--	--	--	--	--	K00540	E1.-.-.-	--	http://www.genome.jp/dbget-bin/www_bget?ko:K00540	Q4I0C5	697	9.4694e-77	Protein RDR1 OS=Gibberella zeae (strain PH-1 / ATCC MYA-4620 / FGSC 9075 / NRRL 31084) GN=RDR1 PE=3 SV=1	PF04082//PF00724//PF03137//PF09029//PF00172//PF01207//PF00808//PF00083//PF03447//PF01081//PF00096//PF07690//PF02207	Fungal specific transcription factor domain//NADH:flavin oxidoreductase / NADH oxidase family//Organic Anion Transporter Polypeptide (OATP) family//5-aminolevulinate synthase presequence//Fungal Zn(2)-Cys(6) binuclear cluster domain//Dihydrouridine synthase (Dus)//Histone-like transcription factor (CBF/NF-Y) and archaeal histone//Sugar (and other) transporter//Homoserine dehydrogenase, NAD bindin…	GO:0006351//GO:0006563//GO:0008033//GO:0006566//GO:0006778//GO:0055085//GO:0042967//GO:0016567//GO:0006810//GO:0008152//GO:0006544//GO:0055114//GO:0006783//GO:0006355	transcription, DNA-dependent//L-serine metabolic process//tRNA processing//threonine metabolic process//porphyrin-containing compound metabolic process//transmembrane transport//acyl-carrier-protein biosynthetic process//protein ubiquitination//transport//metabolic process//glycine metabolic process//oxidation-reduction process//heme biosynthetic process//regulation of transcription, DNA-dependent	GO:0046872//GO:0022857//GO:0005215//GO:0000981//GO:0050660//GO:0008270//GO:0004842//GO:0017150//GO:0003870//GO:0043565//GO:0016829//GO:0030170//GO:0003677//GO:0050661//GO:0016491//GO:0010181	metal ion binding//transmembrane transporter activity//transporter activity//sequence-specific DNA binding RNA polymerase II transcription factor activity//flavin adenine dinucleotide binding//zinc ion binding//ubiquitin-protein ligase activity//tRNA dihydrouridine synthase activity//5-aminolevulinate synthase activity//sequence-specific DNA binding//lyase activity//pyridoxal phosphate binding//D…	GO:0005759//GO:0005634//GO:0016020//GO:0016021//GO:0005622	mitochondrial matrix//nucleus//membrane//integral to membrane//intracellular	KOG0134	NADH:flavin oxidoreductase/12-oxophytodienoate reductase
comp16317_c0	104.26442189278	45.1263239067183	1.2082	2.1806e-09	5.54e-08	6750	317037764	XP_001399105.2	6842	0	proteasome component (Ecm29) [Aspergillus niger CBS 513.88]	115400923	XM_001216050.1	111	2.68989e-48	Aspergillus terreus NIH2624 conserved hypothetical protein (ATEG_07429) partial mRNA	--	--	--	--	P38737	1532	1.32446e-175	Proteasome component ECM29 OS=Saccharomyces cerevisiae (strain ATCC 204508 / S288c) GN=ECM29 PE=1 SV=1	PF03702//PF02985	Uncharacterised protein family (UPF0075)//HEAT repeat	GO:0009254//GO:0006040	peptidoglycan turnover//amino sugar metabolic process	GO:0005524//GO:0005515//GO:0016773	ATP binding//protein binding//phosphotransferase activity, alcohol group as acceptor	--	--	KOG0915	Uncharacterized conserved protein
comp16322_c0	58.9134423302252	7.98135311876657	2.8839	6.1653e-13	2.2322e-11	3625	317026309	XP_001389358.2	201	3.75877e-13	hypothetical protein ANI_1_2896014 [Aspergillus niger CBS 513.88]	134055439	AM269978.1	99	6.74192e-42	Aspergillus niger contig An01c0310, genomic contig	--	--	--	--	--	--	--	--	PF07834//PF11808//PF01295	RanGAP1 C-terminal domain//Domain of unknown function (DUF3329)//Adenylate cyclase, class-I	GO:0016310//GO:0006171//GO:0006144//GO:0007165	phosphorylation//cAMP biosynthetic process//purine nucleobase metabolic process//signal transduction	GO:0004016//GO:0005098//GO:0004673	adenylate cyclase activity//Ran GTPase activator activity//protein histidine kinase activity	GO:0009365	protein histidine kinase complex	--	--
comp16323_c2	21.3605282266414	4.89001389801894	2.127	0.00017517	0.0020659	3576	358375054	GAA91641.1	2706	0	involucrin repeat protein [Aspergillus kawachii IFO 4308]	121708011	XM_001272002.1	67	4.08806e-24	Aspergillus clavatus NRRL 1 involucrin repeat protein (ACLA_050490), partial mRNA	--	--	--	--	--	--	--	--	PF07926	TPR/MLP1/MLP2-like protein	GO:0006606	protein import into nucleus	--	--	GO:0005643	nuclear pore	--	--
comp16328_c1	36.9440723390553	15.7330881936262	1.2315	0.00031373	0.0034839	6377	171693079	XP_001911464.1	992	0	hypothetical protein [Podospora anserina S mat+] >gi|170946488|emb|CAP73289.1| unnamed protein product [Podospora anserina S mat+]	--	--	--	--	--	K12442	ppsC	phenolpthiocerol synthesis type-I polyketide synthase C	http://www.genome.jp/dbget-bin/www_bget?ko:K12442	Q03149	692	0	Conidial yellow pigment biosynthesis polyketide synthase OS=Emericella nidulans (strain FGSC A4 / ATCC 38163 / CBS 112.46 / NRRL 194 / M139) GN=wA PE=1 SV=2	PF10501	Ribosomal subunit 39S	--	--	--	--	GO:0005739	mitochondrion	KOG1202	Animal-type fatty acid synthase and related proteins
comp16333_c0	21.4694940002103	5.36838482282514	1.9997	0.00027161	0.003073	2040	--	--	--	--	--	--	--	--	--	--	--	--	--	--	--	--	--	--	--	--	--	--	--	--	--	--	--	--
comp16342_c0	42.2557042717706	11.6935114952627	1.8534	9.5642e-07	1.7006e-05	1041	350629659	EHA18032.1	634	1.31537e-73	hypothetical protein ASPNIDRAFT_208152 [Aspergillus niger ATCC 1015]	--	--	--	--	--	--	--	--	--	--	--	--	--	--	--	--	--	--	--	--	--	--	--
comp16342_c1	46.2115574376385	9.88633244599482	2.2247	1.6192e-08	3.6919e-07	1662	358371803	GAA88409.1	1323	6.44706e-173	mucin [Aspergillus kawachii IFO 4308]	115491702	XM_001210479.1	35	1.1559e-06	Aspergillus terreus NIH2624 conserved hypothetical protein (ATEG_00393) partial mRNA	--	--	--	--	O14336	168	3.14871e-11	Meiotically up-regulated gene 80 protein OS=Schizosaccharomyces pombe (strain 972 / ATCC 24843) GN=mug80 PE=1 SV=1	PF08613//PF05209	Cyclin//Septum formation inhibitor MinC, N-terminal domain	GO:0000079//GO:0051302	regulation of cyclin-dependent protein serine/threonine kinase activity//regulation of cell division	GO:0019901	protein kinase binding	--	--	KOG1674	Cyclin
comp16361_c0	25.7130455781413	8.18545804668388	1.6514	0.00034248	0.003769	4300	358366758	GAA83378.1	1672	0	hypothetical protein AKAW_01493 [Aspergillus kawachii IFO 4308]	--	--	--	--	--	--	--	--	--	--	--	--	--	PF00005//PF06414//PF05049//PF09177//PF02421//PF08477//PF00437//PF00350//PF13929//PF02934//PF03193//PF01926	ABC transporter//Zeta toxin//Interferon-inducible GTPase (IIGP)//Syntaxin 6, N-terminal//Ferrous iron transport protein B//Miro-like protein//Type II/IV secretion system protein//Dynamin family//mRNA stabilisation//GatB/GatE catalytic domain//Protein of unknown function, DUF258//50S ribosome-binding GTPase	GO:0006810//GO:0048193//GO:0048255//GO:0015684//GO:0007264	transport//Golgi vesicle transport//mRNA stabilization//ferrous iron transport//small GTPase mediated signal transduction	GO:0016874//GO:0003924//GO:0016301//GO:0005525//GO:0016887//GO:0015093//GO:0005524//GO:0016817	ligase activity//GTPase activity//kinase activity//GTP binding//ATPase activity//ferrous iron transmembrane transporter activity//ATP binding//hydrolase activity, acting on acid anhydrides	GO:0016021//GO:0005622//GO:0016020	integral to membrane//intracellular//membrane	--	--
comp16366_c2	507.985130326684	230.684279546044	1.1389	3.5855e-37	3.7341e-35	2646	169771363	XP_001820151.1	1578	0	reductase-like protein [Aspergillus oryzae RIB40] >gi|238486090|ref|XP_002374283.1| glycerol dehydrogenase (GldB), putative [Aspergillus flavus NRRL3357] >gi|28144501|dbj|BAC56099.1| reductase-like protein [Aspergillus oryzae] >gi|83768010|dbj|BAE58149.1| unnamed protein product [Aspergillus oryzae RIB40] >gi|220699162|gb|EED55501.1| glycerol dehydrogenase (GldB), putative [Aspergillus flavus NRR…	317025457	XM_001389083.2	636	0	Aspergillus niger CBS 513.88 reductase-like protein, mRNA	--	--	--	--	Q6AZW2	586	2.11623e-66	Alcohol dehydrogenase [NADP(+)] A OS=Danio rerio GN=akr1a1a PE=2 SV=2	--	--	GO:0055114	oxidation-reduction process	GO:0016491	oxidoreductase activity	--	--	KOG1577	Aldo/keto reductase family proteins
comp16367_c0	88.5391863124249	38.2696739844961	1.2101	3.402e-08	7.4847e-07	3848	358372766	GAA89368.1	2038	0	C2H2 type zinc finger domain protein [Aspergillus kawachii IFO 4308]	--	--	--	--	--	--	--	--	--	--	--	--	--	--	--	--	--	--	--	--	--	KOG1721	FOG: Zn-finger
comp16369_c2	94.4337671525832	27.213990388975	1.795	6.2021e-13	2.2395e-11	4459	134057945	CAK47822.1	3684	0	unnamed protein product [Aspergillus niger]	317149917	XM_001823445.2	670	0	Aspergillus oryzae RIB40 hypothetical protein, mRNA	--	--	--	--	Q9Y7J8	1176	7.55556e-140	Uncharacterized protein C216.01c OS=Schizosaccharomyces pombe (strain 972 / ATCC 24843) GN=SPBC216.01c PE=2 SV=3	PF04995//PF04207//PF07819//PF00400	Heme exporter protein D (CcmD)//Tetrahydromethanopterin S-methyltransferase, subunit D//PGAP1-like protein//WD domain, G-beta repeat	GO:0017004//GO:0006505//GO:0006814//GO:0046656//GO:0015886//GO:0006886	cytochrome complex assembly//GPI anchor metabolic process//sodium ion transport//folic acid biosynthetic process//heme transport//intracellular protein transport	GO:0016788//GO:0005515//GO:0030269	hydrolase activity, acting on ester bonds//protein binding//tetrahydromethanopterin S-methyltransferase activity	GO:0012506//GO:0016021//GO:0005737	vesicle membrane//integral to membrane//cytoplasm	KOG2175	Protein predicted to be involved in carbohydrate metabolism
comp16373_c0	58.1625494747405	21.5798439412575	1.4304	7.4263e-07	1.3453e-05	12106	242818698	XP_002487169.1	5288	0	polyketide synthase, putative [Talaromyces stipitatus ATCC 10500] >gi|218713634|gb|EED13058.1| polyketide synthase, putative [Talaromyces stipitatus ATCC 10500]	--	--	--	--	--	--	--	--	--	Q9Y8A5	1727	0	Lovastatin nonaketide synthase OS=Aspergillus terreus GN=lovB PE=1 SV=1	PF02458//PF05175//PF08240//PF00107//PF00108//PF00106//PF08241//PF08545	Transferase family//Methyltransferase small domain//Alcohol dehydrogenase GroES-like domain//Zinc-binding dehydrogenase//Thiolase, N-terminal domain//short chain dehydrogenase//Methyltransferase domain//3-Oxoacyl-[acyl-carrier-protein (ACP)] synthase III	GO:0042967//GO:0006633//GO:0055114//GO:0008152	acyl-carrier-protein biosynthetic process//fatty acid biosynthetic process//oxidation-reduction process//metabolic process	GO:0016747//GO:0004315//GO:0008168//GO:0008270//GO:0016491//GO:0016746	transferase activity, transferring acyl groups other than amino-acyl groups//3-oxoacyl-[acyl-carrier-protein] synthase activity//methyltransferase activity//zinc ion binding//oxidoreductase activity//transferase activity, transferring acyl groups	GO:0005835	fatty acid synthase complex	KOG1202	Animal-type fatty acid synthase and related proteins
comp16375_c2	47.9586060448918	7.17556387209301	2.7406	2.1058e-10	6.0232e-09	5623	317030082	XP_001391838.2	3082	0	beta-glucosidase G [Aspergillus niger CBS 513.88]	--	--	--	--	--	--	--	--	--	Q2U325	1798	0	Probable beta-glucosidase G OS=Aspergillus oryzae (strain ATCC 42149 / RIB 40) GN=bglG PE=3 SV=1	PF00113//PF05328//PF01915//PF00172//PF00933	Enolase, C-terminal TIM barrel domain//CybS//Glycosyl hydrolase family 3 C-terminal domain//Fungal Zn(2)-Cys(6) binuclear cluster domain//Glycosyl hydrolase family 3 N terminal domain	GO:0006096//GO:0006094//GO:0000162//GO:0006571//GO:0009094//GO:0006355//GO:0005975	glycolysis//gluconeogenesis//tryptophan biosynthetic process//tyrosine biosynthetic process//L-phenylalanine biosynthetic process//regulation of transcription, DNA-dependent//carbohydrate metabolic process	GO:0004553//GO:0000981//GO:0008270//GO:0004634//GO:0000287	hydrolase activity, hydrolyzing O-glycosyl compounds//sequence-specific DNA binding RNA polymerase II transcription factor activity//zinc ion binding//phosphopyruvate hydratase activity//magnesium ion binding	GO:0005740//GO:0005634//GO:0000015//GO:0016021	mitochondrial envelope//nucleus//phosphopyruvate hydratase complex//integral to membrane	--	--
comp16378_c0	138.998610804175	15.094197247385	3.203	1.0386e-30	9.1255e-29	8505	407259512	AFT91395.1	1476	0	HtyD [Emericella rugulosa]	--	--	--	--	--	K01649	leuA	2-isopropylmalate synthase	http://www.genome.jp/dbget-bin/www_bget?ko:K01649	P06208	952	1.54426e-110	2-isopropylmalate synthase OS=Saccharomyces cerevisiae (strain ATCC 204508 / S288c) GN=LEU4 PE=1 SV=1	PF00330//PF00694//PF00682//PF07412//PF00180	Aconitase family (aconitate hydratase)//Aconitase C-terminal domain//HMGL-like//Geminin//Isocitrate/isopropylmalate dehydrogenase	GO:0055114//GO:0006275//GO:0008152	oxidation-reduction process//regulation of DNA replication//metabolic process	GO:0016616//GO:0003824	oxidoreductase activity, acting on the CH-OH group of donors, NAD or NADP as acceptor//catalytic activity	--	--	KOG2367	Alpha-isopropylmalate synthase/homocitrate synthase
comp16380_c0	17.0108878592621	0	5.0884	7.1791e-06	0.0001099	799	388519945	AFK48034.1	809	2.11336e-106	unknown [Lotus japonicus]	83702261	DQ286548.1	525	0	Pyrus pyrifolia ribulose-1,5-bisphosphate carboxylase small subunit-like gene, complete sequence; plastid	K01602	rbcS	ribulose-bisphosphate carboxylase small chain	http://www.genome.jp/dbget-bin/www_bget?ko:K01602	P24007	790	1.02123e-104	Ribulose bisphosphate carboxylase small chain, chloroplastic OS=Pyrus pyrifolia GN=RBCS PE=2 SV=1	--	--	--	--	--	--	--	--	--	--
comp16388_c0	138.635031935931	46.8803506310077	1.5642	7.8057e-16	3.5385e-14	10639	350637265	EHA25622.1	3494	0	hypothetical protein ASPNIDRAFT_50413 [Aspergillus niger ATCC 1015]	--	--	--	--	--	--	--	--	--	Q9C8G9	985	1.8368e-106	ABC transporter C family member 1 OS=Arabidopsis thaliana GN=ABCC1 PE=1 SV=1	PF00005//PF00072//PF00664//PF00172//PF00512//PF10662//PF00350//PF08477//PF00009//PF02518//PF12515//PF01926//PF03193	ABC transporter//Response regulator receiver domain//ABC transporter transmembrane region//Fungal Zn(2)-Cys(6) binuclear cluster domain//His Kinase A (phospho-acceptor) domain//Ethanolamine utilisation - propanediol utilisation//Dynamin family//Miro-like protein//Elongation factor Tu GTP binding domain//Histidine kinase-, DNA gyrase B-, and HSP90-like ATPase//Ca2+-ATPase N terminal autoinhibitory…	GO:0006355//GO:0007264//GO:0055085//GO:0006810//GO:0007165//GO:0000160//GO:0016310//GO:0006576	regulation of transcription, DNA-dependent//small GTPase mediated signal transduction//transmembrane transport//transport//signal transduction//phosphorelay signal transduction system//phosphorylation//cellular biogenic amine metabolic process	GO:0003924//GO:0008270//GO:0005525//GO:0042626//GO:0000981//GO:0000156//GO:0005516//GO:0016887//GO:0000155//GO:0017111//GO:0005524	GTPase activity//zinc ion binding//GTP binding//ATPase activity, coupled to transmembrane movement of substances//sequence-specific DNA binding RNA polymerase II transcription factor activity//phosphorelay response regulator activity//calmodulin binding//ATPase activity//phosphorelay sensor kinase activity//nucleoside-triphosphatase activity//ATP binding	GO:0005622//GO:0016021//GO:0005634//GO:0009365//GO:0016020	intracellular//integral to membrane//nucleus//protein histidine kinase complex//membrane	KOG0054	Multidrug resistance-associated protein/mitoxantrone resistance protein, ABC superfamily
comp16389_c0	48.068650687506	23.5464799654608	1.0296	0.00023169	0.0026616	7343	317136655	XP_001727198.2	1986	0	MFS monosaccharide transporter [Aspergillus oryzae RIB40]	--	--	--	--	--	--	--	--	--	P49374	517	3.4455e-53	High-affinity glucose transporter OS=Kluyveromyces lactis (strain ATCC 8585 / CBS 2359 / DSM 70799 / NBRC 1267 / NRRL Y-1140 / WM37) GN=HGT1 PE=3 SV=1	PF07690//PF00083	Major Facilitator Superfamily//Sugar (and other) transporter	GO:0055085	transmembrane transport	GO:0022857	transmembrane transporter activity	GO:0016021	integral to membrane	KOG0254	Predicted transporter (major facilitator superfamily)
comp16396_c0	26.9357638294095	8.87643827140395	1.6015	0.00031765	0.003523	4723	317147688	XP_003189941.1	1001	9.36699e-121	hypothetical protein AOR_1_1634014 [Aspergillus oryzae RIB40]	--	--	--	--	--	--	--	--	--	--	--	--	--	PF03376//PF03141//PF08241	Adenovirus E3B protein//Putative S-adenosyl-L-methionine-dependent methyltransferase//Methyltransferase domain	GO:0008152	metabolic process	GO:0008168	methyltransferase activity	GO:0016020	membrane	--	--
comp16402_c0	61.3876486739681	26.4331827350413	1.2156	4.0557e-06	6.5349e-05	6241	145257929	XP_001401892.1	3379	0	hypothetical protein ANI_1_1898184 [Aspergillus niger CBS 513.88] >gi|134074496|emb|CAK38790.1| unnamed protein product [Aspergillus niger]	134074465	AM270078.1	93	2.52139e-38	Aspergillus niger contig An04c0170, genomic contig	--	--	--	--	--	--	--	--	--	--	--	--	--	--	--	--	--	--
comp16404_c0	87.1841267916076	17.2213532930232	2.3399	1.7601e-15	7.7576e-14	2869	145240737	XP_001393015.1	1931	0	arrestin (or S-antigen), N-terminal domain protein [Aspergillus niger CBS 513.88] >gi|134077539|emb|CAK96683.1| unnamed protein product [Aspergillus niger] >gi|350630006|gb|EHA18379.1| hypothetical protein ASPNIDRAFT_207787 [Aspergillus niger ATCC 1015]	--	--	--	--	--	--	--	--	--	--	--	--	--	--	--	--	--	--	--	--	--	--	--
comp16415_c0	93.0704363024191	30.8815008124892	1.5916	2.5806e-11	8.1698e-10	10229	238501530	XP_002381999.1	6614	0	polyketide synthase, putative [Aspergillus flavus NRRL3357] >gi|220692236|gb|EED48583.1| polyketide synthase, putative [Aspergillus flavus NRRL3357]	12055067	AJ278573.1	40	1.20154e-08	Streptomyces natalensis pimaricin biosynthetic gene cluster	K13611	pksJ	polyketide synthase PksJ	http://www.genome.jp/dbget-bin/www_bget?ko:K13611	Q0C8M3	1648	0	Lovastatin nonaketide synthase OS=Aspergillus terreus (strain NIH 2624 / FGSC A1156) GN=lovB PE=3 SV=2	PF05401//PF08241//PF03893//PF00106//PF08240//PF00107//PF00108//PF02230//PF01209	Nodulation protein S (NodS)//Methyltransferase domain//Lipase 3 N-terminal region//short chain dehydrogenase//Alcohol dehydrogenase GroES-like domain//Zinc-binding dehydrogenase//Thiolase, N-terminal domain//Phospholipase/Carboxylesterase//ubiE/COQ5 methyltransferase family	GO:0008152//GO:0055114//GO:0009312//GO:0016042//GO:0009877	metabolic process//oxidation-reduction process//oligosaccharide biosynthetic process//lipid catabolic process//nodulation	GO:0008757//GO:0016491//GO:0008270//GO:0016787//GO:0008168//GO:0003824//GO:0016747	S-adenosylmethionine-dependent methyltransferase activity//oxidoreductase activity//zinc ion binding//hydrolase activity//methyltransferase activity//catalytic activity//transferase activity, transferring acyl groups other than amino-acyl groups	--	--	KOG1202	Animal-type fatty acid synthase and related proteins
comp16422_c0	127.30654733793	60.7531074503875	1.0673	8.9915e-10	2.3965e-08	7574	350634516	EHA22878.1	1898	0	hypothetical protein ASPNIDRAFT_46977 [Aspergillus niger ATCC 1015]	134056512	AM270008.1	119	1.07853e-52	Aspergillus niger contig An02c0130, genomic contig	--	--	--	--	Q7ZXF5	167	3.75046e-10	Fatty acyl-CoA reductase 1 OS=Xenopus laevis GN=far1 PE=2 SV=1	PF10584//PF00439//PF00612//PF02719//PF00106	Proteasome subunit A N-terminal signature//Bromodomain//IQ calmodulin-binding motif//Polysaccharide biosynthesis protein//short chain dehydrogenase	GO:0009058//GO:0006511//GO:0008152	biosynthetic process//ubiquitin-dependent protein catabolic process//metabolic process	GO:0004175//GO:0005515//GO:0016491	endopeptidase activity//protein binding//oxidoreductase activity	GO:0019773	proteasome core complex, alpha-subunit complex	KOG1221	Acyl-CoA reductase
comp16524_c0	1429.95245219953	653.235164183109	1.1303	1.7066e-100	6.7695e-98	1627	134058039	CAK38268.1	214	2.16058e-15	unnamed protein product [Aspergillus niger]	--	--	--	--	--	--	--	--	--	--	--	--	--	PF11593	Mediator complex subunit 3 fungal	GO:0006357	regulation of transcription from RNA polymerase II promoter	GO:0001104//GO:0003677//GO:0000981//GO:0008270	RNA polymerase II transcription cofactor activity//DNA binding//sequence-specific DNA binding RNA polymerase II transcription factor activity//zinc ion binding	GO:0016592//GO:0005634	mediator complex//nucleus	--	--
comp16540_c0	82.8208207496554	37.0471705099913	1.1606	1.9584e-07	3.8784e-06	1780	317158690	XP_001827179.2	891	1.84797e-111	hypothetical protein AOR_1_244024 [Aspergillus oryzae RIB40]	--	--	--	--	--	--	--	--	--	--	--	--	--	PF02905	Epstein Barr virus nuclear antigen-1, DNA-binding domain	GO:0045893//GO:0006260//GO:0006275	positive regulation of transcription, DNA-dependent//DNA replication//regulation of DNA replication	GO:0003688//GO:0003677	DNA replication origin binding//DNA binding	GO:0042025//GO:0046809	host cell nucleus//replication compartment	--	--
comp16549_c0	1961.72053138243	518.554082489922	1.9196	3.1941e-254	4.3077e-251	1667	358367171	GAA83790.1	1559	0	alternative oxidase, mitochondrial [Aspergillus kawachii IFO 4308]	317032278	XM_001394435.2	330	1.18756e-170	Aspergillus niger CBS 513.88 alternative oxidase partial mRNA	--	--	--	--	O74180	1557	0	Alternative oxidase, mitochondrial OS=Aspergillus niger GN=aox1 PE=2 SV=2	PF02060//PF01786	Slow voltage-gated potassium channel//Alternative oxidase	GO:0007585//GO:0006811//GO:0006813//GO:0055114//GO:0022900//GO:0006118	respiratory gaseous exchange//ion transport//potassium ion transport//oxidation-reduction process//electron transport chain//electron transport	GO:0009916//GO:0005249//GO:0046872	alternative oxidase activity//voltage-gated potassium channel activity//metal ion binding	GO:0070469//GO:0008076//GO:0016021//GO:0016020	respiratory chain//voltage-gated potassium channel complex//integral to membrane//membrane	--	--
comp16563_c0	241.193761868191	63.6488461152144	1.922	6.9094e-33	6.6088e-31	3389	358370442	GAA87053.1	2456	0	tripeptidyl-peptidase [Aspergillus kawachii IFO 4308]	317034674	XM_001400836.2	369	0	Aspergillus niger CBS 513.88 tripeptidyl-peptidase sed2, mRNA	--	--	--	--	Q70J59	2402	0	Tripeptidyl-peptidase sed2 OS=Neosartorya fumigata (strain ATCC MYA-4609 / Af293 / CBS 101355 / FGSC A1100) GN=sed2 PE=1 SV=1	PF00082//PF09286	Subtilase family//Pro-kumamolisin, activation domain	GO:0006508	proteolysis	GO:0004252//GO:0008236	serine-type endopeptidase activity//serine-type peptidase activity	--	--	--	--
comp16588_c0	2475.97856596113	826.482509834173	1.5829	5.413e-258	8.1114e-255	1769	358365536	GAA82158.1	1779	0	mannitol-1-phosphate 5-dehydrogenase [Aspergillus kawachii IFO 4308]	317026882	XM_001399682.2	528	0	Aspergillus niger CBS 513.88 mannitol-1-phosphate 5-dehydrogenase, mRNA	K00009	mtlD	mannitol-1-phosphate 5-dehydrogenase	http://www.genome.jp/dbget-bin/www_bget?ko:K00009	A2QD49	1765	0	Mannitol-1-phosphate 5-dehydrogenase OS=Aspergillus niger (strain CBS 513.88 / FGSC A1513) GN=mpdA PE=3 SV=1	PF01232//PF01210//PF03721//PF02737//PF02558//PF08125//PF03106	Mannitol dehydrogenase Rossmann domain//NAD-dependent glycerol-3-phosphate dehydrogenase N-terminus//UDP-glucose/GDP-mannose dehydrogenase family, NAD binding domain//3-hydroxyacyl-CoA dehydrogenase, NAD binding domain//Ketopantoate reductase PanE/ApbA//Mannitol dehydrogenase C-terminal domain//WRKY DNA -binding domain	GO:0006631//GO:0006013//GO:0006574//GO:0006568//GO:0018874//GO:0006550//GO:0015940//GO:0046168//GO:0019594//GO:0006000//GO:0055114//GO:0006633//GO:0006554//GO:0006355//GO:0006552	fatty acid metabolic process//mannose metabolic process//valine catabolic process//tryptophan metabolic process//benzoate metabolic process//isoleucine catabolic process//pantothenate biosynthetic process//glycerol-3-phosphate catabolic process//mannitol metabolic process//fructose metabolic process//oxidation-reduction process//fatty acid biosynthetic process//lysine catabolic process//regulatio…	GO:0016616//GO:0000166//GO:0043565//GO:0003857//GO:0008677//GO:0008926//GO:0051287//GO:0003700//GO:0016491//GO:0050662	oxidoreductase activity, acting on the CH-OH group of donors, NAD or NADP as acceptor//nucleotide binding//sequence-specific DNA binding//3-hydroxyacyl-CoA dehydrogenase activity//2-dehydropantoate 2-reductase activity//mannitol-1-phosphate 5-dehydrogenase activity//NAD binding//sequence-specific DNA binding transcription factor activity//oxidoreductase activity//coenzyme binding	GO:0005667//GO:0005737	transcription factor complex//cytoplasm	--	--
comp16593_c0	56.2090772568319	24.4500694900947	1.201	1.2018e-05	0.00017694	2525	358372165	GAA88770.1	1192	9.10681e-152	Spo7-like protein [Aspergillus kawachii IFO 4308]	115390984	XM_001212997.1	290	3.11833e-148	Aspergillus terreus NIH2624 conserved hypothetical protein (ATEG_03819) partial mRNA	--	--	--	--	Q9USQ0	135	1.06658e-07	Sporulation-specific protein spo7 OS=Schizosaccharomyces pombe (strain 972 / ATCC 24843) GN=spo7 PE=2 SV=1	PF05843	Suppressor of forked protein (Suf)	GO:0006397	mRNA processing	--	--	GO:0005634	nucleus	--	--
comp16616_c0	589.328619730395	199.472171272189	1.5629	6.3098e-62	1.2423e-59	628	396500717	XP_003845789.1	544	1.1456e-67	similar to 60S ribosomal protein L44 [Leptosphaeria maculans JN3] >gi|312222370|emb|CBY02310.1| similar to 60S ribosomal protein L44 [Leptosphaeria maculans JN3]	317028765	XM_001390615.2	381	0	Aspergillus niger CBS 513.88 60S ribosomal protein L44, mRNA	--	--	--	--	P27075	455	4.76008e-56	60S ribosomal protein L44 OS=Candida tropicalis GN=RPL44 PE=3 SV=2	PF00935	Ribosomal protein L44	GO:0006412//GO:0042254	translation//ribosome biogenesis	GO:0003735	structural constituent of ribosome	GO:0005840//GO:0005622	ribosome//intracellular	KOG3464	60S ribosomal protein L44
comp16629_c0	595.752565648749	232.810904068433	1.3556	4.0219e-53	6.2346e-51	594	145238340	XP_001391817.1	604	2.08471e-77	60S ribosomal protein L34 [Aspergillus niger CBS 513.88] >gi|134076302|emb|CAK39558.1| unnamed protein product [Aspergillus niger] >gi|350635810|gb|EHA24171.1| hypothetical protein ASPNIDRAFT_209511 [Aspergillus niger ATCC 1015] >gi|358368778|dbj|GAA85394.1| ribosomal protein L34 protein [Aspergillus kawachii IFO 4308]	317029517	XM_001391780.2	354	0	Aspergillus niger CBS 513.88 60S ribosomal protein L34-B, mRNA	--	--	--	--	P40525	401	6.14825e-48	60S ribosomal protein L34-B OS=Saccharomyces cerevisiae (strain ATCC 204508 / S288c) GN=RPL34B PE=1 SV=1	PF01199	Ribosomal protein L34e	GO:0042254//GO:0006412	ribosome biogenesis//translation	GO:0003735	structural constituent of ribosome	GO:0005622//GO:0005840	intracellular//ribosome	KOG1790	60s ribosomal protein L34
comp16641_c0	757.744752791039	245.28416017113	1.6273	8.1566e-83	2.4445e-80	4304	317030867	XP_001392364.2	3814	0	mediator of RNA polymerase II transcription subunit 16 [Aspergillus niger CBS 513.88]	317030864	XM_001392326.2	377	0	Aspergillus niger CBS 513.88 60S ribosomal protein L35, mRNA	--	--	--	--	A1D327	3536	0	Mediator of RNA polymerase II transcription subunit 16 OS=Neosartorya fischeri (strain ATCC 1020 / DSM 3700 / FGSC A1164 / NRRL 181) GN=sin4 PE=3 SV=1	PF00831//PF00769	Ribosomal L29 protein//Ezrin/radixin/moesin family	GO:0042254//GO:0006412	ribosome biogenesis//translation	GO:0008092//GO:0003735	cytoskeletal protein binding//structural constituent of ribosome	GO:0005622//GO:0019898//GO:0005840//GO:0005737	intracellular//extrinsic to membrane//ribosome//cytoplasm	KOG3436	60S ribosomal protein L35
comp16661_c0	1438.11697351087	687.024097171921	1.0657	3.9832e-94	1.4325e-91	1489	119481241	XP_001260649.1	1962	0	60S ribosomal protein L3 [Neosartorya fischeri NRRL 181] >gi|119408803|gb|EAW18752.1| transcriptional corepressor Cyc8, putative [Neosartorya fischeri NRRL 181]	317026775	XM_001399494.2	1019	0	Aspergillus niger CBS 513.88 60S ribosomal protein L3, mRNA	--	--	--	--	Q8NKF4	1954	0	60S ribosomal protein L3 OS=Neosartorya fumigata (strain ATCC MYA-4609 / Af293 / CBS 101355 / FGSC A1100) GN=rpl3 PE=1 SV=2	PF00297	Ribosomal protein L3	GO:0042254//GO:0006412	ribosome biogenesis//translation	GO:0003735	structural constituent of ribosome	GO:0005840//GO:0005622	ribosome//intracellular	KOG0746	60S ribosomal protein L3 and related proteins
comp16663_c0	1107.63061511366	480.658600873274	1.2044	1.9049e-84	5.8389e-82	1261	317137259	XP_001727600.2	1456	0	60S ribosomal protein L5 [Aspergillus oryzae RIB40]	317030502	XM_001392653.2	625	0	Aspergillus niger CBS 513.88 60S ribosomal protein L5, mRNA	--	--	--	--	O59953	1241	9.52283e-169	60S ribosomal protein L5 OS=Neurospora crassa (strain ATCC 24698 / 74-OR23-1A / CBS 708.71 / DSM 1257 / FGSC 987) GN=rpl-5 PE=3 SV=1	PF00861	Ribosomal L18p/L5e family	GO:0006412//GO:0042254	translation//ribosome biogenesis	GO:0008097//GO:0003735	5S rRNA binding//structural constituent of ribosome	GO:0005622//GO:0005840	intracellular//ribosome	KOG0875	60S ribosomal protein L5
comp16677_c0	794.503978900344	353.034553367477	1.1702	4.9205e-59	9.0905e-57	980	317038093	XP_001401580.2	838	6.48811e-110	60S ribosomal protein L11 [Aspergillus niger CBS 513.88]	317038092	XM_001401543.2	489	0	Aspergillus niger CBS 513.88 60S ribosomal protein L11, mRNA	--	--	--	--	Q7RVN0	772	3.2019e-101	60S ribosomal protein L11 OS=Neurospora crassa (strain ATCC 24698 / 74-OR23-1A / CBS 708.71 / DSM 1257 / FGSC 987) GN=rpl-11 PE=3 SV=2	PF00281//PF00673	Ribosomal protein L5//ribosomal L5P family C-terminus	GO:0042254//GO:0006412	ribosome biogenesis//translation	GO:0003735	structural constituent of ribosome	GO:0005840	ribosome	KOG0397	60S ribosomal protein L11
comp16683_c0	664.841181567617	227.810333334459	1.5452	9.9417e-69	2.2346e-66	932	317029096	XP_001390886.2	697	1.6199e-88	AraC-like ligand binding domain protein [Aspergillus niger CBS 513.88]	--	--	--	--	--	--	--	--	--	P54430	171	2.76405e-13	Uncharacterized protein YrkC OS=Bacillus subtilis (strain 168) GN=yrkC PE=4 SV=1	PF03079//PF02373//PF02311//PF00190//PF01050//PF06560	ARD/ARD' family//JmjC domain, hydroxylase//AraC-like ligand binding domain//Cupin//Mannose-6-phosphate isomerase//Glucose-6-phosphate isomerase (GPI)	GO:0006355//GO:0006096//GO:0005985//GO:0005976//GO:0006098//GO:0005982//GO:0006094//GO:0055114	regulation of transcription, DNA-dependent//glycolysis//sucrose metabolic process//polysaccharide metabolic process//pentose-phosphate shunt//starch metabolic process//gluconeogenesis//oxidation-reduction process	GO:0045735//GO:0005515//GO:0016779//GO:0004347//GO:0010309	nutrient reservoir activity//protein binding//nucleotidyltransferase activity//glucose-6-phosphate isomerase activity//acireductone dioxygenase [iron(II)-requiring] activity	GO:0005737	cytoplasm	--	--
comp16756_c0	280.881038566269	49.0595959551248	2.5174	1.5806e-49	2.2322e-47	4618	134056692	CAL00634.1	4515	0	unnamed protein product [Aspergillus niger]	115396273	XM_001213776.1	724	0	Aspergillus terreus NIH2624 hypothetical protein (ATEG_04598) partial mRNA	K01537	E3.6.3.8	Ca2+-transporting ATPase	http://www.genome.jp/dbget-bin/www_bget?ko:K01537	Q9HDW7	2046	0	Calcium-transporting ATPase 2 OS=Schizosaccharomyces pombe (strain 972 / ATCC 24843) GN=pmc1 PE=2 SV=1	PF00122	E1-E2 ATPase	GO:0070588//GO:0006816//GO:0006754	calcium ion transmembrane transport//calcium ion transport//ATP biosynthetic process	GO:0005388//GO:0005524//GO:0000166//GO:0046872	calcium-transporting ATPase activity//ATP binding//nucleotide binding//metal ion binding	GO:0016021//GO:0016529	integral to membrane//sarcoplasmic reticulum	KOG0204	Calcium transporting ATPase
comp16773_c0	699.256025241622	157.171424961326	2.1535	1.4117e-103	6.0443e-101	1092	83767463	BAE57602.1	1298	1.14838e-177	unnamed protein product [Aspergillus oryzae RIB40]	317030688	XM_001393115.2	644	0	Aspergillus niger CBS 513.88 60S ribosomal protein L8-B, mRNA	--	--	--	--	O13672	944	2.66854e-125	60S ribosomal protein L8 OS=Schizosaccharomyces pombe (strain 972 / ATCC 24843) GN=rpl8 PE=1 SV=3	--	--	GO:0042254	ribosome biogenesis	--	--	GO:0030529	ribonucleoprotein complex	KOG3166	60S ribosomal protein L7A
comp16794_c0	118.265624738847	39.0669588591731	1.598	4.8804e-14	1.9416e-12	3473	358368410	GAA85027.1	2543	0	serine/threonine protein kinase [Aspergillus kawachii IFO 4308]	317036644	XM_001397720.2	320	9.05257e-165	Aspergillus niger CBS 513.88 serine/threonine protein kinase (Prp4), mRNA	K08827	PRPF4B	serine/threonine-protein kinase PRP4	http://www.genome.jp/dbget-bin/www_bget?ko:K08827	Q07538	1050	1.02463e-128	Serine/threonine-protein kinase prp4 OS=Schizosaccharomyces pombe (strain 972 / ATCC 24843) GN=prp4 PE=1 SV=2	PF07714//PF05445//PF00069	Protein tyrosine kinase//Poxvirus serine/threonine protein kinase//Protein kinase domain	GO:0016310//GO:0009069//GO:0006468	phosphorylation//serine family amino acid metabolic process//protein phosphorylation	GO:0004674//GO:0005524//GO:0004672	protein serine/threonine kinase activity//ATP binding//protein kinase activity	--	--	KOG0670	U4/U6-associated splicing factor PRP4
comp16796_c0	628.818463393194	245.225692613653	1.3585	4.0877e-56	6.9783e-54	1083	238498332	XP_002380401.1	844	5.75239e-110	60S ribosomal protein L6 [Aspergillus flavus NRRL3357] >gi|317155612|ref|XP_001825236.2| 60S ribosomal protein L6 [Aspergillus oryzae RIB40] >gi|220693675|gb|EED50020.1| 60S ribosomal protein L6 [Aspergillus flavus NRRL3357]	317155611	XM_001825184.2	533	0	Aspergillus oryzae RIB40 60S ribosomal protein L6-B, mRNA	--	--	--	--	P05739	490	2.49351e-58	60S ribosomal protein L6-B OS=Saccharomyces cerevisiae (strain ATCC 204508 / S288c) GN=RPL6B PE=1 SV=4	PF01159	Ribosomal protein L6e	GO:0042254//GO:0006412	ribosome biogenesis//translation	GO:0003735	structural constituent of ribosome	GO:0005840//GO:0005622	ribosome//intracellular	KOG1694	60s ribosomal protein L6
comp16827_c0	69.2152032201754	33.2659141110232	1.057	7.109e-06	0.00010895	7606	317158355	XP_003190955.1	233	1.26205e-43	hypothetical protein AOR_1_780034 [Aspergillus oryzae RIB40]	--	--	--	--	--	--	--	--	--	--	--	--	--	PF03495	Clostridial binary toxin B/anthrax toxin PA	GO:0009405	pathogenesis	--	--	GO:0005576	extracellular region	--	--
comp16834_c0	66.7115077891961	31.5193287122308	1.0817	7.7623e-06	0.00011768	1913	134077081	CAK45422.1	2059	0	endoprotease Endo-Pro-Aspergillus niger >gi|350629684|gb|EHA18057.1| S28 peptidase [Aspergillus niger ATCC 1015]	--	--	--	--	--	--	--	--	--	Q1PF50	280	6.28177e-25	Probable serine protease EDA2 OS=Arabidopsis thaliana GN=EDA2 PE=2 SV=2	PF12601//PF05577	Rubivirus non-structural protein//Serine carboxypeptidase S28	GO:0006144//GO:0006508	purine nucleobase metabolic process//proteolysis	GO:0016817//GO:0017111//GO:0003968//GO:0008236//GO:0004197	hydrolase activity, acting on acid anhydrides//nucleoside-triphosphatase activity//RNA-directed RNA polymerase activity//serine-type peptidase activity//cysteine-type endopeptidase activity	GO:0031379	RNA-directed RNA polymerase complex	KOG2183	Prolylcarboxypeptidase (angiotensinase C)
comp16836_c0	45.8753099185397	19.184268654478	1.2578	4.7471e-05	0.00062889	1692	--	--	--	--	--	--	--	--	--	--	--	--	--	--	--	--	--	--	--	--	--	--	--	--	--	--	--	--
comp16843_c0	176.64718462977	75.1148656595692	1.2337	3.0503e-15	1.3164e-13	3772	358369475	GAA86089.1	3172	0	AAA family ATPase [Aspergillus kawachii IFO 4308]	115399895	XM_001215537.1	724	0	Aspergillus terreus NIH2624 conserved hypothetical protein (ATEG_06359) partial mRNA	--	--	--	--	Q5T9A4	156	3.71898e-09	ATPase family AAA domain-containing protein 3B OS=Homo sapiens GN=ATAD3B PE=1 SV=1	PF00004//PF09726//PF03153//PF07728	ATPase family associated with various cellular activities (AAA)//Transmembrane protein//Transcription factor IIA, alpha/beta subunit//AAA domain (dynein-related subfamily)	GO:0006367	transcription initiation from RNA polymerase II promoter	GO:0017111//GO:0005524//GO:0016887	nucleoside-triphosphatase activity//ATP binding//ATPase activity	GO:0005672//GO:0016021	transcription factor TFIIA complex//integral to membrane	KOG0737	AAA+-type ATPase
comp16863_c0	475.431695378727	187.89346879888	1.3393	3.7153e-42	4.4147e-40	3709	145235369	XP_001390333.1	2473	0	dihydroxy-acid dehydratase [Aspergillus niger CBS 513.88] >gi|134058015|emb|CAK38244.1| unnamed protein product [Aspergillus niger]	389625058	XM_003710135.1	387	0	Magnaporthe oryzae 70-15 dihydroxy-acid dehydratase (MGG_05345) mRNA, complete cds	K01687	ilvD	dihydroxy-acid dehydratase	http://www.genome.jp/dbget-bin/www_bget?ko:K01687	Q10318	1825	0	Putative dihydroxy-acid dehydratase, mitochondrial OS=Schizosaccharomyces pombe (strain 972 / ATCC 24843) GN=SPAC17G8.06c PE=2 SV=1	PF00349//PF00920//PF03031	Hexokinase//Dehydratase family//NLI interacting factor-like phosphatase	GO:0009097//GO:0008152//GO:0009082//GO:0009098//GO:0005975//GO:0009099//GO:0015940	isoleucine biosynthetic process//metabolic process//branched-chain amino acid biosynthetic process//leucine biosynthetic process//carbohydrate metabolic process//valine biosynthetic process//pantothenate biosynthetic process	GO:0016773//GO:0005515//GO:0005524//GO:0003824//GO:0004160	phosphotransferase activity, alcohol group as acceptor//protein binding//ATP binding//catalytic activity//dihydroxy-acid dehydratase activity	--	--	KOG2448	Dihydroxy-acid dehydratase
comp16868_c0	522.505988429539	172.372458381918	1.5999	1.3841e-56	2.4561e-54	2112	145235213	XP_001390255.1	2302	0	beta-glucosidase 1B [Aspergillus niger CBS 513.88] >gi|134057936|emb|CAK47813.1| unnamed protein product [Aspergillus niger] >gi|350632814|gb|EHA21181.1| hypothetical protein ASPNIDRAFT_213437 [Aspergillus niger ATCC 1015]	121701040	XM_001268784.1	516	0	Aspergillus clavatus NRRL 1 beta-glucosidase, putative (ACLA_020660), partial mRNA	K01188	E3.2.1.21	beta-glucosidase	http://www.genome.jp/dbget-bin/www_bget?ko:K01188	Q25BW4	1384	0	Beta-glucosidase 1B OS=Phanerochaete chrysosporium GN=BGL1B PE=1 SV=1	PF00232	Glycosyl hydrolase family 1	GO:0005975	carbohydrate metabolic process	GO:0008422//GO:0043169//GO:0004553	beta-glucosidase activity//cation binding//hydrolase activity, hydrolyzing O-glycosyl compounds	--	--	--	--
comp16902_c0	973.105354994053	460.42882598647	1.0796	2.7792e-65	5.9495e-63	2603	358371345	GAA87953.1	2319	0	integral membrane protein [Aspergillus kawachii IFO 4308]	317029178	XM_001390979.2	207	4.43012e-102	Aspergillus niger CBS 513.88 hypothetical protein, mRNA	--	--	--	--	O59714	679	3.80616e-77	Uncharacterized membrane protein C3B8.06 OS=Schizosaccharomyces pombe (strain 972 / ATCC 24843) GN=SPBC3B8.06 PE=1 SV=1	PF02099	Josephin	--	--	GO:0008242	omega peptidase activity	--	--	--	--
comp16941_c0	41.3206844325655	19.5069032670973	1.0829	0.00042897	0.0046209	1132	358368794	GAA85410.1	852	5.52761e-111	hypothetical protein AKAW_03524 [Aspergillus kawachii IFO 4308]	--	--	--	--	--	--	--	--	--	Q0C9R3	780	2.48285e-101	Protein cgi121 OS=Aspergillus terreus (strain NIH 2624 / FGSC A1156) GN=cgi121 PE=3 SV=2	--	--	--	--	--	--	GO:0005634	nucleus	KOG4066	Cell growth regulatory protein CGR11
comp16943_c0	51.5699403623141	25.1410497148148	1.0365	0.00012856	0.0015578	3887	350632111	EHA20479.1	4826	0	hypothetical protein ASPNIDRAFT_54605 [Aspergillus niger ATCC 1015]	119501007	XM_001267260.1	892	0	Neosartorya fischeri NRRL 181 zinc metalloprotease, putative (NFIA_108580) partial mRNA	--	--	--	--	Q12496	1348	1.2206e-163	Uncharacterized protein YOL098C OS=Saccharomyces cerevisiae (strain ATCC 204508 / S288c) GN=YOL098C PE=1 SV=1	PF02724//PF06213	CDC45-like protein//Cobalamin biosynthesis protein CobT	GO:0006270//GO:0006508//GO:0009236	DNA replication initiation//proteolysis//cobalamin biosynthetic process	GO:0004222//GO:0046872//GO:0008270	metalloendopeptidase activity//metal ion binding//zinc ion binding	--	--	KOG0961	Predicted Zn2+-dependent endopeptidase, insulinase superfamily
[truncated: 483 more rows]
