# Supplementary material for: Characterization of mechanisms underlying degradation of sclerotia of Sclerotinia sclerotiorum by Aspergillus aculeatus Asp-4 using a combined qRT-PCR and proteomic approach
Source: BMC Genomics. 2017 Aug 31;18:674. doi: 10.1186/s12864-017-4016-8 (PMC5580281; doi:10.1186/s12864-017-4016-8)
Supplement: Supplementary file 6 — Down-regulated gene vs CK. (XLS 592 kb) [file 12864_2017_4016_MOESM6_ESM.xls]

Gene_id	A_1_readcount	CK_1_readcount	log2.Fold_change.	p.value	q.value.Storey.et.al..2003.	Gene Length	NR GI	NR ID	NR Score	NR Evalue	NR Description	NT GI	NT ID	NT Score	NT Evalue	NT Description	KO ID	KO Name	KO Description	Http Link	Swissprot ID	Swissprot Score	Swissprot Evalue	Swissprot Description	PFAM ID	PFAM description	Gene Ontology Biological Pathway	BP Description	Gene Ontology Molecular Function	MF Description	Gene Ontology Cellular Component	CC Description	KOG ID	KOG Description
comp10022_c0	12.0473710051431	41.9371844080103	-1.7995	0.00034573	0.0038	1427	242769241	XP_002341730.1	1115	1.68768e-147	conserved hypothetical protein [Talaromyces stipitatus ATCC 10500] >gi|218724926|gb|EED24343.1| conserved hypothetical protein [Talaromyces stipitatus ATCC 10500]	242769240	XM_002341689.1	366	0	Talaromyces stipitatus ATCC 10500 conserved hypothetical protein, mRNA	--	--	--	--	--	--	--	--	--	--	--	--	--	--	--	--	--	--
comp10048_c0	5.50223213070715	56.2426011527148	-3.3536	1.9275e-10	5.5251e-09	1178	212544009	XP_002152159.1	732	6.28758e-92	hypothetical protein PMAA_049590 [Talaromyces marneffei ATCC 18224] >gi|210067066|gb|EEA21159.1| hypothetical protein PMAA_049590 [Talaromyces marneffei ATCC 18224]	212544008	XM_002152123.1	84	4.68536e-34	Penicillium marneffei ATCC 18224 hypothetical protein, mRNA	--	--	--	--	--	--	--	--	--	--	--	--	--	--	--	--	--	--
comp10122_c0	25.8209324826649	72.8186852204994	-1.4958	6.6689e-05	0.00085414	2788	358366555	GAA83175.1	1068	9.70112e-164	cytochrome P450 oxidoreductase OrdA-like [Aspergillus kawachii IFO 4308]	--	--	--	--	--	K07415	CYP2E	cytochrome P450, family 2, subfamily E	http://www.genome.jp/dbget-bin/www_bget?ko:K07415	B8NHY4	799	8.24438e-117	O-methylsterigmatocystin oxidoreductase OS=Aspergillus flavus (strain ATCC 200026 / FGSC A1120 / NRRL 3357 / JCM 12722 / SRRC 167) GN=ordA PE=2 SV=1	PF00067	Cytochrome P450	GO:0055114	oxidation-reduction process	GO:0046872//GO:0016491//GO:0020037//GO:0005506//GO:0016705	metal ion binding//oxidoreductase activity//heme binding//iron ion binding//oxidoreductase activity, acting on paired donors, with incorporation or reduction of molecular oxygen	--	--	KOG0156	Cytochrome P450 CYP2 subfamily
comp10142_c0	0.179811507539449	26.8296990793807	-7.2212	4.084e-07	7.7249e-06	1260	358371176	GAA87785.1	1227	2.49886e-165	formate/nitrite transporter family protein [Aspergillus kawachii IFO 4308]	238488466	XM_002375430.1	259	2.62327e-131	Aspergillus flavus NRRL3357 formate/nitrite transporter family protein, putative, mRNA	--	--	--	--	Q50568	363	4.37181e-38	Probable formate transporter OS=Methanobacterium thermoformicicum GN=fdhC PE=3 SV=1	PF01226//PF02207	Formate/nitrite transporter//Putative zinc finger in N-recognin (UBR box)	GO:0016567//GO:0006810	protein ubiquitination//transport	GO:0005215//GO:0004842//GO:0008270	transporter activity//ubiquitin-protein ligase activity//zinc ion binding	GO:0016020	membrane	--	--
comp10175_c0	27.0076884324253	105.812990950883	-1.9701	8.728e-10	2.3355e-08	1794	242762668	XP_002340424.1	2135	0	penicillin-binding protein, putative [Talaromyces stipitatus ATCC 10500] >gi|218723620|gb|EED23037.1| penicillin-binding protein, putative [Talaromyces stipitatus ATCC 10500]	--	--	--	--	--	--	--	--	--	--	--	--	--	--	--	--	--	--	--	--	--	--	--
comp10178_c0	1.87003967841027	291.008979257105	-7.2819	2.9879e-62	5.926e-60	561	--	--	--	--	--	--	--	--	--	--	--	--	--	--	--	--	--	--	--	--	--	--	--	--	--	--	--	--
comp10183_c1	102.103806818186	263.797646484379	-1.3694	3.3213e-12	1.1427e-10	3739	121714673	XP_001274947.1	1042	5.8281e-128	mitochondrial phosphate carrier protein (Ptp), putative [Aspergillus clavatus NRRL 1] >gi|119403101|gb|EAW13521.1| mitochondrial phosphate carrier protein (Ptp), putative [Aspergillus clavatus NRRL 1]	119488204	XM_001262643.1	390	0	Neosartorya fischeri NRRL 181 mitochondrial phosphate carrier protein (Ptp), putative (NFIA_112710) partial mRNA	--	--	--	--	P23641	610	7.47857e-69	Mitochondrial phosphate carrier protein OS=Saccharomyces cerevisiae (strain ATCC 204508 / S288c) GN=MIR1 PE=1 SV=1	--	--	GO:0035435//GO:0006817	phosphate ion transmembrane transport//phosphate ion transport	GO:0005315	inorganic phosphate transmembrane transporter activity	GO:0031305	integral to mitochondrial inner membrane	KOG0767	Mitochondrial phosphate carrier protein
comp10191_c0	1208.96446905656	2807.21825128448	-1.2154	7.4182e-90	2.4703e-87	3034	119491552	XP_001263297.1	1678	0	fructose-bisphosphate aldolase, class II [Neosartorya fischeri NRRL 181] >gi|119411457|gb|EAW21400.1| fructose-bisphosphate aldolase, class II [Neosartorya fischeri NRRL 181]	317026973	XM_001399844.2	840	0	Aspergillus niger CBS 513.88 fructose-bisphosphate aldolase, mRNA	--	--	--	--	Q9HGY9	1608	0	Fructose-bisphosphate aldolase OS=Aspergillus oryzae (strain ATCC 42149 / RIB 40) GN=fbaA PE=2 SV=2	PF01116	Fructose-bisphosphate aldolase class-II	GO:0006013//GO:0015976//GO:0005975//GO:0006096//GO:0006098//GO:0006000//GO:0006094//GO:0006020	mannose metabolic process//carbon utilization//carbohydrate metabolic process//glycolysis//pentose-phosphate shunt//fructose metabolic process//gluconeogenesis//inositol metabolic process	GO:0016832//GO:0008270//GO:0004332	aldehyde-lyase activity//zinc ion binding//fructose-bisphosphate aldolase activity	GO:0005739//GO:0005829	mitochondrion//cytosol	KOG4153	Fructose 1,6-bisphosphate aldolase
comp10205_c0	64.5329115638481	183.551986894639	-1.5081	1.7584e-10	5.0563e-09	1063	238497708	XP_002380089.1	595	6.64647e-73	protease inhibitor (Tfs1), putative [Aspergillus flavus NRRL3357] >gi|220693363|gb|EED49708.1| protease inhibitor (Tfs1), putative [Aspergillus flavus NRRL3357]	--	--	--	--	--	--	--	--	--	--	--	--	--	--	--	GO:0006508	proteolysis	GO:0008233	peptidase activity	--	--	--	--
comp10218_c0	97.8534224029684	316.152686588169	-1.6919	1.2796e-20	7.5035e-19	1154	358375531	GAA92112.1	170	1.87038e-11	hypothetical protein AKAW_10226 [Aspergillus kawachii IFO 4308]	--	--	--	--	--	--	--	--	--	--	--	--	--	PF00397//PF00048	WW domain//Small cytokines (intecrine/chemokine), interleukin-8 like	GO:0006935//GO:0006955//GO:0007165	chemotaxis//immune response//signal transduction	GO:0008009//GO:0005515	chemokine activity//protein binding	GO:0005576	extracellular region	--	--
comp10222_c0	113.136681297791	308.136252934917	-1.4455	2.0516e-15	8.9827e-14	516	317034306	XP_003188884.1	166	4.43249e-13	plasma membrane proteolipid 3 [Aspergillus niger CBS 513.88]	--	--	--	--	--	--	--	--	--	--	--	--	--	PF01679	Proteolipid membrane potential modulator	--	--	--	--	GO:0016021	integral to membrane	KOG1773	Stress responsive protein
comp10251_c0	194.215488162405	483.082346892292	-1.3146	1.5278e-19	8.4795e-18	2037	430131753	AGA37279.1	2539	0	P450 monooxygenase [Penicillium fellutanum]	430131741	JQ708195.1	236	2.61615e-118	Penicillium fellutanum strain ATCC 20841 paraherquamide biosynthetic gene cluster, partial sequence	--	--	--	--	O00061	529	3.75519e-57	Cytochrome P450 67 (Fragment) OS=Uromyces fabae GN=CYP67 PE=2 SV=1	PF00067	Cytochrome P450	GO:0055114	oxidation-reduction process	GO:0020037//GO:0005506//GO:0016705	heme binding//iron ion binding//oxidoreductase activity, acting on paired donors, with incorporation or reduction of molecular oxygen	--	--	KOG0158	Cytochrome P450 CYP3/CYP5/CYP6/CYP9 subfamilies
comp10253_c0	282.196899178442	1434.65725899354	-2.3459	5.8097e-147	4.1238e-144	2947	358366034	GAA82655.1	3625	0	cobalamin-independent methionine synthase [Aspergillus kawachii IFO 4308]	317038056	XM_001401506.2	1746	0	Aspergillus niger CBS 513.88 5-methyltetrahydropteroyltriglutamate--homocysteine methyltransferase, mRNA	K00549	E2.1.1.14, metE	5-methyltetrahydropteroyltriglutamate--homocysteine methyltransferase	http://www.genome.jp/dbget-bin/www_bget?ko:K00549	Q9UT19	2420	0	Probable 5-methyltetrahydropteroyltriglutamate--homocysteine methyltransferase OS=Schizosaccharomyces pombe (strain 972 / ATCC 24843) GN=met26 PE=1 SV=1	PF08267//PF01717	Cobalamin-independent synthase, N-terminal domain//Cobalamin-independent synthase, Catalytic domain	GO:0009086//GO:0008652	methionine biosynthetic process//cellular amino acid biosynthetic process	GO:0003871//GO:0008270	5-methyltetrahydropteroyltriglutamate-homocysteine S-methyltransferase activity//zinc ion binding	--	--	KOG2263	Methionine synthase II (cobalamin-independent)
comp10261_c0	12.2631448141905	1246.74199774142	-6.6677	4.2269e-268	7.1257e-265	1464	255948128	XP_002564831.1	1328	2.93588e-179	Pc22g08160 [Penicillium chrysogenum Wisconsin 54-1255] >gi|211591848|emb|CAP98104.1| Pc22g08160 [Penicillium chrysogenum Wisconsin 54-1255]	--	--	--	--	--	--	--	--	--	--	--	--	--	--	--	--	--	--	--	--	--	--	--
comp10263_c0	80.8123262104397	269.216526015934	-1.7361	1.5086e-18	8.0417e-17	1606	115395828	XP_001213553.1	1945	0	glucoamylase precursor [Aspergillus terreus NIH2624] >gi|114193122|gb|EAU34822.1| glucoamylase precursor [Aspergillus terreus NIH2624]	--	--	--	--	--	--	--	--	--	P69328	1718	0	Glucoamylase OS=Aspergillus niger GN=GLAA PE=1 SV=1	PF00723	Glycosyl hydrolases family 15	GO:0005976//GO:0005985//GO:0005982//GO:0000272//GO:0005975	polysaccharide metabolic process//sucrose metabolic process//starch metabolic process//polysaccharide catabolic process//carbohydrate metabolic process	GO:0004553//GO:0004339//GO:2001070	hydrolase activity, hydrolyzing O-glycosyl compounds//glucan 1,4-alpha-glucosidase activity//starch binding	GO:0017177	glucosidase II complex	--	--
comp10263_c1	17.3165674220791	77.6029259918112	-2.164	1.571e-08	3.5973e-07	1597	212538175	XP_002149243.1	458	8.68695e-47	glucan 1,4-alpha-glucosidase, putative [Talaromyces marneffei ATCC 18224] >gi|210068985|gb|EEA23076.1| glucan 1,4-alpha-glucosidase, putative [Talaromyces marneffei ATCC 18224]	--	--	--	--	--	--	--	--	--	P23176	367	3.41971e-36	Glucoamylase I OS=Aspergillus kawachii GN=gaI PE=1 SV=1	PF00686//PF03423//PF01033	Starch binding domain//Carbohydrate binding domain (family 25)//Somatomedin B domain	GO:0005982//GO:0006955//GO:0005985//GO:0000272//GO:0007165	starch metabolic process//immune response//sucrose metabolic process//polysaccharide catabolic process//signal transduction	GO:0030247//GO:0004339//GO:2001070//GO:0005044	polysaccharide binding//glucan 1,4-alpha-glucosidase activity//starch binding//scavenger receptor activity	GO:0017177	glucosidase II complex	--	--
comp10284_c0	49.8437498899354	128.942225165262	-1.3712	1.0896e-06	1.9221e-05	3838	238505762	XP_002384088.1	737	1.38775e-84	ankyrin repeat-containing protein, putative [Aspergillus flavus NRRL3357] >gi|220690202|gb|EED46552.1| ankyrin repeat-containing protein, putative [Aspergillus flavus NRRL3357]	--	--	--	--	--	--	--	--	--	O75179	290	1.33597e-24	Ankyrin repeat domain-containing protein 17 OS=Homo sapiens GN=ANKRD17 PE=1 SV=3	PF00023//PF00646//PF13606//PF01323	Ankyrin repeat//F-box domain//Ankyrin repeat//DSBA-like thioredoxin domain	GO:0006118	electron transport	GO:0005515//GO:0015035	protein binding//protein disulfide oxidoreductase activity	--	--	KOG0504	FOG: Ankyrin repeat
comp10287_c0	1757.40143461138	4845.85760404308	-1.4633	2.7454e-223	3.0855e-220	1428	145255160	XP_001398880.1	1515	0	ADP/ATP carrier protein [Aspergillus niger CBS 513.88] >gi|134084470|emb|CAK43224.1| unnamed protein product [Aspergillus niger] >gi|350630687|gb|EHA19059.1| hypothetical protein ASPNIDRAFT_212044 [Aspergillus niger ATCC 1015] >gi|358366806|dbj|GAA83426.1| ADP,ATP carrier protein [Aspergillus kawachii IFO 4308]	317037264	XM_001398843.2	879	0	Aspergillus niger CBS 513.88 ADP,ATP carrier protein, mRNA	--	--	--	--	P02723	1307	1.11539e-177	ADP,ATP carrier protein OS=Neurospora crassa (strain ATCC 24698 / 74-OR23-1A / CBS 708.71 / DSM 1257 / FGSC 987) GN=acp PE=3 SV=1	--	--	GO:0055085//GO:0006810	transmembrane transport//transport	GO:0005215	transporter activity	GO:0016021//GO:0005743	integral to membrane//mitochondrial inner membrane	KOG0749	Mitochondrial ADP/ATP carrier proteins
comp10291_c0	17.3687127592656	56.3414644771748	-1.6977	8.0867e-05	0.0010183	3935	317037574	XP_001398704.2	3896	0	tubulin-specific chaperone D [Aspergillus niger CBS 513.88]	--	--	--	--	--	--	--	--	--	Q28205	253	1.96058e-20	Tubulin-specific chaperone D OS=Bos taurus GN=TBCD PE=1 SV=1	PF02985	HEAT repeat	--	--	GO:0005515	protein binding	--	--	KOG1943	Beta-tubulin folding cofactor D
comp10303_c0	11.8308779500656	50.2124698839078	-2.0855	9.8849e-06	0.00014731	875	242781968	XP_002479907.1	368	1.16329e-38	40S ribosomal protein S0 [Talaromyces stipitatus ATCC 10500] >gi|269969662|sp|B8M6L1.1|RSSA_TALSN RecName: Full=40S ribosomal protein S0 >gi|218720054|gb|EED19473.1| 40S ribosomal protein S0 [Talaromyces stipitatus ATCC 10500]	242781967	XM_002479862.1	244	3.92909e-123	Talaromyces stipitatus ATCC 10500 40S ribosomal protein S0, mRNA	--	--	--	--	B8M6L1	368	7.85697e-40	40S ribosomal protein S0 OS=Talaromyces stipitatus (strain ATCC 10500 / CBS 375.48 / QM 6759 / NRRL 1006) GN=rps0 PE=3 SV=1	PF00318	Ribosomal protein S2	GO:0006412//GO:0042254	translation//ribosome biogenesis	GO:0003735	structural constituent of ribosome	GO:0005840//GO:0005622//GO:0015935	ribosome//intracellular//small ribosomal subunit	KOG0830	40S ribosomal protein SA (P40)/Laminin receptor 1
comp10306_c0	373.003148977924	915.916080319691	-1.296	1.2717e-34	1.2428e-32	4474	350632147	EHA20515.1	2170	0	ornithine decarboxylase [Aspergillus niger ATCC 1015]	317146080	XM_001821225.2	606	0	Aspergillus oryzae RIB40 ornithine decarboxylase, mRNA	--	--	--	--	P27121	1401	6.07437e-177	Ornithine decarboxylase OS=Neurospora crassa (strain ATCC 24698 / 74-OR23-1A / CBS 708.71 / DSM 1257 / FGSC 987) GN=spe-1 PE=2 SV=1	PF02784//PF00437//PF00862//PF01443//PF02535//PF00278	Pyridoxal-dependent decarboxylase, pyridoxal binding domain//Type II/IV secretion system protein//Sucrose synthase//Viral (Superfamily 1) RNA helicase//ZIP Zinc transporter//Pyridoxal-dependent decarboxylase, C-terminal sheet domain	GO:0005985//GO:0006525//GO:0006596//GO:0030001//GO:0006560//GO:0055085//GO:0006810	sucrose metabolic process//arginine metabolic process//polyamine biosynthetic process//metal ion transport//proline metabolic process//transmembrane transport//transport	GO:0004586//GO:0046873//GO:0003824//GO:0005524	ornithine decarboxylase activity//metal ion transmembrane transporter activity//catalytic activity//ATP binding	GO:0016020	membrane	KOG0622	Ornithine decarboxylase
comp10308_c0	523.591330689048	1097.10597789229	-1.0672	1.4217e-27	1.0987e-25	1721	134058314	CAK38504.1	489	5.20014e-54	unnamed protein product [Aspergillus niger] >gi|350631980|gb|EHA20348.1| hypothetical protein ASPNIDRAFT_213360 [Aspergillus niger ATCC 1015]	--	--	--	--	--	--	--	--	--	--	--	--	--	PF04086//PF03131//PF00170//PF07716	Signal recognition particle, alpha subunit, N-terminal//bZIP Maf transcription factor//bZIP transcription factor//Basic region leucine zipper	GO:0006184//GO:0006886//GO:0006355	GTP catabolic process//intracellular protein transport//regulation of transcription, DNA-dependent	GO:0003677//GO:0003700//GO:0043565//GO:0005047//GO:0005525//GO:0003924	DNA binding//sequence-specific DNA binding transcription factor activity//sequence-specific DNA binding//signal recognition particle binding//GTP binding//GTPase activity	GO:0005786//GO:0005785//GO:0005667//GO:0005634	signal recognition particle, endoplasmic reticulum targeting//signal recognition particle receptor complex//transcription factor complex//nucleus	--	--
comp10321_c0	253.005939421473	667.858431831185	-1.4004	9.2904e-30	7.831e-28	2280	119487425	XP_001262505.1	588	1.60332e-68	Got1-like family protein [Neosartorya fischeri NRRL 181] >gi|119410662|gb|EAW20608.1| Got1-like family protein [Neosartorya fischeri NRRL 181]	317034700	XM_001400906.2	215	1.38429e-106	Aspergillus niger CBS 513.88 profilin, mRNA	K05759	PFN	profilin	http://www.genome.jp/dbget-bin/www_bget?ko:K05759	P39825	284	1.03497e-27	Profilin OS=Schizosaccharomyces pombe (strain 972 / ATCC 24843) GN=cdc3 PE=1 SV=1	PF04178//PF00235	Got1/Sft2-like family//Profilin	GO:0006895//GO:0006888//GO:0016192//GO:0030036	Golgi to endosome transport//ER to Golgi vesicle-mediated transport//vesicle-mediated transport//actin cytoskeleton organization	GO:0003779	actin binding	GO:0000139//GO:0005783//GO:0030134	Golgi membrane//endoplasmic reticulum//ER to Golgi transport vesicle	KOG1755	Profilin
comp10325_c0	7.08457339705431	39.8110914088716	-2.4904	7.3354e-06	0.00011201	582	67523459	XP_659789.1	212	9.83033e-18	hypothetical protein AN2185.2 [Aspergillus nidulans FGSC A4] >gi|40745073|gb|EAA64229.1| hypothetical protein AN2185.2 [Aspergillus nidulans FGSC A4] >gi|259487569|tpe|CBF86343.1| TPA: endodeoxyribonuclease (Eurofung) [Aspergillus nidulans FGSC A4]	--	--	--	--	--	K01173	ENDOG	endonuclease G, mitochondrial	http://www.genome.jp/dbget-bin/www_bget?ko:K01173	P08466	190	6.58107e-16	Mitochondrial nuclease OS=Saccharomyces cerevisiae (strain ATCC 204508 / S288c) GN=NUC1 PE=1 SV=1	PF01223	DNA/RNA non-specific endonuclease	GO:0006915	apoptotic process	GO:0016787//GO:0003676//GO:0046872	hydrolase activity//nucleic acid binding//metal ion binding	GO:0005634	nucleus	--	--
comp10336_c0	485.052689901132	1151.16401848839	-1.2469	6.9662e-40	7.8619e-38	3256	134079837	CAK40970.1	1541	0	unnamed protein product [Aspergillus niger]	317033243	XM_003188805.1	880	0	Aspergillus niger CBS 513.88 mRNA binding post-transcriptional regulator (Csx1), mRNA	--	--	--	--	O60176	913	1.8652e-109	Uncharacterized RNA-binding protein C23E6.01c OS=Schizosaccharomyces pombe (strain 972 / ATCC 24843) GN=SPBC23E6.01c PE=1 SV=2	PF00076	RNA recognition motif. (a.k.a. RRM, RBD, or RNP domain)	--	--	GO:0003676//GO:0000166	nucleic acid binding//nucleotide binding	--	--	KOG0118	FOG: RRM domain
comp10351_c0	96.1675097082785	211.312914707642	-1.1358	3.0619e-07	5.9077e-06	3421	317035437	XP_001397004.2	1254	3.38575e-158	palmitoyltransferase pfa4 [Aspergillus niger CBS 513.88] >gi|350636370|gb|EHA24730.1| hypothetical protein ASPNIDRAFT_48778 [Aspergillus niger ATCC 1015]	317139574	XM_001817562.2	63	6.54133e-22	Aspergillus oryzae RIB40 palmitoyltransferase pfa4, mRNA	--	--	--	--	Q4WC37	1189	8.46237e-150	Palmitoyltransferase pfa4 OS=Neosartorya fumigata (strain ATCC MYA-4609 / Af293 / CBS 101355 / FGSC A1100) GN=pfa4 PE=3 SV=2	PF01529	DHHC palmitoyltransferase	--	--	GO:0008270//GO:0043169	zinc ion binding//cation binding	--	--	KOG1314	DHHC-type Zn-finger protein
comp10367_c0	51.1268848077369	500.163378047372	-3.2902	6.9213e-79	1.8125e-76	2058	145255404	XP_001398954.1	796	7.91053e-99	pathogenesis associated protein Cap20 [Aspergillus niger CBS 513.88] >gi|317037316|ref|XP_003188976.1| pathogenesis associated protein Cap20 [Aspergillus niger CBS 513.88] >gi|134084545|emb|CAK43298.1| unnamed protein product [Aspergillus niger] >gi|350630746|gb|EHA19118.1| hypothetical protein ASPNIDRAFT_212098 [Aspergillus niger ATCC 1015]	134054559	AM269950.1	97	4.91889e-41	Aspergillus niger contig An01c0030, genomic contig	--	--	--	--	--	--	--	--	--	--	--	--	--	--	--	--	--	--
comp10382_c0	268.720745934391	819.116129115407	-1.608	1.794e-46	2.3956e-44	2758	115398043	XP_001214613.1	2952	0	bifunctional purine biosynthesis protein ADE16 [Aspergillus terreus NIH2624] >gi|114192804|gb|EAU34504.1| bifunctional purine biosynthesis protein ADE16 [Aspergillus terreus NIH2624]	317038083	XM_001401537.2	1114	0	Aspergillus niger CBS 513.88 IMP cyclohydrolase, mRNA	K00602	purH	phosphoribosylaminoimidazolecarboxamide formyltransferase / IMP cyclohydrolase	http://www.genome.jp/dbget-bin/www_bget?ko:K00602	P38009	2171	0	Bifunctional purine biosynthesis protein ADE17 OS=Saccharomyces cerevisiae (strain ATCC 204508 / S288c) GN=ADE17 PE=1 SV=2	PF12924//PF15360//PF01808	Copper-binding of amyloid precursor, CuBD//APJ endogenous ligand//AICARFT/IMPCHase bienzyme	GO:0009060//GO:0006144//GO:0006189//GO:0006164//GO:0007165//GO:0006807//GO:0030437	aerobic respiration//purine nucleobase metabolic process//'de novo' IMP biosynthetic process//purine nucleotide biosynthetic process//signal transduction//nitrogen compound metabolic process//ascospore formation	GO:0004643//GO:0031704//GO:0005179//GO:0003937//GO:0046914	phosphoribosylaminoimidazolecarboxamide formyltransferase activity//apelin receptor binding//hormone activity//IMP cyclohydrolase activity//transition metal ion binding	GO:0042720//GO:0005829	mitochondrial inner membrane peptidase complex//cytosol	KOG2555	AICAR transformylase/IMP cyclohydrolase/methylglyoxal synthase
comp10396_c1	503.481571308851	1297.10276261201	-1.3653	1.65e-53	2.6027e-51	1102	145240455	XP_001392874.1	1244	2.41362e-169	isopentenyl-diphosphate Delta-isomerase [Aspergillus niger CBS 513.88] >gi|134077392|emb|CAK40006.1| unnamed protein product [Aspergillus niger] >gi|350629905|gb|EHA18278.1| hypothetical protein ASPNIDRAFT_52621 [Aspergillus niger ATCC 1015]	317030615	XM_001392837.2	432	0	Aspergillus niger CBS 513.88 isopentenyl-diphosphate Delta-isomerase, mRNA	--	--	--	--	Q10132	748	3.64881e-96	Isopentenyl-diphosphate Delta-isomerase OS=Schizosaccharomyces pombe (strain 972 / ATCC 24843) GN=idi1 PE=2 SV=2	PF00293	NUDIX domain	GO:0006694//GO:0016114//GO:0008299	steroid biosynthetic process//terpenoid biosynthetic process//isoprenoid biosynthetic process	GO:0016787//GO:0004452	hydrolase activity//isopentenyl-diphosphate delta-isomerase activity	--	--	KOG0142	Isopentenyl pyrophosphate:dimethylallyl pyrophosphate isomerase
comp10405_c0	2.62524801007596	33.1138984615848	-3.6569	3.5766e-07	6.8322e-06	1615	70991991	XP_750844.1	833	1.49811e-104	RTA1 domain protein [Aspergillus fumigatus Af293] >gi|66848477|gb|EAL88806.1| RTA1 domain protein, putative [Aspergillus fumigatus Af293] >gi|159124412|gb|EDP49530.1| RTA1 domain protein, putative [Aspergillus fumigatus A1163]	115386555	XM_001209819.1	100	8.25843e-43	Aspergillus terreus NIH2624 conserved hypothetical protein (ATEG_07133) partial mRNA	--	--	--	--	P53047	378	3.201e-39	Protein RTA1 OS=Saccharomyces cerevisiae (strain ATCC 204508 / S288c) GN=RTA1 PE=1 SV=1	PF04479//PF01552	RTA1 like protein//Picornavirus 2B protein	GO:0006144//GO:0006950//GO:0018144//GO:0006508	purine nucleobase metabolic process//response to stress//RNA-protein covalent cross-linking//proteolysis	GO:0008233//GO:0000166//GO:0016779//GO:0016740//GO:0005198//GO:0016787//GO:0003968//GO:0008234	peptidase activity//nucleotide binding//nucleotidyltransferase activity//transferase activity//structural molecule activity//hydrolase activity//RNA-directed RNA polymerase activity//cysteine-type peptidase activity	GO:0016021//GO:0031379//GO:0019012	integral to membrane//RNA-directed RNA polymerase complex//virion	--	--
comp10440_c0	311.865078676421	854.734565129977	-1.4546	2.2077e-40	2.502e-38	2620	317148448	XP_001822779.2	831	7.03967e-101	hypothetical protein AOR_1_1064134 [Aspergillus oryzae RIB40]	--	--	--	--	--	--	--	--	--	--	--	--	--	PF00397//PF05136//PF00257	WW domain//Phage portal protein, lambda family//Dehydrin	GO:0006950//GO:0009415	response to stress//response to water stimulus	GO:0003677//GO:0005515	DNA binding//protein binding	GO:0019028	viral capsid	--	--
comp10444_c0	2.62524801007596	30.9346531374677	-3.5587	1.1768e-06	2.0624e-05	1113	259484319	CBF80436.1	1104	4.63133e-148	TPA: conserved hypothetical protein [Aspergillus nidulans FGSC A4]	--	--	--	--	--	K00034	gdh	glucose 1-dehydrogenase	http://www.genome.jp/dbget-bin/www_bget?ko:K00034	P12310	399	8.4014e-44	Glucose 1-dehydrogenase OS=Bacillus subtilis (strain 168) GN=gdh PE=2 SV=2	PF00106	short chain dehydrogenase	GO:0008152	metabolic process	GO:0016491	oxidoreductase activity	--	--	KOG0725	Reductases with broad range of substrate specificities
comp10450_c0	26.5416170048831	68.779108522136	-1.3737	0.00036163	0.0039636	1807	119495967	XP_001264758.1	1162	3.18575e-153	TIM-barrel enzyme family protein [Neosartorya fischeri NRRL 181] >gi|119412920|gb|EAW22861.1| TIM-barrel enzyme family protein [Neosartorya fischeri NRRL 181]	317030320	XM_001392277.2	370	0	Aspergillus niger CBS 513.88 hypothetical protein, mRNA	--	--	--	--	P55607	799	8.10888e-100	Uncharacterized protein y4oV OS=Rhizobium sp. (strain NGR234) GN=NGR_a02140 PE=4 SV=1	PF01884//PF03060	PcrB family//Nitronate monooxygenase	GO:0008152//GO:0006807//GO:0055114	metabolic process//nitrogen compound metabolic process//oxidation-reduction process	GO:0016765//GO:0018580//GO:0003824	transferase activity, transferring alkyl or aryl (other than methyl) groups//nitronate monooxygenase activity//catalytic activity	--	--	--	--
comp10451_c0	88.6111109154407	191.826740847287	-1.1142	1.7939e-06	3.0431e-05	4014	358365268	GAA81890.1	4329	0	sulfate transporter family protein [Aspergillus kawachii IFO 4308]	--	--	--	--	--	K03321	TC.SULP	sulfate permease, SulP family	http://www.genome.jp/dbget-bin/www_bget?ko:K03321	Q09764	1940	0	Uncharacterized protein C24H6.11c OS=Schizosaccharomyces pombe (strain 972 / ATCC 24843) GN=SPAC24H6.11c PE=2 SV=1	PF00916	Sulfate transporter family	GO:0008272	sulfate transport	GO:0015116	sulfate transmembrane transporter activity	GO:0016021	integral to membrane	KOG0236	Sulfate/bicarbonate/oxalate exchanger SAT-1 and related transporters (SLC26 family)
comp10452_c0	818.325767042185	2645.07867850742	-1.6926	4.9593e-160	4.0535e-157	2656	70992947	XP_751322.1	1453	0	alpha-1,3-mannosyltransferase [Aspergillus fumigatus Af293] >gi|66848955|gb|EAL89284.1| alpha-1,3-mannosyltransferase, putative [Aspergillus fumigatus Af293]	--	--	--	--	--	--	--	--	--	P39106	215	2.65825e-16	Alpha-1,3-mannosyltransferase MNN1 OS=Saccharomyces cerevisiae (strain ATCC 204508 / S288c) GN=MNN1 PE=1 SV=1	PF07821//PF11051	Alpha-amylase C-terminal beta-sheet domain//Mannosyltransferase putative	GO:0005982//GO:0005985//GO:0005975//GO:0006486	starch metabolic process//sucrose metabolic process//carbohydrate metabolic process//protein glycosylation	GO:0016740//GO:0004556//GO:0005509	transferase activity//alpha-amylase activity//calcium ion binding	--	--	--	--
comp10458_c0	285.553260778174	968.771815324778	-1.7624	4.8182e-64	1.0074e-61	4509	145238598	XP_001391946.1	3856	0	alpha,alpha-trehalose phosphate synthase subunit [Aspergillus niger CBS 513.88] >gi|134076438|emb|CAK39665.1| unnamed protein product [Aspergillus niger]	--	--	--	--	--	K16055	TPS	trehalose 6-phosphate synthase/phosphatase	http://www.genome.jp/dbget-bin/www_bget?ko:K16055	Q9UUI7	1244	1.07324e-148	Putative alpha,alpha-trehalose-phosphate synthase [UDP-forming] 100 kDa subunit OS=Schizosaccharomyces pombe (strain 972 / ATCC 24843) GN=SPAC22F8.05 PE=1 SV=1	PF00982//PF02358	Glycosyltransferase family 20//Trehalose-phosphatase	GO:0005992	trehalose biosynthetic process	GO:0003824	catalytic activity	--	--	KOG1050	Trehalose-6-phosphate synthase component TPS1 and related subunits
comp10465_c0	263.925532651329	686.150272949274	-1.3784	1.2313e-29	1.0251e-27	2885	145249868	XP_001401273.1	2488	0	dihydroxyacetone kinase (DakA) [Aspergillus niger CBS 513.88] >gi|134081957|emb|CAK97223.1| unnamed protein product [Aspergillus niger]	115387342	XM_001211177.1	477	0	Aspergillus terreus NIH2624 conserved hypothetical protein (ATEG_01999) partial mRNA	--	--	--	--	O13902	1119	3.70857e-139	Dihydroxyacetone kinase 1 OS=Schizosaccharomyces pombe (strain 972 / ATCC 24843) GN=dak1 PE=2 SV=1	PF02733//PF02734	Dak1 domain//DAK2 domain	GO:0046486//GO:0006071	glycerolipid metabolic process//glycerol metabolic process	GO:0004371//GO:0005524	glycerone kinase activity//ATP binding	--	--	KOG2426	Dihydroxyacetone kinase/glycerone kinase
comp10471_c0	293.630393696846	821.737601783345	-1.4847	2.1907e-40	2.4932e-38	1508	430131755	AGA37281.1	1396	0	methyltransferase, partial [Penicillium fellutanum]	--	--	--	--	--	--	--	--	--	Q5EN22	708	3.39144e-86	Sterol 24-C-methyltransferase OS=Magnaporthe oryzae (strain 70-15 / ATCC MYA-4617 / FGSC 8958) GN=ERG6 PE=2 SV=2	PF05175//PF01135//PF01209//PF06325//PF02353//PF08498//PF00398//PF08241	Methyltransferase small domain//Protein-L-isoaspartate(D-aspartate) O-methyltransferase (PCMT)//ubiE/COQ5 methyltransferase family//Ribosomal protein L11 methyltransferase (PrmA)//Mycolic acid cyclopropane synthetase//Sterol methyltransferase C-terminal//Ribosomal RNA adenine dimethylase//Methyltransferase domain	GO:0006694//GO:0008152//GO:0006396//GO:0006464//GO:0000154//GO:0008610//GO:0006479//GO:0046500	steroid biosynthetic process//metabolic process//RNA processing//cellular protein modification process//rRNA modification//lipid biosynthetic process//protein methylation//S-adenosylmethionine metabolic process	GO:0008649//GO:0004719//GO:0008276//GO:0008168//GO:0000179	rRNA methyltransferase activity//protein-L-isoaspartate (D-aspartate) O-methyltransferase activity//protein methyltransferase activity//methyltransferase activity//rRNA (adenine-N6,N6-)-dimethyltransferase activity	GO:0005737	cytoplasm	KOG1269	SAM-dependent methyltransferases
comp10472_c0	3.84796626134422	29.0743217632213	-2.9176	2.229e-05	0.00031292	1286	242775058	XP_002478568.1	981	3.65379e-128	hypothetical protein TSTA_088410 [Talaromyces stipitatus ATCC 10500] >gi|218722187|gb|EED21605.1| hypothetical protein TSTA_088410 [Talaromyces stipitatus ATCC 10500]	--	--	--	--	--	--	--	--	--	--	--	--	--	--	--	--	--	--	--	--	--	--	--
comp10484_c0	0.575396824126238	1146.10657476669	-10.96	3.5399e-156	2.7281e-153	768	358372474	GAA89077.1	410	3.46128e-47	hypothetical protein AKAW_07191 [Aspergillus kawachii IFO 4308]	--	--	--	--	--	--	--	--	--	--	--	--	--	--	--	--	--	--	--	--	--	--	--
comp10510_c0	512.11791801597	1091.53561423454	-1.0918	8.2169e-29	6.7162e-27	2332	119483022	XP_001261539.1	2258	0	stearoyl-CoA desaturase [Neosartorya fischeri NRRL 181] >gi|119409694|gb|EAW19642.1| stearoyl-CoA desaturase [Neosartorya fischeri NRRL 181]	317029290	XM_001391245.2	900	0	Aspergillus niger CBS 513.88 acyl-CoA desaturase, mRNA	--	--	--	--	Q12618	2039	0	Acyl-CoA desaturase OS=Ajellomyces capsulatus GN=OLE1 PE=3 SV=1	PF00487//PF12899//PF00173	Fatty acid desaturase//Alkaline and neutral invertase//Cytochrome b5-like Heme/Steroid binding domain	GO:0006629//GO:0006633//GO:0055114	lipid metabolic process//fatty acid biosynthetic process//oxidation-reduction process	GO:0004768//GO:0005506//GO:0020037//GO:0033926	stearoyl-CoA 9-desaturase activity//iron ion binding//heme binding//glycopeptide alpha-N-acetylgalactosaminidase activity	GO:0016021//GO:0005783	integral to membrane//endoplasmic reticulum	KOG1600	Fatty acid desaturase
comp10514_c0	1928.79668472894	3941.49471308071	-1.031	1.3248e-87	4.1551e-85	3157	365759560	EHN01342.1	783	1.97148e-94	Ubi4p [Saccharomyces cerevisiae x Saccharomyces kudriavzevii VIN7] >gi|392297682|gb|EIW08781.1| Ubi4p [Saccharomyces cerevisiae CEN.PK113-7D]	270141934	BT108886.1	278	1.8305e-141	Picea glauca clone GQ03202_C17 mRNA sequence	K08770	UBC	ubiquitin C	http://www.genome.jp/dbget-bin/www_bget?ko:K08770	P0CG73	777	1.17263e-93	Polyubiquitin OS=Candida albicans GN=UBI1 PE=1 SV=1	PF00240	Ubiquitin family	--	--	GO:0005515	protein binding	--	--	KOG0001	Ubiquitin and ubiquitin-like proteins
comp10518_c0	61.747631312062	465.090284887081	-2.9131	2.0458e-64	4.311e-62	2291	317136647	XP_001727193.2	654	2.65477e-77	hypothetical protein AOR_1_220194 [Aspergillus oryzae RIB40] >gi|391866665|gb|EIT75933.1| hypothetical protein Ao3042_07831 [Aspergillus oryzae 3.042]	--	--	--	--	--	--	--	--	--	--	--	--	--	--	--	--	--	--	--	--	--	--	--
comp10522_c0	15.1944320100986	51.9245062714642	-1.7729	8.4651e-05	0.0010615	1429	258570607	XP_002544107.1	788	1.69258e-96	predicted protein [Uncinocarpus reesii 1704] >gi|237904377|gb|EEP78778.1| predicted protein [Uncinocarpus reesii 1704]	--	--	--	--	--	--	--	--	--	--	--	--	--	PF00440//PF01476	Bacterial regulatory proteins, tetR family//LysM domain	GO:0016998	cell wall macromolecule catabolic process	GO:0003677	DNA binding	--	--	--	--
comp10533_c0	84.1334447546933	176.731480553402	-1.0708	1.1725e-05	0.00017282	1347	325091946	EGC45256.1	187	1.35468e-13	predicted protein [Ajellomyces capsulatus H88]	--	--	--	--	--	--	--	--	--	P87119	131	4.69311e-07	RING finger protein mug145 OS=Schizosaccharomyces pombe (strain 972 / ATCC 24843) GN=mug145 PE=1 SV=1	PF00097//PF12906//PF14634//PF12861//PF13639//PF07776//PF12678	Zinc finger, C3HC4 type (RING finger)//RING-variant domain//zinc-RING finger domain//Anaphase-promoting complex subunit 11 RING-H2 finger//Ring finger domain//Zinc-finger associated domain (zf-AD)//RING-H2 zinc finger	GO:0016567	protein ubiquitination	GO:0004842//GO:0005515//GO:0046872//GO:0008270	ubiquitin-protein ligase activity//protein binding//metal ion binding//zinc ion binding	GO:0005680//GO:0005634	anaphase-promoting complex//nucleus	KOG0800	FOG: Predicted E3 ubiquitin ligase
comp10553_c0	187.648052661034	477.905841962639	-1.3487	2.6832e-20	1.5598e-18	1632	317030330	XP_001392341.2	1072	7.65996e-141	protein sym1 [Aspergillus niger CBS 513.88] >gi|350629513|gb|EHA17886.1| hypothetical protein ASPNIDRAFT_208321 [Aspergillus niger ATCC 1015]	115491362	XM_001210309.1	268	3.39514e-136	Aspergillus terreus NIH2624 conserved hypothetical protein (ATEG_00223) partial mRNA	K13348	MPV17	protein Mpv17	http://www.genome.jp/dbget-bin/www_bget?ko:K13348	O14142	366	8.85462e-39	Protein sym1 OS=Schizosaccharomyces pombe (strain 972 / ATCC 24843) GN=sym1 PE=2 SV=1	PF04117	Mpv17 / PMP22 family	--	--	--	--	GO:0016021	integral to membrane	KOG1944	Peroxisomal membrane protein MPV17 and related proteins
comp10570_c0	23.6272320906837	186.777269974332	-2.9828	1.3032e-27	1.013e-25	1876	350631811	EHA20181.1	2227	0	hypothetical protein ASPNIDRAFT_195111 [Aspergillus niger ATCC 1015]	317038867	XM_001402304.2	525	0	Aspergillus niger CBS 513.88 MFS phospholipid transporter (Git1), mRNA	--	--	--	--	O94342	907	3.9063e-112	Probable metabolite transport protein C1271.09 OS=Schizosaccharomyces pombe (strain 972 / ATCC 24843) GN=SPBC1271.09 PE=2 SV=1	PF04226//PF07690//PF00083	Transglycosylase associated protein//Major Facilitator Superfamily//Sugar (and other) transporter	GO:0055085	transmembrane transport	GO:0022857	transmembrane transporter activity	GO:0016021	integral to membrane	KOG0252	Inorganic phosphate transporter
comp10579_c0	561.371526538161	1311.18440806856	-1.2238	1.6388e-43	2.037e-41	2117	308324749	ADO29930.1	1340	1.45565e-174	hypothetical protein PP108 [Penicillium paxilli]	--	--	--	--	--	--	--	--	--	Q5K8R6	253	3.8078e-21	Beta-1,2-xylosyltransferase 1 OS=Cryptococcus neoformans var. neoformans serotype D (strain JEC21 / ATCC MYA-565) GN=CXT1 PE=1 SV=1	--	--	--	--	--	--	--	--	--	--
comp10614_c0	45.4135539671784	105.670011196691	-1.2184	9.3658e-05	0.0011636	1813	145232750	XP_001399774.1	1498	0	hypothetical protein ANI_1_2610024 [Aspergillus niger CBS 513.88] >gi|134056694|emb|CAL00636.1| unnamed protein product [Aspergillus niger] >gi|350634620|gb|EHA22982.1| hypothetical protein ASPNIDRAFT_174983 [Aspergillus niger ATCC 1015]	317143909	XM_001819728.2	252	2.96352e-127	Aspergillus oryzae RIB40 hypothetical protein, mRNA	--	--	--	--	A3KP37	677	2.19933e-81	NADH dehydrogenase [ubiquinone] 1 alpha subcomplex assembly factor 5 OS=Danio rerio GN=ndufaf5 PE=2 SV=1	PF01209//PF08241//PF04699//PF03141	ubiE/COQ5 methyltransferase family//Methyltransferase domain//ARP2/3 complex 16 kDa subunit (p16-Arc)//Putative S-adenosyl-L-methionine-dependent methyltransferase	GO:0008152//GO:0030833//GO:0032259	metabolic process//regulation of actin filament polymerization//methylation	GO:0008168	methyltransferase activity	GO:0005856	cytoskeleton	KOG2940	Predicted methyltransferase
comp10629_c0	31.682787628451	90.9436280381566	-1.5213	5.935e-06	9.2201e-05	2267	317026633	XP_001399267.2	1023	0	MFS transporter [Aspergillus niger CBS 513.88]	115383779	XM_001208437.1	142	5.23821e-66	Aspergillus terreus NIH2624 conserved hypothetical protein (ATEG_01072) partial mRNA	--	--	--	--	--	--	--	--	PF04592//PF07690//PF02535//PF03137//PF11593//PF01056	Selenoprotein P, N terminal region//Major Facilitator Superfamily//ZIP Zinc transporter//Organic Anion Transporter Polypeptide (OATP) family//Mediator complex subunit 3 fungal//Myc amino-terminal region	GO:0006810//GO:0055085//GO:0030001//GO:0006357//GO:0006355	transport//transmembrane transport//metal ion transport//regulation of transcription from RNA polymerase II promoter//regulation of transcription, DNA-dependent	GO:0005215//GO:0003700//GO:0046873//GO:0001104//GO:0008430	transporter activity//sequence-specific DNA binding transcription factor activity//metal ion transmembrane transporter activity//RNA polymerase II transcription cofactor activity//selenium binding	GO:0005667//GO:0016021//GO:0016592//GO:0016020	transcription factor complex//integral to membrane//mediator complex//membrane	--	--
comp10638_c0	6.32936506538862	128.690814668114	-4.3457	8.8364e-27	6.53e-25	909	--	--	--	--	--	--	--	--	--	--	--	--	--	--	--	--	--	--	PF07267//PF06644	Nucleopolyhedrovirus capsid protein P87//ATP11 protein	GO:0006461	protein complex assembly	--	--	GO:0019028//GO:0005739	viral capsid//mitochondrion	--	--
comp10641_c0	59.7348212966654	127.176504929478	-1.0902	0.00014818	0.0017755	1564	317034731	XP_001401029.2	1092	1.76469e-142	pyridoxamine phosphate oxidase [Aspergillus niger CBS 513.88] >gi|350639493|gb|EHA27847.1| hypothetical protein ASPNIDRAFT_225623 [Aspergillus niger ATCC 1015]	--	--	--	--	--	--	--	--	--	P38075	389	1.14634e-41	Pyridoxamine 5'-phosphate oxidase OS=Saccharomyces cerevisiae (strain ATCC 204508 / S288c) GN=PDX3 PE=1 SV=1	PF10590//PF01243	Pyridoxine 5'-phosphate oxidase C-terminal dimerisation region//Pyridoxamine 5'-phosphate oxidase	GO:0055114//GO:0008615//GO:0044249//GO:1901576//GO:0044710	oxidation-reduction process//pyridoxine biosynthetic process//cellular biosynthetic process//organic substance biosynthetic process//single-organism metabolic process	GO:0004733//GO:0010181//GO:0016638	pyridoxamine-phosphate oxidase activity//FMN binding//oxidoreductase activity, acting on the CH-NH2 group of donors	--	--	KOG2586	Pyridoxamine-phosphate oxidase
comp10665_c0	97.3797988921095	247.583529749698	-1.3462	3.3276e-11	1.0425e-09	3601	350629665	EHA18038.1	1927	0	hypothetical protein ASPNIDRAFT_176547 [Aspergillus niger ATCC 1015]	317030431	XM_001392508.2	724	0	Aspergillus niger CBS 513.88 nuclear and cytoplasmic polyadenylated RNA-binding protein pub1, mRNA	--	--	--	--	Q01085	520	4.67612e-56	Nucleolysin TIAR OS=Homo sapiens GN=TIAL1 PE=1 SV=1	PF00076	RNA recognition motif. (a.k.a. RRM, RBD, or RNP domain)	--	--	GO:0000166//GO:0003676	nucleotide binding//nucleic acid binding	--	--	KOG0118	FOG: RRM domain
comp10667_c0	21.8291170152892	61.1241106787372	-1.4855	0.0002839	0.0031987	2192	145235345	XP_001390321.1	1032	1.93679e-132	hypothetical protein ANI_1_1344034 [Aspergillus niger CBS 513.88] >gi|134058002|emb|CAK47879.1| unnamed protein product [Aspergillus niger] >gi|350632854|gb|EHA21221.1| hypothetical protein ASPNIDRAFT_213490 [Aspergillus niger ATCC 1015]	121713235	XM_001274228.1	197	1.34901e-96	Aspergillus clavatus NRRL 1 conserved hypothetical protein (ACLA_012310), partial mRNA	--	--	--	--	C8VDI1	468	1.47353e-51	Uncharacterized protein AN11006 OS=Emericella nidulans (strain FGSC A4 / ATCC 38163 / CBS 112.46 / NRRL 194 / M139) GN=AN11006 PE=4 SV=1	--	--	--	--	--	--	--	--	--	--
comp10669_c0	46.3590028738209	104.539992767648	-1.1731	0.00019094	0.0022354	1283	259481093	CBF74310.1	809	7.90574e-104	TPA: conserved hypothetical protein [Aspergillus nidulans FGSC A4]	170115137	XM_001888729.1	57	5.22512e-19	Laccaria bicolor S238N-H82 hypothetical protein partial mRNA	K10949	KDELR	ER lumen protein retaining receptor	http://www.genome.jp/dbget-bin/www_bget?ko:K10949	O76767	565	3.04598e-68	ER lumen protein retaining receptor OS=Drosophila melanogaster GN=KdelR PE=2 SV=1	PF00810	ER lumen protein retaining receptor	GO:0006621	protein retention in ER lumen	GO:0046923	ER retention sequence binding	GO:0005783//GO:0016021	endoplasmic reticulum//integral to membrane	KOG3106	ER lumen protein retaining receptor
comp10696_c0	40.8905753065311	143.170571038748	-1.8079	3.173e-11	9.9517e-10	1222	317025435	XP_001389063.2	489	3.28005e-90	integral membrane protein [Aspergillus niger CBS 513.88]	--	--	--	--	--	--	--	--	--	Q96WV4	233	6.24454e-21	UPF0641 membrane protein PJ4664.05 OS=Schizosaccharomyces pombe (strain 972 / ATCC 24843) GN=SPBPJ4664.05 PE=2 SV=2	PF04750	FAR-17a/AIG1-like protein	--	--	--	--	GO:0016021	integral to membrane	--	--
comp10721_c2	3.77604165832844	27.0545334140396	-2.8409	5.6811e-05	0.00073921	1444	242793934	XP_002482267.1	256	7.54808e-21	protein HEG precursor, putative [Talaromyces stipitatus ATCC 10500] >gi|218718855|gb|EED18275.1| protein HEG precursor, putative [Talaromyces stipitatus ATCC 10500]	--	--	--	--	--	--	--	--	--	--	--	--	--	--	--	--	--	--	--	--	--	--	--
comp10761_c0	54.5904140659618	118.053971393424	-1.1127	0.00018371	0.0021601	1200	238496719	XP_002379595.1	1254	2.33456e-170	urease accessory protein UreG, putative [Aspergillus flavus NRRL3357] >gi|317147004|ref|XP_001821814.2| hypothetical protein AOR_1_644014 [Aspergillus oryzae RIB40] >gi|220694475|gb|EED50819.1| urease accessory protein UreG, putative [Aspergillus flavus NRRL3357] >gi|391869816|gb|EIT79009.1| Ni2+-binding GTPase [Aspergillus oryzae 3.042]	115384131	XM_001208613.1	359	0	Aspergillus terreus NIH2624 urease accessory protein ureG (ATEG_01248) partial mRNA	K03189	ureG	urease accessory protein	http://www.genome.jp/dbget-bin/www_bget?ko:K03189	Q96WV0	823	3.6364e-106	Uncharacterized urease accessory protein ureG-like OS=Schizosaccharomyces pombe (strain 972 / ATCC 24843) GN=SPCPB16A4.05c PE=2 SV=1	PF07728//PF01926//PF01637//PF01695	AAA domain (dynein-related subfamily)//50S ribosome-binding GTPase//Archaeal ATPase//IstB-like ATP binding protein	GO:0030001//GO:0006184	metal ion transport//GTP catabolic process	GO:0003924//GO:0016151//GO:0005525//GO:0042803//GO:0016887//GO:0016530//GO:0005524	GTPase activity//nickel cation binding//GTP binding//protein homodimerization activity//ATPase activity//metallochaperone activity//ATP binding	GO:0005737	cytoplasm	--	--
comp10763_c0	5.3224206231677	88.2328594642548	-4.0512	4.6474e-18	2.42e-16	1940	429848724	ELA24173.1	2227	0	cytochrome p450 61 [Colletotrichum gloeosporioides Nara gc5]	121711704	XM_001273467.1	452	0	Aspergillus clavatus NRRL 1 cytochrome P450 (ACLA_008020) partial mRNA	K09831	ERG5	C-22 sterol desaturase	http://www.genome.jp/dbget-bin/www_bget?ko:K09831	P54781	1321	6.74766e-174	Cytochrome P450 61 OS=Saccharomyces cerevisiae (strain ATCC 204508 / S288c) GN=ERG5 PE=1 SV=1	PF00067	Cytochrome P450	GO:0055114	oxidation-reduction process	GO:0016705//GO:0020037//GO:0005506	oxidoreductase activity, acting on paired donors, with incorporation or reduction of molecular oxygen//heme binding//iron ion binding	--	--	KOG0157	Cytochrome P450 CYP4/CYP19/CYP26 subfamilies
comp10797_c0	32.8335812767035	85.8410048402238	-1.3865	5.7842e-05	0.00075116	995	358366459	GAA83080.1	227	4.68674e-20	similar to An08g08260 [Aspergillus kawachii IFO 4308]	--	--	--	--	--	--	--	--	--	--	--	--	--	PF02535//PF09726	ZIP Zinc transporter//Transmembrane protein	GO:0030001//GO:0055085	metal ion transport//transmembrane transport	GO:0046873	metal ion transmembrane transporter activity	GO:0016021//GO:0016020	integral to membrane//membrane	--	--
comp10814_c0	56.7485117794503	188.159230423772	-1.7293	2.4394e-13	9.1642e-12	2145	238505814	XP_002384110.1	1751	0	conserved hypothetical protein [Aspergillus flavus NRRL3357] >gi|220690224|gb|EED46574.1| conserved hypothetical protein [Aspergillus flavus NRRL3357]	116200379	XM_001226001.1	62	1.46736e-21	Chaetomium globosum CBS 148.51 hypothetical protein (CHGG_10735) partial mRNA	--	--	--	--	--	--	--	--	PF00515//PF07721//PF13176//PF13181	Tetratricopeptide repeat//Tetratricopeptide repeat//Tetratricopeptide repeat//Tetratricopeptide repeat	--	--	GO:0005515//GO:0042802	protein binding//identical protein binding	--	--	--	--
comp10815_c0	39.1629463420921	94.2396037100713	-1.2668	0.00012113	0.0014737	1119	145239171	XP_001392232.1	579	8.42175e-71	dynein light chain (Tctex1) [Aspergillus niger CBS 513.88] >gi|134076736|emb|CAK39795.1| unnamed protein product [Aspergillus niger] >gi|350629421|gb|EHA17794.1| hypothetical protein ASPNIDRAFT_52809 [Aspergillus niger ATCC 1015] >gi|358370896|dbj|GAA87506.1| dynein light chain [Aspergillus kawachii IFO 4308]	--	--	--	--	--	--	--	--	--	Q9UTS6	144	8.67601e-10	Dynein light chain Tctex-type OS=Schizosaccharomyces pombe (strain 972 / ATCC 24843) GN=dlc1 PE=1 SV=1	--	--	--	--	GO:0016787	hydrolase activity	--	--	--	--
comp10838_c0	44.7730653773229	124.389728530857	-1.4742	2.7479e-07	5.3555e-06	1884	169778123	XP_001823527.1	1311	7.20024e-175	pyridoxine biosynthesis protein pyroA [Aspergillus oryzae RIB40] >gi|238495392|ref|XP_002378932.1| pyridoxine biosynthesis protein [Aspergillus flavus NRRL3357] >gi|83772264|dbj|BAE62394.1| unnamed protein product [Aspergillus oryzae RIB40] >gi|220695582|gb|EED51925.1| pyridoxine biosynthesis protein [Aspergillus flavus NRRL3357] >gi|391872237|gb|EIT81371.1| stationary phase-induced protein, SOR/…	115433601	XM_001216938.1	540	0	Aspergillus terreus NIH2624 pyridoxine biosynthesis protein PDX1 (ATEG_08317) partial mRNA	--	--	--	--	Q9UW83	1303	5.43302e-175	Pyridoxine biosynthesis protein pyroA OS=Emericella nidulans (strain FGSC A4 / ATCC 38163 / CBS 112.46 / NRRL 194 / M139) GN=pyroA PE=3 SV=1	PF05690//PF01207//PF00977//PF01680//PF04131//PF03060//PF00218	Thiazole biosynthesis protein ThiG//Dihydrouridine synthase (Dus)//Histidine biosynthesis protein//SOR/SNZ family//Putative N-acetylmannosamine-6-phosphate epimerase//Nitronate monooxygenase//Indole-3-glycerol phosphate synthase	GO:0006040//GO:0008033//GO:0000162//GO:0042823//GO:0006571//GO:0009094//GO:0000105//GO:0055114//GO:0009228//GO:0006807//GO:0006051	amino sugar metabolic process//tRNA processing//tryptophan biosynthetic process//pyridoxal phosphate biosynthetic process//tyrosine biosynthetic process//L-phenylalanine biosynthetic process//histidine biosynthetic process//oxidation-reduction process//thiamine biosynthetic process//nitrogen compound metabolic process//N-acetylmannosamine metabolic process	GO:0018580//GO:0047465//GO:0017150//GO:0004425//GO:0003824//GO:0036355//GO:0050660	nitronate monooxygenase activity//N-acylglucosamine-6-phosphate 2-epimerase activity//tRNA dihydrouridine synthase activity//indole-3-glycerol-phosphate synthase activity//catalytic activity//2-iminoacetate synthase activity//flavin adenine dinucleotide binding	--	--	KOG1606	Stationary phase-induced protein, SOR/SNZ family
comp10843_c0	29.8483506285335	90.8213776907061	-1.6054	1.9529e-06	3.2963e-05	736	317025309	XP_001388808.2	487	8.45527e-59	rhodopsin family protein [Aspergillus niger CBS 513.88] >gi|350638002|gb|EHA26358.1| hypothetical protein ASPNIDRAFT_55445 [Aspergillus niger ATCC 1015]	--	--	--	--	--	--	--	--	--	--	--	--	--	--	--	--	--	--	--	--	--	--	--
comp10863_c0	4.42336308547046	54.4285123011997	-3.6211	8.1744e-11	2.4581e-09	683	134075495	CAK48056.1	272	1.87772e-27	hypothetical protein An06g02130 [Aspergillus niger]	124517744	AC197951.1	103	7.30065e-45	Aspergillus niger clone JGIAXAS-9A7, complete sequence	--	--	--	--	--	--	--	--	--	--	--	--	--	--	--	--	--	--
comp10902_c0	1.04290674372881	206.989504593894	-7.6328	8.9892e-44	1.133e-41	1307	145252774	XP_001397900.1	1746	0	hypothetical protein ANI_1_1826144 [Aspergillus niger CBS 513.88] >gi|134083454|emb|CAK46932.1| unnamed protein product [Aspergillus niger]	317036709	XM_001397863.2	449	0	Aspergillus niger CBS 513.88 hypothetical protein, mRNA	--	--	--	--	--	--	--	--	--	--	--	--	--	--	--	--	--	--
comp10914_c0	97.7340275619622	343.177986223471	-1.812	7.178e-25	4.8892e-23	6396	358367602	GAA84220.1	2394	0	ammonium transporter MeaA [Aspergillus kawachii IFO 4308]	317027272	XM_001400535.2	736	0	Aspergillus niger CBS 513.88 ammonium transporter 2, mRNA	--	--	--	--	P53390	1225	7.58616e-149	Ammonium transporter MEP3 OS=Saccharomyces cerevisiae (strain ATCC 204508 / S288c) GN=MEP3 PE=1 SV=1	PF00909	Ammonium Transporter Family	GO:0072488//GO:0015696	ammonium transmembrane transport//ammonium transport	GO:0008519	ammonium transmembrane transporter activity	GO:0016020//GO:0016021	membrane//integral to membrane	KOG0682	Ammonia permease
comp10917_c3	2.91294642213908	27.6923613137812	-3.2489	1.1057e-05	0.0001636	708	212542849	XP_002151579.1	400	1.1664e-42	adenosylhomocysteinase [Talaromyces marneffei ATCC 18224] >gi|210066486|gb|EEA20579.1| adenosylhomocysteinase [Talaromyces marneffei ATCC 18224]	242767884	XM_002341417.1	217	3.21737e-108	Talaromyces stipitatus ATCC 10500 adenosylhomocysteinase, mRNA	--	--	--	--	P83783	266	2.11673e-25	Adenosylhomocysteinase OS=Candida albicans (strain SC5314 / ATCC MYA-2876) GN=SAH1 PE=1 SV=2	PF05221//PF13676	S-adenosyl-L-homocysteine hydrolase//TIR domain	GO:0007165//GO:0006730//GO:0006555	signal transduction//one-carbon metabolic process//methionine metabolic process	GO:0005515//GO:0000166//GO:0004013	protein binding//nucleotide binding//adenosylhomocysteinase activity	--	--	KOG1370	S-adenosylhomocysteine hydrolase
comp10930_c0	1.25868055277615	57.617120276658	-5.5165	5.0728e-14	2.0122e-12	1709	242798201	XP_002483121.1	1325	1.15294e-175	chitinase 3 precursor, putative [Talaromyces stipitatus ATCC 10500] >gi|218716466|gb|EED15887.1| chitinase 3 precursor, putative [Talaromyces stipitatus ATCC 10500]	70987021	XM_743902.1	42	1.52758e-10	Aspergillus fumigatus Af293 class III chitinase (AFUA_7G05140), partial mRNA	K01183	E3.2.1.14	chitinase	http://www.genome.jp/dbget-bin/www_bget?ko:K01183	P29026	577	9.46892e-65	Chitinase 1 OS=Rhizopus oligosporus GN=CHI1 PE=1 SV=1	PF03427//PF02378	Carbohydrate binding domain (family 19)//Phosphotransferase system, EIIC	GO:0005975//GO:0009401//GO:0016998//GO:0008643//GO:0006032	carbohydrate metabolic process//phosphoenolpyruvate-dependent sugar phosphotransferase system//cell wall macromolecule catabolic process//carbohydrate transport//chitin catabolic process	GO:0008982//GO:0005351//GO:0004568//GO:0043169	protein-N(PI)-phosphohistidine-sugar phosphotransferase activity//sugar:hydrogen symporter activity//chitinase activity//cation binding	GO:0016020//GO:0009357	membrane//protein-N(PI)-phosphohistidine-sugar phosphotransferase complex	KOG4701	Chitinase
comp10937_c0	44.8449899803387	380.518557567343	-3.0849	1.5653e-56	2.7595e-54	3445	358375595	GAA92175.1	2430	0	MFS peptide transporter [Aspergillus kawachii IFO 4308]	238504756	XM_002383568.1	364	0	Aspergillus flavus NRRL3357 MFS peptide transporter, putative, mRNA	--	--	--	--	P46030	957	1.8296e-113	Peptide transporter PTR2 OS=Candida albicans GN=PTR2 PE=3 SV=1	PF00854	POT family	GO:0006810	transport	GO:0005215	transporter activity	GO:0016020	membrane	KOG1237	H+/oligopeptide symporter
comp10944_c0	99.7594243828866	232.913488055641	-1.2233	5.7211e-09	1.3902e-07	2347	317031563	XP_001393820.2	2244	0	aromatic amino acid aminotransferase [Aspergillus niger CBS 513.88]	--	--	--	--	--	--	--	--	--	O14192	563	7.02941e-62	Aromatic amino acid aminotransferase C56E4.03 OS=Schizosaccharomyces pombe (strain 972 / ATCC 24843) GN=SPAC56E4.03 PE=2 SV=1	PF00155	Aminotransferase class I and II	GO:0009058	biosynthetic process	GO:0030170	pyridoxal phosphate binding	--	--	KOG0634	Aromatic amino acid aminotransferase and related proteins
comp10990_c0	46.2475197391464	116.968069394114	-1.3387	5.8447e-06	9.0917e-05	2225	145237432	XP_001391363.1	864	5.64137e-106	hypothetical protein ANI_1_334064 [Aspergillus niger CBS 513.88] >gi|134075835|emb|CAL00214.1| unnamed protein product [Aspergillus niger]	--	--	--	--	--	--	--	--	--	--	--	--	--	--	--	--	--	--	--	--	--	--	--
comp10993_c0	3.45238094475743	58.3612528263565	-4.0793	1.6375e-12	5.7586e-11	926	212543685	XP_002151997.1	1051	1.71614e-135	MFS phosphate transporter, putative [Talaromyces marneffei ATCC 18224] >gi|210066904|gb|EEA20997.1| MFS phosphate transporter, putative [Talaromyces marneffei ATCC 18224]	242787458	XM_002480966.1	225	1.5201e-112	Talaromyces stipitatus ATCC 10500 MFS phosphate transporter, putative, mRNA	--	--	--	--	Q8GYF4	166	1.40735e-11	Probable inorganic phosphate transporter 1-5 OS=Arabidopsis thaliana GN=PHT1-5 PE=2 SV=2	PF07690//PF00083	Major Facilitator Superfamily//Sugar (and other) transporter	GO:0055085	transmembrane transport	GO:0022857	transmembrane transporter activity	GO:0016021	integral to membrane	--	--
comp10993_c1	7.33630950760954	176.516745160489	-4.5886	3.3075e-37	3.4578e-35	1666	212543685	XP_002151997.1	1734	0	MFS phosphate transporter, putative [Talaromyces marneffei ATCC 18224] >gi|210066904|gb|EEA20997.1| MFS phosphate transporter, putative [Talaromyces marneffei ATCC 18224]	242787458	XM_002480966.1	486	0	Talaromyces stipitatus ATCC 10500 MFS phosphate transporter, putative, mRNA	--	--	--	--	Q9ZWT3	272	5.85351e-24	Probable inorganic phosphate transporter 1-6 OS=Arabidopsis thaliana GN=PHT1-6 PE=2 SV=1	PF00083	Sugar (and other) transporter	GO:0055085	transmembrane transport	GO:0022857	transmembrane transporter activity	GO:0016021	integral to membrane	KOG0252	Inorganic phosphate transporter
comp10994_c0	62.900582698405	172.152407756507	-1.4525	2.5035e-09	6.3227e-08	3182	121710438	XP_001272835.1	1925	0	conserved hypothetical protein [Aspergillus clavatus NRRL 1] >gi|119400985|gb|EAW11409.1| conserved hypothetical protein [Aspergillus clavatus NRRL 1]	119498302	XM_001265908.1	187	7.12288e-91	Neosartorya fischeri NRRL 181 conserved hypothetical protein (NFIA_035800) partial mRNA	--	--	--	--	--	--	--	--	--	--	--	--	--	--	--	--	--	--
comp11031_c0	671.463639390295	1930.29099590624	-1.5234	4.986e-97	1.8679e-94	2642	145233847	XP_001400296.1	1982	0	ATP-dependent RNA helicase eIF4A [Aspergillus niger CBS 513.88] >gi|134034144|sp|A2QEN5.1|IF4A_ASPNC RecName: Full=ATP-dependent RNA helicase eIF4A; AltName: Full=Eukaryotic initiation factor 4A; Short=eIF-4A; AltName: Full=Translation initiation factor 1 >gi|134057232|emb|CAK44496.1| unnamed protein product [Aspergillus niger] >gi|350635036|gb|EHA23398.1| translation initiation factor eIF4A [Asp…	317027163	XM_001400259.2	1212	0	Aspergillus niger CBS 513.88 ATP-dependent RNA helicase eIF4A, mRNA	K03257	EIF4A	translation initiation factor 4A	http://www.genome.jp/dbget-bin/www_bget?ko:K03257	A2QEN5	1982	0	ATP-dependent RNA helicase eIF4A OS=Aspergillus niger (strain CBS 513.88 / FGSC A1513) GN=tif1 PE=3 SV=1	PF00270//PF00392//PF04851//PF00271//PF08655	DEAD/DEAH box helicase//Bacterial regulatory proteins, gntR family//Type III restriction enzyme, res subunit//Helicase conserved C-terminal domain//DASH complex subunit Ask1	GO:0006446//GO:0006355//GO:0006413//GO:0008608	regulation of translational initiation//regulation of transcription, DNA-dependent//translational initiation//attachment of spindle microtubules to kinetochore	GO:0003743//GO:0003676//GO:0016787//GO:0004386//GO:0003700//GO:0008026//GO:0005524//GO:0003677	translation initiation factor activity//nucleic acid binding//hydrolase activity//helicase activity//sequence-specific DNA binding transcription factor activity//ATP-dependent helicase activity//ATP binding//DNA binding	GO:0005840//GO:0005737//GO:0072686//GO:0042729//GO:0005667	ribosome//cytoplasm//mitotic spindle//DASH complex//transcription factor complex	KOG0327	Translation initiation factor 4F, helicase subunit (eIF-4A) and related helicases
comp11038_c0	2.26562499499706	54.2153714780361	-4.5807	1.6626e-12	5.8394e-11	1499	145231236	XP_001389882.1	1896	0	phospholipase C PLC-C [Aspergillus niger CBS 513.88] >gi|134056013|emb|CAK37448.1| unnamed protein product [Aspergillus niger] >gi|350638842|gb|EHA27198.1| hypothetical protein ASPNIDRAFT_35378 [Aspergillus niger ATCC 1015]	317025819	XM_001389845.2	470	0	Aspergillus niger CBS 513.88 phospholipase C PLC-C, mRNA	K01114	plcC	phospholipase C	http://www.genome.jp/dbget-bin/www_bget?ko:K01114	Q9RGS8	192	4.86945e-14	Non-hemolytic phospholipase C OS=Burkholderia pseudomallei (strain K96243) GN=plcN PE=1 SV=2	PF04185	Phosphoesterase family	--	--	GO:0034480//GO:0016788	phosphatidylcholine phospholipase C activity//hydrolase activity, acting on ester bonds	--	--	--	--
comp11041_c0	28.3742558897251	211.109872826224	-2.8953	5.5497e-30	4.737e-28	3084	358372864	GAA89465.1	2170	0	ammonium transporter Mep2 [Aspergillus kawachii IFO 4308]	115491496	XM_001210376.1	559	0	Aspergillus terreus NIH2624 ammonium transporter MEP2 (ATEG_00290) partial mRNA	--	--	--	--	Q9C0V1	1496	0	Ammonium transporter 1 OS=Schizosaccharomyces pombe (strain 972 / ATCC 24843) GN=amt1 PE=2 SV=1	PF05875//PF00909	Ceramidase//Ammonium Transporter Family	GO:0072488//GO:0006672//GO:0015696//GO:0006807	ammonium transmembrane transport//ceramide metabolic process//ammonium transport//nitrogen compound metabolic process	GO:0008519//GO:0016811	ammonium transmembrane transporter activity//hydrolase activity, acting on carbon-nitrogen (but not peptide) bonds, in linear amides	GO:0016020//GO:0016021	membrane//integral to membrane	KOG0682	Ammonia permease
comp11047_c0	1.4384920603156	65.1115980986218	-5.5003	1.2187e-15	5.4335e-14	1723	242798333	XP_002483148.1	1131	6.68814e-147	chitinase 3 precursor, putative [Talaromyces stipitatus ATCC 10500] >gi|218716493|gb|EED15914.1| chitinase 3 precursor, putative [Talaromyces stipitatus ATCC 10500]	--	--	--	--	--	K01183	E3.2.1.14	chitinase	http://www.genome.jp/dbget-bin/www_bget?ko:K01183	P40954	387	8.82629e-39	Chitinase 3 OS=Candida albicans (strain SC5314 / ATCC MYA-2876) GN=CHT3 PE=3 SV=2	PF02306//PF00704//PF00734	Major spike protein (G protein)//Glycosyl hydrolases family 18//Fungal cellulose binding domain	GO:0019048//GO:0005975	modulation by virus of host morphology or physiology//carbohydrate metabolic process	GO:0030248//GO:0043169//GO:0004553	cellulose binding//cation binding//hydrolase activity, hydrolyzing O-glycosyl compounds	GO:0005576	extracellular region	KOG4701	Chitinase
comp11083_c0	210.378744575126	586.56195077662	-1.4793	4.0585e-29	3.3477e-27	4071	145241592	XP_001393442.1	2651	0	lysophospholipase 1 [Aspergillus niger CBS 513.88] >gi|134077981|emb|CAK49046.1| unnamed protein product [Aspergillus niger]	317031443	XM_001393405.2	628	0	Aspergillus niger CBS 513.88 lysophospholipase 1, mRNA	K13333	PLB	lysophospholipase	http://www.genome.jp/dbget-bin/www_bget?ko:K13333	P0C958	2164	0	Lysophospholipase 3 OS=Neosartorya fumigata (strain ATCC MYA-4609 / Af293 / CBS 101355 / FGSC A1100) GN=plb3 PE=2 SV=1	PF01735	Lysophospholipase catalytic domain	GO:0009395	phospholipid catabolic process	GO:0004620//GO:0004622	phospholipase activity//lysophospholipase activity	--	--	KOG1325	Lysophospholipase
comp11094_c0	355.09356320398	858.699197050121	-1.274	1.7398e-31	1.5854e-29	2223	115396754	XP_001214016.1	2252	0	tubulin alpha-1 chain [Aspergillus terreus NIH2624] >gi|114193585|gb|EAU35285.1| tubulin alpha-1 chain [Aspergillus terreus NIH2624]	293336656	NM_001175605.1	1179	0	Zea mays uncharacterized LOC100382917 (LOC100382917), mRNA >gi|391415370|gb|BT065710.2| Zea mays full-length cDNA clone ZM_BFc0040B11 mRNA, complete cds	K07374	TUBA	tubulin alpha	http://www.genome.jp/dbget-bin/www_bget?ko:K07374	P24633	2217	0	Tubulin alpha-1 chain OS=Emericella nidulans (strain FGSC A4 / ATCC 38163 / CBS 112.46 / NRRL 194 / M139) GN=tubA PE=3 SV=2	PF03953	Tubulin C-terminal domain	GO:0006184//GO:0051258//GO:0007018	GTP catabolic process//protein polymerization//microtubule-based movement	GO:0005198//GO:0003924//GO:0005525	structural molecule activity//GTPase activity//GTP binding	GO:0005874//GO:0043234//GO:0005737	microtubule//protein complex//cytoplasm	KOG1376	Alpha tubulin
comp11099_c0	4.49528768848624	46.6677413310938	-3.3759	5.9152e-09	1.4335e-07	1682	317038606	XP_001401790.2	849	2.32076e-111	hypothetical protein ANI_1_1810184 [Aspergillus niger CBS 513.88]	--	--	--	--	--	--	--	--	--	--	--	--	--	--	--	--	--	--	--	--	--	--	--
comp11106_c1	43.3705356185152	124.429592774591	-1.5205	1.191e-07	2.4318e-06	1481	169763104	XP_001727452.1	1273	7.02781e-171	nucleoside-diphosphate-sugar epimerase [Aspergillus oryzae RIB40] >gi|83770480|dbj|BAE60613.1| unnamed protein product [Aspergillus oryzae RIB40] >gi|391871976|gb|EIT81124.1| nucleoside-diphosphate-sugar epimerase [Aspergillus oryzae 3.042]	--	--	--	--	--	--	--	--	--	P44094	566	2.97157e-66	Uncharacterized protein HI_1014 OS=Haemophilus influenzae (strain ATCC 51907 / DSM 11121 / KW20 / Rd) GN=HI_1014 PE=4 SV=1	PF01118//PF01370//PF01073//PF00106//PF00056//PF04321	Semialdehyde dehydrogenase, NAD binding domain//NAD dependent epimerase/dehydratase family//3-beta hydroxysteroid dehydrogenase/isomerase family//short chain dehydrogenase//lactate/malate dehydrogenase, NAD binding domain//RmlD substrate binding domain	GO:0009117//GO:0045226//GO:0009225//GO:0008152//GO:0008207//GO:0055114//GO:0019872//GO:0030639//GO:0008209//GO:0044237//GO:0006694//GO:0008210	nucleotide metabolic process//extracellular polysaccharide biosynthetic process//nucleotide-sugar metabolic process//metabolic process//C21-steroid hormone metabolic process//oxidation-reduction process//streptomycin biosynthetic process//polyketide biosynthetic process//androgen metabolic process//cellular metabolic process//steroid biosynthetic process//estrogen metabolic process	GO:0016620//GO:0003824//GO:0003854//GO:0051287//GO:0016491//GO:0050662//GO:0008831//GO:0016616//GO:0000166	oxidoreductase activity, acting on the aldehyde or oxo group of donors, NAD or NADP as acceptor//catalytic activity//3-beta-hydroxy-delta5-steroid dehydrogenase activity//NAD binding//oxidoreductase activity//coenzyme binding//dTDP-4-dehydrorhamnose reductase activity//oxidoreductase activity, acting on the CH-OH group of donors, NAD or NADP as acceptor//nucleotide binding	--	--	--	--
comp11112_c0	32.042770266545	102.105084760385	-1.672	1.6525e-07	3.3091e-06	3538	300836862	ADK38546.1	2314	0	phytase [Aspergillus sp. A25]	300836861	GU120223.1	1090	0	Aspergillus sp. A25 phytase (phyA) mRNA, complete cds	--	--	--	--	P34752	1717	0	3-phytase A OS=Aspergillus niger GN=phyA PE=1 SV=1	PF00508//PF00328//PF01048	E2 (early) protein, N terminal//Histidine phosphatase superfamily (branch 2)//Phosphorylase superfamily	GO:0009116//GO:0006771//GO:0016311//GO:0016032//GO:0006275//GO:0019497//GO:0006355	nucleoside metabolic process//riboflavin metabolic process//dephosphorylation//viral process//regulation of DNA replication//hexachlorocyclohexane metabolic process//regulation of transcription, DNA-dependent	GO:0003824//GO:0003993	catalytic activity//acid phosphatase activity	--	--	KOG1382	Multiple inositol polyphosphate phosphatase
comp11138_c0	50.2033729050143	151.927416578951	-1.5975	8.9764e-10	2.3953e-08	608	358371953	GAA88559.1	389	3.6832e-45	DUF543 domain protein [Aspergillus kawachii IFO 4308]	317030531	XM_001392700.2	226	2.7214e-113	Aspergillus niger CBS 513.88 hypothetical protein, mRNA	--	--	--	--	Q7RYI0	242	1.40919e-24	Mitochondrial inner membrane organizing system protein NCU06495 OS=Neurospora crassa (strain ATCC 24698 / 74-OR23-1A / CBS 708.71 / DSM 1257 / FGSC 987) GN=NCU06495 PE=3 SV=1	--	--	--	--	--	--	--	--	KOG4604	Uncharacterized conserved protein
comp11150_c0	9.20634918601981	660.256054789515	-6.1643	1.7814e-144	1.232e-141	1491	13899024	AAK48943.1	1230	1.32831e-149	6-methylsalicylic acid synthase [Byssochlamys nivea]	449030483	CP003900.1	35	1.03449e-06	Mycobacterium bovis BCG str. Korea 1168P, complete genome	K12440	ppsA	phenolpthiocerol synthesis type-I polyketide synthase A	http://www.genome.jp/dbget-bin/www_bget?ko:K12440	P22367	1210	4.45506e-148	6-methylsalicylic acid synthase OS=Penicillium patulum PE=1 SV=1	PF03999//PF00106	Microtubule associated protein (MAP65/ASE1 family)//short chain dehydrogenase	GO:0000226//GO:0008152//GO:0000910	microtubule cytoskeleton organization//metabolic process//cytokinesis	GO:0016491//GO:0031177//GO:0008017//GO:0016740//GO:0000166	oxidoreductase activity//phosphopantetheine binding//microtubule binding//transferase activity//nucleotide binding	GO:0045298	tubulin complex	KOG1202	Animal-type fatty acid synthase and related proteins
comp11150_c1	16.2189979800583	724.306732481566	-5.4808	7.4748e-157	5.9299e-154	4417	13899024	AAK48943.1	5307	0	6-methylsalicylic acid synthase [Byssochlamys nivea]	3211	X55776.1	269	2.58751e-136	Penicillium patulum 6-methylsalicylic acid synthase gene	K13614	pksN	polyketide synthase PksN	http://www.genome.jp/dbget-bin/www_bget?ko:K13614	P22367	5045	0	6-methylsalicylic acid synthase OS=Penicillium patulum PE=1 SV=1	PF00108	Thiolase, N-terminal domain	GO:0008152	metabolic process	GO:0000166//GO:0016747//GO:0031177//GO:0016740	nucleotide binding//transferase activity, transferring acyl groups other than amino-acyl groups//phosphopantetheine binding//transferase activity	--	--	KOG1202	Animal-type fatty acid synthase and related proteins
comp11162_c0	11.6158233870484	153.184469064691	-3.7211	2.6804e-28	2.139e-26	1973	326475946	EGD99955.1	1975	0	hypothetical protein TESG_07285 [Trichophyton tonsurans CBS 112818]	--	--	--	--	--	--	--	--	--	Q12612	732	2.09597e-86	Trichodiene oxygenase OS=Fusarium sporotrichioides GN=TRI4 PE=3 SV=1	PF00067	Cytochrome P450	GO:0006118//GO:0055114	electron transport//oxidation-reduction process	GO:0004497//GO:0016705//GO:0009055//GO:0020037//GO:0005506	monooxygenase activity//oxidoreductase activity, acting on paired donors, with incorporation or reduction of molecular oxygen//electron carrier activity//heme binding//iron ion binding	--	--	KOG0158	Cytochrome P450 CYP3/CYP5/CYP6/CYP9 subfamilies
comp11173_c0	79.5126486339446	202.553943074441	-1.349	1.8479e-09	4.7379e-08	1807	145236679	XP_001390987.1	875	1.38556e-111	thioredoxin peroxidase/alkyl hydroperoxide reductase [Aspergillus niger CBS 513.88] >gi|134075448|emb|CAK48009.1| unnamed protein product [Aspergillus niger] >gi|350630165|gb|EHA18538.1| hypothetical protein ASPNIDRAFT_37856 [Aspergillus niger ATCC 1015]	317029037	XM_001390950.2	290	2.21951e-148	Aspergillus niger CBS 513.88 thioredoxin peroxidase/alkyl hydroperoxide reductase, mRNA	K11187	PRDX5	peroxiredoxin 5, atypical 2-Cys peroxiredoxin	http://www.genome.jp/dbget-bin/www_bget?ko:K11187	P30044	346	9.24053e-36	Peroxiredoxin-5, mitochondrial OS=Homo sapiens GN=PRDX5 PE=1 SV=4	PF00578//PF08534	AhpC/TSA family//Redoxin	GO:0055114	oxidation-reduction process	GO:0016491//GO:0016209	oxidoreductase activity//antioxidant activity	--	--	KOG0541	Alkyl hydroperoxide reductase/peroxiredoxin
comp11177_c0	73.6507934881585	163.071864557186	-1.1467	5.4878e-06	8.6009e-05	1353	70992893	XP_751295.1	802	5.26405e-103	ubiquitin conjugating enzyme (UbcB) [Aspergillus fumigatus Af293] >gi|115492779|ref|XP_001211017.1| ubiquitin-conjugating enzyme E2 2 [Aspergillus terreus NIH2624] >gi|119473279|ref|XP_001258550.1| ubiquitin conjugating enzyme (UbcB), putative [Neosartorya fischeri NRRL 181] >gi|145236583|ref|XP_001390939.1| ubiquitin-conjugating enzyme E2 2 [Aspergillus niger CBS 513.88] >gi|169785020|ref|XP_001…	317029009	XM_001390902.2	300	4.55851e-154	Aspergillus niger CBS 513.88 ubiquitin-conjugating enzyme E2 2, mRNA	K01932	E6.3.2.-	--	http://www.genome.jp/dbget-bin/www_bget?ko:K01932	Q4WLA7	802	3.5554e-104	Ubiquitin-conjugating enzyme E2 2 OS=Neosartorya fumigata (strain ATCC MYA-4609 / Af293 / CBS 101355 / FGSC A1100) GN=ubc2 PE=3 SV=1	PF00179//PF05773	Ubiquitin-conjugating enzyme//RWD domain	GO:0006355//GO:0006281//GO:0030435//GO:0016568//GO:0016567	regulation of transcription, DNA-dependent//DNA repair//sporulation resulting in formation of a cellular spore//chromatin modification//protein ubiquitination	GO:0004842//GO:0005515//GO:0016881//GO:0005524	ubiquitin-protein ligase activity//protein binding//acid-amino acid ligase activity//ATP binding	GO:0005634//GO:0005737	nucleus//cytoplasm	KOG0419	Ubiquitin-protein ligase
comp11184_c0	21.7931547137813	143.617582091817	-2.7203	1.7459e-19	9.6499e-18	2518	317141561	XP_001818692.2	1804	0	MFS multidrug transporter [Aspergillus oryzae RIB40]	34366089	AJ581480.1	92	3.63323e-38	Aspergillus aculeatus mRNA for polygalacturonase 1 (pg1 gene)	--	--	--	--	Q9USN4	259	4.44095e-22	Uncharacterized transporter C1529.01 OS=Schizosaccharomyces pombe (strain 972 / ATCC 24843) GN=SPCC1529.01 PE=2 SV=2	PF00083//PF00253//PF07690	Sugar (and other) transporter//Ribosomal protein S14p/S29e//Major Facilitator Superfamily	GO:0006412//GO:0042254//GO:0055085	translation//ribosome biogenesis//transmembrane transport	GO:0022857//GO:0003735	transmembrane transporter activity//structural constituent of ribosome	GO:0005840//GO:0016021//GO:0005622	ribosome//integral to membrane//intracellular	KOG0255	Synaptic vesicle transporter SVOP and related transporters (major facilitator superfamily)
comp11191_c0	288.850644203432	686.082769496552	-1.2481	1.744e-24	1.1644e-22	1426	134077286	CAK45626.1	1462	0	unnamed protein product [Aspergillus niger] >gi|350629834|gb|EHA18207.1| hypothetical protein ASPNIDRAFT_207954 [Aspergillus niger ATCC 1015]	115492018	XM_001210637.1	702	0	Aspergillus terreus NIH2624 spermidine synthase (ATEG_00551) partial mRNA	--	--	--	--	Q9Y8H7	1234	6.53553e-167	Spermidine synthase OS=Neurospora crassa (strain ATCC 24698 / 74-OR23-1A / CBS 708.71 / DSM 1257 / FGSC 987) GN=spe-3 PE=3 SV=1	PF05430//PF01564//PF05175//PF02390//PF08241//PF11057//PF00891	S-adenosyl-L-methionine-dependent methyltransferase//Spermine/spermidine synthase//Methyltransferase small domain//Putative methyltransferase//Methyltransferase domain//Cortexin of kidney//O-methyltransferase	GO:0006400//GO:0009451//GO:0006560//GO:0008033//GO:0055114//GO:0006525//GO:0008152//GO:0019482	tRNA modification//RNA modification//proline metabolic process//tRNA processing//oxidation-reduction process//arginine metabolic process//metabolic process//beta-alanine metabolic process	GO:0004766//GO:0003824//GO:0016645//GO:0008176//GO:0008168//GO:0008171	spermidine synthase activity//catalytic activity//oxidoreductase activity, acting on the CH-NH group of donors//tRNA (guanine-N7-)-methyltransferase activity//methyltransferase activity//O-methyltransferase activity	GO:0031224	intrinsic to membrane	KOG1562	Spermidine synthase
comp11220_c0	38.8392856285211	91.9535222127475	-1.2434	0.00019662	0.0022969	2232	358374092	GAA90686.1	1904	0	PAP2 domain protein [Aspergillus kawachii IFO 4308]	--	--	--	--	--	K04716	SGPP1	sphingosine-1-phosphate phosphatase 1	http://www.genome.jp/dbget-bin/www_bget?ko:K04716	Q9P6N5	450	1.70665e-47	Dihydrosphingosine 1-phosphate phosphatase C823.11 OS=Schizosaccharomyces pombe (strain 972 / ATCC 24843) GN=SPAC823.11 PE=2 SV=1	PF01569	PAP2 superfamily	GO:0008152	metabolic process	GO:0003824	catalytic activity	GO:0016020	membrane	KOG2822	Sphingoid base-phosphate phosphatase
comp11229_c0	6.43725196991229	221.871624064615	-5.1071	1.8896e-48	2.6272e-46	1155	255934128	XP_002558345.1	667	2.83419e-81	Pc12g15450 [Penicillium chrysogenum Wisconsin 54-1255] >gi|211582964|emb|CAP81172.1| Pc12g15450 [Penicillium chrysogenum Wisconsin 54-1255]	--	--	--	--	--	--	--	--	--	O31633	122	1.73965e-06	Putative ribosomal-protein-alanine acetyltransferase OS=Bacillus subtilis (strain 168) GN=yjcK PE=3 SV=1	PF00583//PF13302//PF02751//PF13508//PF08445	Acetyltransferase (GNAT) family//Acetyltransferase (GNAT) domain//Transcription initiation factor IIA, gamma subunit//Acetyltransferase (GNAT) domain//FR47-like protein	GO:0042967//GO:0006367	acyl-carrier-protein biosynthetic process//transcription initiation from RNA polymerase II promoter	GO:0016747//GO:0008080	transferase activity, transferring acyl groups other than amino-acyl groups//N-acetyltransferase activity	GO:0005672	transcription factor TFIIA complex	--	--
comp11239_c0	142.382303753053	365.430207075706	-1.3598	3.9979e-16	1.8465e-14	2525	145232468	XP_001399679.1	1323	6.19628e-173	C2H2 finger domain protein FlbC [Aspergillus niger CBS 513.88] >gi|134056596|emb|CAK47671.1| unnamed protein product [Aspergillus niger]	317026860	XM_001399642.2	548	0	Aspergillus niger CBS 513.88 C2H2 finger domain protein FlbC, mRNA	--	--	--	--	Q9UTA1	178	4.31495e-12	Zinc finger protein C25B8.19c OS=Schizosaccharomyces pombe (strain 972 / ATCC 24843) GN=SPAC25B8.19c PE=2 SV=2	PF00096//PF02892	Zinc finger, C2H2 type//BED zinc finger	--	--	GO:0046872//GO:0008270//GO:0003676//GO:0003677	metal ion binding//zinc ion binding//nucleic acid binding//DNA binding	GO:0005622	intracellular	KOG1721	FOG: Zn-finger
comp11250_c0	16.5426586936294	51.3982982541773	-1.6355	0.00027179	0.0030738	3687	134056327	CAK47562.1	1860	0	unnamed protein product [Aspergillus niger]	--	--	--	--	--	--	--	--	--	Q00357	500	9.98686e-52	Putative HC-toxin efflux carrier TOXA OS=Cochliobolus carbonum GN=TOXA PE=3 SV=1	PF04226//PF07690//PF00424//PF00083	Transglycosylase associated protein//Major Facilitator Superfamily//REV protein (anti-repression trans-activator protein)//Sugar (and other) transporter	GO:0006355//GO:0055085	regulation of transcription, DNA-dependent//transmembrane transport	GO:0022857//GO:0003700	transmembrane transporter activity//sequence-specific DNA binding transcription factor activity	GO:0005667//GO:0042025//GO:0016021	transcription factor complex//host cell nucleus//integral to membrane	KOG2532	Permease of the major facilitator superfamily
comp11253_c0	75.5567954680767	169.130698081481	-1.1625	2.6192e-06	4.3503e-05	5308	358370430	GAA87041.1	940	6.9708e-113	NPP1 domain protein [Aspergillus kawachii IFO 4308]	--	--	--	--	--	K12659	ARG56	N-acetyl-gamma-glutamyl-phosphate reductase / acetylglutamate kinase	http://www.genome.jp/dbget-bin/www_bget?ko:K12659	Q01217	665	2.23357e-70	Protein ARG5,6, mitochondrial OS=Saccharomyces cerevisiae (strain ATCC 204508 / S288c) GN=ARG5,6 PE=1 SV=1	PF13185//PF05806	GAF domain//Noggin	GO:0045596	negative regulation of cell differentiation	GO:0005515	protein binding	--	--	KOG2436	Acetylglutamate kinase/acetylglutamate synthase
comp11259_c0	372.869369216315	872.873327552129	-1.2271	1.0961e-29	9.1535e-28	1309	--	--	--	--	--	--	--	--	--	--	--	--	--	--	--	--	--	--	--	--	--	--	--	--	--	--	--	--
comp11293_c0	80.016120855055	172.966169851927	-1.1121	6.0428e-06	9.3566e-05	3183	358376008	GAA92580.1	2393	0	arginine permease [Aspergillus kawachii IFO 4308]	169784457	XM_001826638.1	413	0	Aspergillus oryzae RIB40 arginine permease, mRNA	K16261	YAT	yeast amino acid transporter	http://www.genome.jp/dbget-bin/www_bget?ko:K16261	P32487	1232	2.08125e-154	Lysine-specific permease OS=Saccharomyces cerevisiae (strain ATCC 204508 / S288c) GN=LYP1 PE=1 SV=2	PF00324//PF07552//PF01769//PF09238//PF13520	Amino acid permease//Spore Coat Protein X and V domain//Divalent cation transporter//Interleukin-4 receptor alpha chain, N-terminal//Amino acid permease	GO:0006865//GO:0006812//GO:0030435//GO:0055085//GO:0002532//GO:0007165//GO:0003333//GO:0006810	amino acid transport//cation transport//sporulation resulting in formation of a cellular spore//transmembrane transport//production of molecular mediator involved in inflammatory response//signal transduction//amino acid transmembrane transport//transport	GO:0008324//GO:0004896//GO:0015171	cation transmembrane transporter activity//cytokine receptor activity//amino acid transmembrane transporter activity	GO:0031160//GO:0016020//GO:0016021	spore wall//membrane//integral to membrane	KOG1286	Amino acid transporters
comp11300_c0	199.350545194716	423.2046582343	-1.086	5.4932e-12	1.8591e-10	3919	121715264	XP_001275241.1	2362	0	hexokinase Kxk, putative [Aspergillus clavatus NRRL 1] >gi|119403398|gb|EAW13815.1| hexokinase Kxk, putative [Aspergillus clavatus NRRL 1]	317027271	XM_001400532.2	795	0	Aspergillus niger CBS 513.88 hexokinase, mRNA	K00844	HK	hexokinase	http://www.genome.jp/dbget-bin/www_bget?ko:K00844	P80581	2302	0	Hexokinase OS=Emericella nidulans (strain FGSC A4 / ATCC 38163 / CBS 112.46 / NRRL 194 / M139) GN=hxkA PE=1 SV=2	PF00349//PF02146//PF03727//PF02840	Hexokinase//Sir2 family//Hexokinase//Prp18 domain	GO:0006040//GO:0006096//GO:0008380//GO:0006094//GO:0016310//GO:0006012//GO:0019872//GO:0006013//GO:0005985//GO:0005982//GO:0006000//GO:0005975	amino sugar metabolic process//glycolysis//RNA splicing//gluconeogenesis//phosphorylation//galactose metabolic process//streptomycin biosynthetic process//mannose metabolic process//sucrose metabolic process//starch metabolic process//fructose metabolic process//carbohydrate metabolic process	GO:0070403//GO:0004396//GO:0016773//GO:0005524	NAD+ binding//hexokinase activity//phosphotransferase activity, alcohol group as acceptor//ATP binding	GO:0005681	spliceosomal complex	KOG1369	Hexokinase
comp11328_c0	13.1262400503798	111.407273154866	-3.0853	1.0101e-17	5.17e-16	2006	188501671	ACD54788.1	484	4.43365e-48	vcbs-like protein [Philodina roseola]	--	--	--	--	--	--	--	--	--	Q8R4E1	130	2.23385e-06	T-cell immunomodulatory protein OS=Rattus norvegicus GN=Itfg1 PE=2 SV=1	PF00037	4Fe-4S binding domain	--	--	GO:0051536	iron-sulfur cluster binding	--	--	--	--
comp11338_c0	133.611458038293	307.594099220136	-1.203	4.8467e-11	1.4958e-09	2054	317139351	XP_001817450.2	1120	1.00347e-145	endoplasmic reticulum protein [Aspergillus oryzae RIB40]	--	--	--	--	--	--	--	--	--	Q9Y7Z5	268	3.10889e-24	Tetra-spanning protein 1 OS=Schizosaccharomyces pombe (strain 972 / ATCC 24843) GN=tts1 PE=1 SV=1	PF03661//PF14862	Uncharacterised protein family (UPF0121)//Big defensin	GO:0050829//GO:0050830	defense response to Gram-negative bacterium//defense response to Gram-positive bacterium	--	--	GO:0016021	integral to membrane	--	--
comp11348_c0	99.9039928349483	211.049279175749	-1.079	1.3595e-06	2.3581e-05	1329	350638259	EHA26615.1	844	4.80511e-108	hypothetical protein ASPNIDRAFT_127436 [Aspergillus niger ATCC 1015]	--	--	--	--	--	--	--	--	--	Q10242	368	1.22057e-39	Probable gluconokinase OS=Schizosaccharomyces pombe (strain 972 / ATCC 24843) GN=SPAC4G9.12 PE=2 SV=1	PF00004//PF01121//PF01443//PF06414//PF02065//PF00485//PF00910	ATPase family associated with various cellular activities (AAA)//Dephospho-CoA kinase//Viral (Superfamily 1) RNA helicase//Zeta toxin//Melibiase//Phosphoribulokinase / Uridine kinase family//RNA helicase	GO:0008152//GO:0015940//GO:0005975//GO:0015937	metabolic process//pantothenate biosynthetic process//carbohydrate metabolic process//coenzyme A biosynthetic process	GO:0016301//GO:0004140//GO:0004553//GO:0003723//GO:0003724//GO:0005524	kinase activity//dephospho-CoA kinase activity//hydrolase activity, hydrolyzing O-glycosyl compounds//RNA binding//RNA helicase activity//ATP binding	--	--	KOG3354	Gluconate kinase
comp11576_c0	3.81200395983633	36.3561902852713	-3.2536	4.6546e-07	8.7368e-06	1693	358367311	GAA83930.1	973	1.75823e-122	monoxygenase [Aspergillus kawachii IFO 4308]	--	--	--	--	--	--	--	--	--	Q40412	178	2.5946e-12	Zeaxanthin epoxidase, chloroplastic OS=Nicotiana plumbaginifolia GN=ABA2 PE=1 SV=1	PF01593//PF01266//PF01134//PF00070//PF05834	Flavin containing amine oxidoreductase//FAD dependent oxidoreductase//Glucose inhibited division protein A//Pyridine nucleotide-disulphide oxidoreductase//Lycopene cyclase protein	GO:0016117//GO:0008033//GO:0055114	carotenoid biosynthetic process//tRNA processing//oxidation-reduction process	GO:0016491//GO:0050660//GO:0016705	oxidoreductase activity//flavin adenine dinucleotide binding//oxidoreductase activity, acting on paired donors, with incorporation or reduction of molecular oxygen	--	--	--	--
comp11706_c0	4.56721229150202	25.513115989664	-2.4819	0.00034245	0.003769	983	358369503	GAA86117.1	360	4.61528e-39	hypothetical protein AKAW_04231 [Aspergillus kawachii IFO 4308]	--	--	--	--	--	--	--	--	--	--	--	--	--	PF01091	PTN/MK heparin-binding protein family, C-terminal domain	GO:0007165//GO:0040007//GO:0008283	signal transduction//growth//cell proliferation	GO:0008083	growth factor activity	--	--	--	--
comp11753_c1	65.8538068982329	133.518640345908	-1.0197	0.00031809	0.0035265	1625	259486898	CBF85130.1	910	2.04178e-118	TPA: aldo-keto reductase (AKR13), puatative (AFU_orthologue; AFUA_7G00700) [Aspergillus nidulans FGSC A4]	--	--	--	--	--	--	--	--	--	Q09923	651	5.62994e-78	Aldo-keto reductase yakc [NADP(+)] OS=Schizosaccharomyces pombe (strain 972 / ATCC 24843) GN=yakc PE=1 SV=1	--	--	--	--	--	--	--	--	KOG1575	Voltage-gated shaker-like K+ channel, subunit beta/KCNAB
comp11794_c0	2.40947420102862	20.1447311668389	-3.0636	0.00028238	0.0031829	1912	358375930	GAA92504.1	2110	0	benzoate 4-monooxygenase cytochrome P450 [Aspergillus kawachii IFO 4308]	--	--	--	--	--	--	--	--	--	Q12645	566	8.87638e-63	Pisatin demethylase OS=Fusarium solani subsp. pisi GN=PDAT9 PE=3 SV=1	PF03410//PF01786//PF00067	Protein G1//Alternative oxidase//Cytochrome P450	GO:0019058//GO:0006118//GO:0055114	viral infectious cycle//electron transport//oxidation-reduction process	GO:0008270//GO:0004222//GO:0009055//GO:0016705//GO:0020037//GO:0004497//GO:0009916//GO:0005506	zinc ion binding//metalloendopeptidase activity//electron carrier activity//oxidoreductase activity, acting on paired donors, with incorporation or reduction of molecular oxygen//heme binding//monooxygenase activity//alternative oxidase activity//iron ion binding	--	--	KOG0156	Cytochrome P450 CYP2 subfamily
comp11801_c0	108.714037458351	225.33928174621	-1.0516	1.2527e-06	2.187e-05	3523	317025799	XP_001389824.2	4009	0	importin subunit beta-2 [Aspergillus niger CBS 513.88]	317025798	XM_001389787.2	1132	0	Aspergillus niger CBS 513.88 importin subunit beta-2, mRNA	--	--	--	--	O14089	1270	4.83666e-155	Importin subunit beta-2 OS=Schizosaccharomyces pombe (strain 972 / ATCC 24843) GN=kap104 PE=2 SV=1	PF01602//PF00514//PF02985//PF03810	Adaptin N terminal region//Armadillo/beta-catenin-like repeat//HEAT repeat//Importin-beta N-terminal domain	GO:0016192//GO:0006886	vesicle-mediated transport//intracellular protein transport	GO:0005515//GO:0008536	protein binding//Ran GTPase binding	GO:0030117	membrane coat	KOG2023	Nuclear transport receptor Karyopherin-beta2/Transportin (importin beta superfamily)
comp11809_c0	0.611359125634128	16.9024393431524	-4.7891	6.7256e-05	0.00086017	1453	115492323	XP_001210789.1	927	2.77848e-118	predicted protein [Aspergillus terreus NIH2624] >gi|114197649|gb|EAU39349.1| predicted protein [Aspergillus terreus NIH2624]	--	--	--	--	--	--	--	--	--	Q12120	276	3.19224e-25	Sterigmatocystin 8-O-methyltransferase OS=Aspergillus parasiticus GN=omtA PE=1 SV=1	PF03615//PF00891	GCM motif protein//O-methyltransferase	GO:0006355	regulation of transcription, DNA-dependent	GO:0003677//GO:0008171	DNA binding//O-methyltransferase activity	--	--	--	--
comp11819_c0	76.8514383223607	163.071333033936	-1.0854	1.9126e-05	0.00027224	1659	350633322	EHA21687.1	1523	0	hypothetical protein ASPNIDRAFT_49158 [Aspergillus niger ATCC 1015]	--	--	--	--	--	--	--	--	--	O94467	781	3.061e-96	Putative NADPH dehydrogenase C23G7.10c OS=Schizosaccharomyces pombe (strain 972 / ATCC 24843) GN=SPBC23G7.10c PE=2 SV=1	PF00724	NADH:flavin oxidoreductase / NADH oxidase family	GO:0055114	oxidation-reduction process	GO:0016491//GO:0010181	oxidoreductase activity//FMN binding	--	--	KOG0134	NADH:flavin oxidoreductase/12-oxophytodienoate reductase
comp11893_c0	0.0719246030157798	18.443856767528	-8.0024	4.5119e-05	0.00060247	1775	242785273	XP_002480561.1	1776	0	pentachlorophenol 4-monooxygenase, putative [Talaromyces stipitatus ATCC 10500] >gi|218720708|gb|EED20127.1| pentachlorophenol 4-monooxygenase, putative [Talaromyces stipitatus ATCC 10500]	--	--	--	--	--	--	--	--	--	O07561	440	7.7435e-46	Uncharacterized aromatic compound monooxygenase YhjG OS=Bacillus subtilis (strain 168) GN=yhjG PE=3 SV=1	PF08491//PF02558//PF07992//PF05834//PF01266//PF00070	Squalene epoxidase//Ketopantoate reductase PanE/ApbA//Pyridine nucleotide-disulphide oxidoreductase//Lycopene cyclase protein//FAD dependent oxidoreductase//Pyridine nucleotide-disulphide oxidoreductase	GO:0055114//GO:0006694//GO:0016114//GO:0016117//GO:0015940	oxidation-reduction process//steroid biosynthetic process//terpenoid biosynthetic process//carotenoid biosynthetic process//pantothenate biosynthetic process	GO:0016705//GO:0008677//GO:0004506//GO:0016491//GO:0004497//GO:0050660	oxidoreductase activity, acting on paired donors, with incorporation or reduction of molecular oxygen//2-dehydropantoate 2-reductase activity//squalene monooxygenase activity//oxidoreductase activity//monooxygenase activity//flavin adenine dinucleotide binding	GO:0016021	integral to membrane	--	--
comp11985_c0	101.23387874471	279.208100065386	-1.4636	2.0388e-14	8.3829e-13	3638	317034064	XP_001395971.2	1099	5.57879e-133	C2H2 finger domain protein [Aspergillus niger CBS 513.88]	--	--	--	--	--	K12379	HKB	huckebein	http://www.genome.jp/dbget-bin/www_bget?ko:K12379	Q09838	163	5.31851e-10	Transcriptional regulator prz1 OS=Schizosaccharomyces pombe (strain 972 / ATCC 24843) GN=prz1 PE=1 SV=1	PF07143//PF02892//PF00096//PF10417	Hydroxyneurosporene synthase (CrtC)//BED zinc finger//Zinc finger, C2H2 type//C-terminal domain of 1-Cys peroxiredoxin	GO:0015995//GO:0015979//GO:0055114//GO:0016117	chlorophyll biosynthetic process//photosynthesis//oxidation-reduction process//carotenoid biosynthetic process	GO:0016491//GO:0046872//GO:0003677//GO:0051920	oxidoreductase activity//metal ion binding//DNA binding//peroxiredoxin activity	--	--	KOG1721	FOG: Zn-finger
comp11993_c0	29.1294642213908	84.9374153155899	-1.5439	9.0843e-06	0.00013613	1800	358368180	GAA84797.1	1661	0	histidine acid phosphatase [Aspergillus kawachii IFO 4308]	--	--	--	--	--	--	--	--	--	--	--	--	--	PF00328	Histidine phosphatase superfamily (branch 2)	GO:0019497//GO:0006771	hexachlorocyclohexane metabolic process//riboflavin metabolic process	GO:0003993	acid phosphatase activity	--	--	--	--
comp12376_c0	16.7584325026767	78.7185932931093	-2.2318	5.5957e-09	1.3622e-07	2233	145249276	XP_001400977.1	1075	0	endo mannanase, GH76 family [Aspergillus niger CBS 513.88] >gi|134081655|emb|CAK46589.1| unnamed protein product [Aspergillus niger]	317034710	XM_001400940.2	279	3.58624e-142	Aspergillus niger CBS 513.88 endo mannanase, GH76 family, mRNA	K08257	E3.2.1.101	mannan endo-1,6-alpha-mannosidase	http://www.genome.jp/dbget-bin/www_bget?ko:K08257	P36091	551	7.84175e-70	Mannan endo-1,6-alpha-mannosidase DCW1 OS=Saccharomyces cerevisiae (strain ATCC 204508 / S288c) GN=DCW1 PE=1 SV=1	--	--	GO:0005975//GO:0016052	carbohydrate metabolic process//carbohydrate catabolic process	GO:0008496	mannan endo-1,6-alpha-mannosidase activity	--	--	--	--
comp12384_c0	57.0721724930213	173.808102679586	-1.6066	4.4782e-11	1.39e-09	1471	70983045	XP_747050.1	1562	0	aldo-keto reductase (YakC) [Aspergillus fumigatus Af293] >gi|66844675|gb|EAL85012.1| aldo-keto reductase (YakC), putative [Aspergillus fumigatus Af293] >gi|159123936|gb|EDP49055.1| aldo-keto reductase (YakC), putative [Aspergillus fumigatus A1163]	119483757	XM_001261781.1	329	3.75858e-170	Neosartorya fischeri NRRL 181 aldo-keto reductase (YakC), putative (NFIA_095050) partial mRNA	--	--	--	--	Q09923	586	6.49468e-69	Aldo-keto reductase yakc [NADP(+)] OS=Schizosaccharomyces pombe (strain 972 / ATCC 24843) GN=yakc PE=1 SV=1	PF02079	Nuclear transition protein 1	GO:0055114//GO:0007283	oxidation-reduction process//spermatogenesis	GO:0016491//GO:0003677	oxidoreductase activity//DNA binding	GO:0005634//GO:0000786	nucleus//nucleosome	KOG1575	Voltage-gated shaker-like K+ channel, subunit beta/KCNAB
comp12453_c0	24.2385912163178	66.7864278586933	-1.4622	0.00018632	0.002188	1333	70983047	XP_747051.1	826	2.4928e-113	oxidoreductase, short chain dehydrogenase/reductase family superfamily [Aspergillus fumigatus Af293] >gi|66844676|gb|EAL85013.1| oxidoreductase, short chain dehydrogenase/reductase family superfamily [Aspergillus fumigatus Af293]	--	--	--	--	--	--	--	--	--	Q9LBG2	256	1.40295e-23	Levodione reductase OS=Leifsonia aquatica GN=lvr PE=1 SV=1	PF01370//PF03721//PF02737//PF00106//PF00056	NAD dependent epimerase/dehydratase family//UDP-glucose/GDP-mannose dehydrogenase family, NAD binding domain//3-hydroxyacyl-CoA dehydrogenase, NAD binding domain//short chain dehydrogenase//lactate/malate dehydrogenase, NAD binding domain	GO:0006568//GO:0044237//GO:0006631//GO:0006574//GO:0055114//GO:0006633//GO:0006554//GO:0006552//GO:0008152//GO:0006550//GO:0018874//GO:0042967	tryptophan metabolic process//cellular metabolic process//fatty acid metabolic process//valine catabolic process//oxidation-reduction process//fatty acid biosynthetic process//lysine catabolic process//leucine catabolic process//metabolic process//isoleucine catabolic process//benzoate metabolic process//acyl-carrier-protein biosynthetic process	GO:0003857//GO:0004316//GO:0016616//GO:0000166//GO:0016491//GO:0050662//GO:0051287//GO:0003824	3-hydroxyacyl-CoA dehydrogenase activity//3-oxoacyl-[acyl-carrier-protein] reductase (NADPH) activity//oxidoreductase activity, acting on the CH-OH group of donors, NAD or NADP as acceptor//nucleotide binding//oxidoreductase activity//coenzyme binding//NAD binding//catalytic activity	GO:0005835	fatty acid synthase complex	KOG0725	Reductases with broad range of substrate specificities
comp12505_c0	23.2676090756048	63.3368419675908	-1.4447	0.00032214	0.003564	1514	317034245	XP_001396234.2	1295	1.82817e-173	amidohydrolase family protein [Aspergillus niger CBS 513.88]	--	--	--	--	--	--	--	--	--	A3LZU8	494	1.56368e-55	L-rhamnono-gamma-lactonase OS=Scheffersomyces stipitis (strain ATCC 58785 / CBS 6054 / NBRC 10063 / NRRL Y-11545) GN=LRA2 PE=1 SV=2	PF04909//PF01244	Amidohydrolase//Membrane dipeptidase (Peptidase family M19)	GO:0006508//GO:0008152	proteolysis//metabolic process	GO:0003824//GO:0016805	catalytic activity//dipeptidase activity	--	--	--	--
comp12704_c0	3.34449404023376	30.7220438375538	-3.1994	4.3889e-06	7.009e-05	4337	212528430	XP_002144372.1	4433	0	ABC multidrug transporter, putative [Talaromyces marneffei ATCC 18224] >gi|210073770|gb|EEA27857.1| ABC multidrug transporter, putative [Talaromyces marneffei ATCC 18224]	--	--	--	--	--	K05658	ABCB1	ATP-binding cassette, subfamily B (MDR/TAP), member 1	http://www.genome.jp/dbget-bin/www_bget?ko:K05658	P36619	1843	0	Leptomycin B resistance protein pmd1 OS=Schizosaccharomyces pombe (strain 972 / ATCC 24843) GN=pmd1 PE=2 SV=2	PF07728//PF03193//PF01580//PF00006//PF00004//PF00005//PF00664	AAA domain (dynein-related subfamily)//Protein of unknown function, DUF258//FtsK/SpoIIIE family//ATP synthase alpha/beta family, nucleotide-binding domain//ATPase family associated with various cellular activities (AAA)//ABC transporter//ABC transporter transmembrane region	GO:0007059//GO:0006200//GO:0055085//GO:0007049//GO:0051301//GO:0006810	chromosome segregation//ATP catabolic process//transmembrane transport//cell cycle//cell division//transport	GO:0003924//GO:0005525//GO:0042626//GO:0016887//GO:0000166//GO:0003677//GO:0005524	GTPase activity//GTP binding//ATPase activity, coupled to transmembrane movement of substances//ATPase activity//nucleotide binding//DNA binding//ATP binding	GO:0016021	integral to membrane	KOG0055	Multidrug/pheromone exporter, ABC superfamily
comp12775_c0	130.045076597756	370.640729493345	-1.511	1.0389e-19	5.8625e-18	1506	121710852	XP_001273042.1	883	1.80665e-113	conserved hypothetical protein [Aspergillus clavatus NRRL 1] >gi|119401192|gb|EAW11616.1| conserved hypothetical protein [Aspergillus clavatus NRRL 1]	--	--	--	--	--	--	--	--	--	--	--	--	--	--	--	--	--	--	--	--	--	--	--
comp12775_c1	251.243427024571	503.202096466391	-1.0021	7.4976e-12	2.5091e-10	4005	358365976	GAA82597.1	2560	0	ubiquinone biosynthesis protein [Aspergillus kawachii IFO 4308]	115398278	XM_001214731.1	153	7.14571e-72	Aspergillus terreus NIH2624 iron sulfur cluster assembly protein 1, mitochondrial precursor (ATEG_05553) partial mRNA	--	--	--	--	O60111	1231	1.96363e-152	ABC1 family protein C15C4.02 OS=Schizosaccharomyces pombe (strain 972 / ATCC 24843) GN=SPBC15C4.02 PE=2 SV=2	PF01592//PF01163	NifU-like N terminal domain//RIO1 family	GO:0016226	iron-sulfur cluster assembly	GO:0005524//GO:0016772//GO:0005506//GO:0051536//GO:0003824	ATP binding//transferase activity, transferring phosphorus-containing groups//iron ion binding//iron-sulfur cluster binding//catalytic activity	--	--	KOG1235	Predicted unusual protein kinase
comp12852_c0	56.2810018598477	138.408654243927	-1.2982	1.7716e-06	3.0072e-05	1116	70991825	XP_750761.1	1601	0	5'-methylthioadenosine phosphorylase (Meu1) [Aspergillus fumigatus Af293] >gi|74670838|sp|Q4WMU1.1|MTAP_ASPFU RecName: Full=S-methyl-5'-thioadenosine phosphorylase; AltName: Full=5'-methylthioadenosine phosphorylase; Short=MTA phosphorylase; Short=MTAP; Short=MTAPase >gi|66848394|gb|EAL88723.1| 5'-methylthioadenosine phosphorylase (Meu1), putative [Aspergillus fumigatus Af293] >gi|159124323|gb|ED…	317032316	XM_001394558.2	618	0	Aspergillus niger CBS 513.88 hypothetical protein ANI_1_808094 partial mRNA	--	--	--	--	Q4WMU1	1601	0	S-methyl-5'-thioadenosine phosphorylase OS=Neosartorya fumigata (strain ATCC MYA-4609 / Af293 / CBS 101355 / FGSC A1100) GN=AFUA_6G08720 PE=3 SV=1	PF01048	Phosphorylase superfamily	GO:0009116//GO:0019509//GO:0006166//GO:0006537	nucleoside metabolic process//L-methionine salvage from methylthioadenosine//purine ribonucleoside salvage//glutamate biosynthetic process	GO:0017061//GO:0003729//GO:0003824//GO:0004645	S-methyl-5-thioadenosine phosphorylase activity//mRNA binding//catalytic activity//phosphorylase activity	GO:0005737//GO:0005634	cytoplasm//nucleus	KOG3985	Methylthioadenosine phosphorylase MTAP
comp12971_c0	32.2581844525772	100.88311280913	-1.6449	2.9374e-07	5.7e-06	2206	134081363	CAK41865.1	993	2.2027e-117	unnamed protein product [Aspergillus niger]	317034601	XM_001400658.2	237	7.88761e-119	Aspergillus niger CBS 513.88 chitin synthase A, mRNA	K00698	CHS1	chitin synthase	http://www.genome.jp/dbget-bin/www_bget?ko:K00698	P30584	850	3.70345e-98	Chitin synthase A OS=Emericella nidulans (strain FGSC A4 / ATCC 38163 / CBS 112.46 / NRRL 194 / M139) GN=chsA PE=3 SV=2	PF02567//PF15281	Phenazine biosynthesis-like protein//Consortin C-terminus	GO:0006031//GO:0009058//GO:0042998	chitin biosynthetic process//biosynthetic process//positive regulation of Golgi to plasma membrane protein transport	GO:0003824//GO:0004100//GO:0071253	catalytic activity//chitin synthase activity//connexin binding	GO:0005802	trans-Golgi network	KOG3033	Predicted PhzC/PhzF-type epimerase
comp12989_c0	178.984734227783	377.913030596899	-1.0782	1.0492e-10	3.0895e-09	2390	169773527	XP_001821232.1	1609	0	mannose-6-phosphate isomerase, class I [Aspergillus oryzae RIB40] >gi|238491516|ref|XP_002376995.1| mannose-6-phosphate isomerase, class I [Aspergillus flavus NRRL3357] >gi|83769093|dbj|BAE59230.1| unnamed protein product [Aspergillus oryzae RIB40] >gi|220697408|gb|EED53749.1| mannose-6-phosphate isomerase, class I [Aspergillus flavus NRRL3357] >gi|391869192|gb|EIT78394.1| mannose-6-phosphate iso…	259486486	BN001307.1	62	1.63766e-21	TPA_reasm: Aspergillus nidulans FGSC A4 chromosome VII	--	--	--	--	P34948	637	1.63268e-72	Mannose-6-phosphate isomerase OS=Candida albicans (strain SC5314 / ATCC MYA-2876) GN=PMI1 PE=1 SV=2	PF01238	Phosphomannose isomerase type I	GO:0006013//GO:0009298//GO:0006000//GO:0005975	mannose metabolic process//GDP-mannose biosynthetic process//fructose metabolic process//carbohydrate metabolic process	GO:0008270//GO:0004476	zinc ion binding//mannose-6-phosphate isomerase activity	--	--	KOG2757	Mannose-6-phosphate isomerase
comp13041_c0	3.41641864324954	23.2807183405684	-2.7686	0.00023751	0.0027238	2342	317033601	XP_001395187.2	1302	3.97108e-166	hypothetical protein ANI_1_1368104 [Aspergillus niger CBS 513.88]	--	--	--	--	--	--	--	--	--	--	--	--	--	--	--	--	--	--	--	--	--	--	--
comp13133_c0	6.11359125634128	40.7168070265047	-2.7355	1.4067e-06	2.4369e-05	1956	317033138	XP_001394929.2	1376	0	adenylate-forming enzyme AfeA [Aspergillus niger CBS 513.88]	--	--	--	--	--	--	--	--	--	Q9M0X9	441	1.44877e-45	4-coumarate--CoA ligase-like 7 OS=Arabidopsis thaliana GN=4CLL7 PE=1 SV=1	PF00501	AMP-binding enzyme	GO:0008152	metabolic process	GO:0003824	catalytic activity	--	--	KOG1176	Acyl-CoA synthetase
comp13162_c0	8.30729164832257	35.1336868107665	-2.0804	0.00022434	0.002586	1829	258570607	XP_002544107.1	585	2.71548e-65	predicted protein [Uncinocarpus reesii 1704] >gi|237904377|gb|EEP78778.1| predicted protein [Uncinocarpus reesii 1704]	--	--	--	--	--	--	--	--	--	--	--	--	--	PF01476	LysM domain	GO:0016998	cell wall macromolecule catabolic process	--	--	--	--	--	--
comp13235_c0	9.67385910562238	40.2363100086993	-2.0563	9.1244e-05	0.0011361	2589	350637857	EHA26213.1	2006	0	hypothetical protein ASPNIDRAFT_46809 [Aspergillus niger ATCC 1015]	--	--	--	--	--	--	--	--	--	O60113	1339	1.78979e-173	Uncharacterized amino-acid permease C15C4.04c OS=Schizosaccharomyces pombe (strain 972 / ATCC 24843) GN=SPBC15C4.04c PE=2 SV=1	PF00324//PF13520	Amino acid permease//Amino acid permease	GO:0003333//GO:0006810//GO:0006865//GO:0055085	amino acid transmembrane transport//transport//amino acid transport//transmembrane transport	GO:0015171	amino acid transmembrane transporter activity	GO:0016021//GO:0016020	integral to membrane//membrane	KOG1289	Amino acid transporters
comp13283_c0	69.7309026237985	143.404972791903	-1.0402	0.00013423	0.0016213	2408	145250403	XP_001396715.1	2798	0	amidophosphoribosyltransferase [Aspergillus niger CBS 513.88] >gi|134082234|emb|CAL00989.1| unnamed protein product [Aspergillus niger]	317035366	XM_001396678.2	967	0	Aspergillus niger CBS 513.88 amidophosphoribosyltransferase, mRNA	--	--	--	--	P41390	1441	0	Amidophosphoribosyltransferase OS=Schizosaccharomyces pombe (strain 972 / ATCC 24843) GN=ade4 PE=1 SV=1	PF00156//PF13537//PF00310//PF00107	Phosphoribosyl transferase domain//Glutamine amidotransferase domain//Glutamine amidotransferases class-II//Zinc-binding dehydrogenase	GO:0006536//GO:0055114//GO:0009113//GO:0006144//GO:0006541//GO:0008152//GO:0006189//GO:0009116	glutamate metabolic process//oxidation-reduction process//purine nucleobase biosynthetic process//purine nucleobase metabolic process//glutamine metabolic process//metabolic process//'de novo' IMP biosynthetic process//nucleoside metabolic process	GO:0016491//GO:0008270//GO:0004044//GO:0046872	oxidoreductase activity//zinc ion binding//amidophosphoribosyltransferase activity//metal ion binding	GO:0005737	cytoplasm	KOG0572	Glutamine phosphoribosylpyrophosphate amidotransferase
comp13300_c0	44.2695931562125	129.63852062248	-1.5501	3.7266e-08	8.1656e-07	3685	317145390	XP_001820745.2	729	2.12968e-103	hypothetical protein AOR_1_290144 [Aspergillus oryzae RIB40]	--	--	--	--	--	--	--	--	--	--	--	--	--	PF00172//PF04911	Fungal Zn(2)-Cys(6) binuclear cluster domain//ATP synthase j chain	GO:0015986//GO:0015992//GO:0006355	ATP synthesis coupled proton transport//proton transport//regulation of transcription, DNA-dependent	GO:0015078//GO:0008270//GO:0000981	hydrogen ion transmembrane transporter activity//zinc ion binding//sequence-specific DNA binding RNA polymerase II transcription factor activity	GO:0005634//GO:0045263	nucleus//proton-transporting ATP synthase complex, coupling factor F(o)	--	--
comp13314_c0	46.2115574376385	120.071102126356	-1.3776	2.2933e-06	3.835e-05	1401	145234959	XP_001390128.1	1469	0	metal-activated pyridoxal enzyme [Aspergillus niger CBS 513.88] >gi|134057804|emb|CAK38199.1| unnamed protein product [Aspergillus niger] >gi|350632702|gb|EHA21069.1| hypothetical protein ASPNIDRAFT_45688 [Aspergillus niger ATCC 1015]	134057756	AM270048.1	398	0	Aspergillus niger contig An03c0070, genomic contig	--	--	--	--	O82872	523	1.77177e-59	D-threonine aldolase OS=Arthrobacter sp. PE=1 SV=1	--	--	GO:0006563//GO:0006566//GO:0006544	L-serine metabolic process//threonine metabolic process//glycine metabolic process	GO:0004793	threonine aldolase activity	--	--	--	--
comp13320_c0	1.15079364825248	28.2238845635658	-4.6162	3.318e-07	6.3834e-06	2445	255941232	XP_002561385.1	1998	0	Pc16g10790 [Penicillium chrysogenum Wisconsin 54-1255] >gi|211586008|emb|CAP93749.1| Pc16g10790 [Penicillium chrysogenum Wisconsin 54-1255]	--	--	--	--	--	--	--	--	--	Q00713	552	1.30973e-62	Putative sterigmatocystin biosynthesis protein stcQ OS=Emericella nidulans (strain FGSC A4 / ATCC 38163 / CBS 112.46 / NRRL 194 / M139) GN=stcQ PE=4 SV=1	PF01370//PF02254//PF01118//PF01073//PF00106//PF03435//PF02719	NAD dependent epimerase/dehydratase family//TrkA-N domain//Semialdehyde dehydrogenase, NAD binding domain//3-beta hydroxysteroid dehydrogenase/isomerase family//short chain dehydrogenase//Saccharopine dehydrogenase//Polysaccharide biosynthesis protein	GO:0055114//GO:0008152//GO:0008207//GO:0006813//GO:0008210//GO:0009058//GO:0006694//GO:0008209//GO:0044237	oxidation-reduction process//metabolic process//C21-steroid hormone metabolic process//potassium ion transport//estrogen metabolic process//biosynthetic process//steroid biosynthetic process//androgen metabolic process//cellular metabolic process	GO:0050662//GO:0016491//GO:0003854//GO:0051287//GO:0003824//GO:0016620//GO:0016616	coenzyme binding//oxidoreductase activity//3-beta-hydroxy-delta5-steroid dehydrogenase activity//NAD binding//catalytic activity//oxidoreductase activity, acting on the aldehyde or oxo group of donors, NAD or NADP as acceptor//oxidoreductase activity, acting on the CH-OH group of donors, NAD or NADP as acceptor	--	--	--	--
comp13321_c0	14.6366567137112	94.2922245118	-2.6876	3.9033e-13	1.4423e-11	1420	317156101	XP_003190678.1	370	3.38576e-39	hypothetical protein AOR_1_1182074 [Aspergillus oryzae RIB40]	--	--	--	--	--	--	--	--	--	--	--	--	--	--	--	--	--	--	--	--	--	--	--
comp13352_c0	130.111606855546	291.061068535584	-1.1616	7.3348e-10	1.9844e-08	3026	169777413	XP_001823172.1	1797	0	60S ribosome biogenesis protein Sqt1 [Aspergillus oryzae RIB40] >gi|238494544|ref|XP_002378508.1| 60S ribosome biogenesis protein Sqt1, putative [Aspergillus flavus NRRL3357] >gi|83771909|dbj|BAE62039.1| unnamed protein product [Aspergillus oryzae RIB40] >gi|220695158|gb|EED51501.1| 60S ribosome biogenesis protein Sqt1, putative [Aspergillus flavus NRRL3357] >gi|391871374|gb|EIT80534.1| angio-ass…	115433175	XM_001216725.1	144	5.4218e-67	Aspergillus terreus NIH2624 conserved hypothetical protein (ATEG_08104) partial mRNA	--	--	--	--	O13982	248	6.84452e-21	Uncharacterized WD repeat-containing protein C25H1.08c OS=Schizosaccharomyces pombe (strain 972 / ATCC 24843) GN=SPAC25H1.08c PE=2 SV=1	PF00400//PF02038//PF08122	WD domain, G-beta repeat//ATP1G1/PLM/MAT8 family//NADH-ubiquinone oxidoreductase B12 subunit family	GO:0022900//GO:0006811	electron transport chain//ion transport	GO:0005216//GO:0005515	ion channel activity//protein binding	GO:0005739//GO:0016020//GO:0005747	mitochondrion//membrane//mitochondrial respiratory chain complex I	KOG0296	Angio-associated migratory cell protein (contains WD40 repeats)
comp13360_c1	28.1584820806778	81.3033908568121	-1.5297	1.6741e-05	0.0002407	1783	317029043	XP_001390994.2	1467	0	RNA-splicing protein MRS3 [Aspergillus niger CBS 513.88] >gi|350630161|gb|EHA18534.1| hypothetical protein ASPNIDRAFT_47290 [Aspergillus niger ATCC 1015]	317029042	XM_001390957.2	545	0	Aspergillus niger CBS 513.88 RNA-splicing protein MRS3, mRNA	--	--	--	--	P10566	701	4.43012e-85	Mitochondrial RNA-splicing protein MRS3 OS=Saccharomyces cerevisiae (strain ATCC 204508 / S288c) GN=MRS3 PE=1 SV=4	--	--	GO:0006810	transport	--	--	GO:0016021	integral to membrane	KOG0760	Mitochondrial carrier protein MRS3/4
comp13487_c0	32.206758361421	87.5939685180136	-1.4435	2.3753e-05	0.00033231	2785	354548789	BAL04881.1	1124	3.65645e-139	cytochrome oxidase subunit 1, partial [Aspergillus kawachii IFO 4308]	354548779	AP012272.1	611	0	Aspergillus kawachii IFO 4308 mitochondrial DNA, complete sequence	K02256	COX1	cytochrome c oxidase subunit 1	http://www.genome.jp/dbget-bin/www_bget?ko:K02256	P00402	1116	2.45274e-139	Cytochrome c oxidase subunit 1 OS=Emericella nidulans GN=cox1 PE=3 SV=2	PF00115//PF00435	Cytochrome C and Quinol oxidase polypeptide I//Spectrin repeat	GO:0006118//GO:0009060//GO:0006119//GO:0015992//GO:0006123//GO:0022900//GO:0055114	electron transport//aerobic respiration//oxidative phosphorylation//proton transport//mitochondrial electron transport, cytochrome c to oxygen//electron transport chain//oxidation-reduction process	GO:0020037//GO:0009055//GO:0005515//GO:0004129//GO:0005506	heme binding//electron carrier activity//protein binding//cytochrome-c oxidase activity//iron ion binding	GO:0045277//GO:0070469//GO:0005743//GO:0016021	respiratory chain complex IV//respiratory chain//mitochondrial inner membrane//integral to membrane	KOG4768	Mitochondrial mRNA maturase
comp13508_c0	50.9226189351721	108.809719033169	-1.0954	0.00041799	0.0045206	1727	145242766	XP_001393956.1	1454	0	alpha-methylacyl-CoA racemase [Aspergillus niger CBS 513.88] >gi|134078512|emb|CAK40434.1| unnamed protein product [Aspergillus niger] >gi|350640231|gb|EHA28584.1| hypothetical protein ASPNIDRAFT_54297 [Aspergillus niger ATCC 1015]	--	--	--	--	--	--	--	--	--	Q8J0F0	1116	2.42128e-146	Isopenicillin N epimerase component 2 OS=Acremonium chrysogenum GN=cefD2 PE=3 SV=1	PF02515	CoA-transferase family III	GO:0008152	metabolic process	GO:0003824	catalytic activity	--	--	--	--
comp13510_c0	34.0203372264638	126.238366393608	-1.8917	9.3763e-11	2.7853e-09	1875	430131754	AGA37280.1	2105	0	P450 monooxygenase [Penicillium fellutanum]	--	--	--	--	--	--	--	--	--	Q12612	537	7.90317e-59	Trichodiene oxygenase OS=Fusarium sporotrichioides GN=TRI4 PE=3 SV=1	PF00067	Cytochrome P450	GO:0055114	oxidation-reduction process	GO:0016705//GO:0005506//GO:0020037	oxidoreductase activity, acting on paired donors, with incorporation or reduction of molecular oxygen//iron ion binding//heme binding	--	--	KOG0156	Cytochrome P450 CYP2 subfamily
comp13520_c0	80.7745657938564	175.743910355302	-1.1215	4.1458e-06	6.6642e-05	2896	238490620	XP_002376547.1	1635	0	conserved hypothetical protein [Aspergillus flavus NRRL3357] >gi|220696960|gb|EED53301.1| conserved hypothetical protein [Aspergillus flavus NRRL3357]	--	--	--	--	--	--	--	--	--	Q8C8H8	252	9.4526e-21	Kyphoscoliosis peptidase OS=Mus musculus GN=Ky PE=1 SV=1	--	--	--	--	--	--	--	--	--	--
comp13534_c0	37.4766740243871	111.627855303527	-1.5746	2.1957e-07	4.3229e-06	1003	317038096	XP_001401582.2	583	3.95509e-72	hypothetical protein ANI_1_450184 [Aspergillus niger CBS 513.88] >gi|350632125|gb|EHA20493.1| hypothetical protein ASPNIDRAFT_203620 [Aspergillus niger ATCC 1015]	317038095	XM_001401545.2	244	4.52639e-123	Aspergillus niger CBS 513.88 hypothetical protein, mRNA	--	--	--	--	P53157	348	3.00151e-38	Mitochondrial pyruvate carrier 1 OS=Saccharomyces cerevisiae (strain ATCC 204508 / S288c) GN=FMP37 PE=1 SV=1	PF03650	Uncharacterised protein family (UPF0041)	GO:0006850	mitochondrial pyruvate transport	--	--	GO:0005743	mitochondrial inner membrane	KOG1590	Uncharacterized conserved protein
comp13566_c0	0.251736110555229	49.4316622299741	-7.6174	1.1662e-11	3.8268e-10	1973	255941244	XP_002561391.1	1611	0	Pc16g10850 [Penicillium chrysogenum Wisconsin 54-1255] >gi|211586014|emb|CAP93755.1| Pc16g10850 [Penicillium chrysogenum Wisconsin 54-1255]	70985363	XM_743095.1	131	5.92568e-60	Aspergillus fumigatus Af293 MFS aflatoxin efflux pump (AFUA_5G01540), partial mRNA	--	--	--	--	Q00357	468	1.12858e-68	Putative HC-toxin efflux carrier TOXA OS=Cochliobolus carbonum GN=TOXA PE=3 SV=1	PF07690//PF00083	Major Facilitator Superfamily//Sugar (and other) transporter	GO:0055085	transmembrane transport	GO:0022857	transmembrane transporter activity	GO:0016021	integral to membrane	--	--
comp13568_c0	62.3226685131732	128.448440066213	-1.0434	0.00028724	0.0032269	1293	145242992	XP_001394045.1	962	2.15152e-124	hypothetical protein ANI_1_56094 [Aspergillus niger CBS 513.88] >gi|134078712|emb|CAK48274.1| unnamed protein product [Aspergillus niger] >gi|350630930|gb|EHA19301.1| hypothetical protein ASPNIDRAFT_208535 [Aspergillus niger ATCC 1015]	--	--	--	--	--	--	--	--	--	--	--	--	--	--	--	--	--	--	--	--	--	--	--
comp13603_c0	12.8385416383167	50.1757947796726	-1.9665	2.49e-05	0.00034692	1928	119467390	XP_001257501.1	1609	0	n-alkane-inducible cytochrome P450 [Neosartorya fischeri NRRL 181] >gi|119405653|gb|EAW15604.1| n-alkane-inducible cytochrome P450 [Neosartorya fischeri NRRL 181]	--	--	--	--	--	K07427	CYP4V	cytochrome P450, family 4, subfamily V	http://www.genome.jp/dbget-bin/www_bget?ko:K07427	P16496	777	4.29828e-93	Cytochrome P450 52A3 OS=Candida maltosa GN=CYP52A3 PE=1 SV=3	PF00067	Cytochrome P450	GO:0055114//GO:0006118	oxidation-reduction process//electron transport	GO:0016705//GO:0009055//GO:0020037//GO:0005506//GO:0016712	oxidoreductase activity, acting on paired donors, with incorporation or reduction of molecular oxygen//electron carrier activity//heme binding//iron ion binding//oxidoreductase activity, acting on paired donors, with incorporation or reduction of molecular oxygen, reduced flavin or flavoprotein as one donor, and incorporation of one atom of oxygen	--	--	KOG0157	Cytochrome P450 CYP4/CYP19/CYP26 subfamilies
comp13627_c0	51.3883307396993	114.276967180454	-1.153	0.00012932	0.001565	2568	255931399	XP_002557256.1	211	4.74279e-15	Pc12g03760 [Penicillium chrysogenum Wisconsin 54-1255] >gi|211581875|emb|CAP80003.1| Pc12g03760 [Penicillium chrysogenum Wisconsin 54-1255]	--	--	--	--	--	--	--	--	--	--	--	--	--	--	--	--	--	--	--	--	--	--	--
comp13632_c0	59.3464284403802	146.947575251718	-1.3081	6.9974e-07	1.2718e-05	3274	--	--	--	--	--	--	--	--	--	--	--	--	--	--	--	--	--	--	--	--	--	--	--	--	--	--	--	--
comp13636_c0	91.8372889837135	224.249659084151	-1.288	1.6171e-09	4.174e-08	2310	358369376	GAA85991.1	1565	0	sugar isomerase, KpsF/GutQ [Aspergillus kawachii IFO 4308]	--	--	--	--	--	K06041	E5.3.1.13	arabinose-5-phosphate isomerase	http://www.genome.jp/dbget-bin/www_bget?ko:K06041	P42502	274	1.23059e-24	Arabinose 5-phosphate isomerase KpsF OS=Escherichia coli GN=kpsF PE=3 SV=1	PF01380//PF13580	SIS domain//SIS domain	GO:0005975	carbohydrate metabolic process	GO:0030246//GO:0016853	carbohydrate binding//isomerase activity	--	--	--	--
comp13678_c0	37.1594865250876	307.112539155832	-3.047	2.3353e-45	3.0429e-43	3781	350636595	EHA24955.1	2312	0	alpha-amylase [Aspergillus niger ATCC 1015]	255954670	XM_002568042.1	449	0	Penicillium chrysogenum Wisconsin 54-1255 hypothetical protein (Pc21g10550) mRNA, complete cds	--	--	--	--	P0C1B4	1158	3.47027e-143	Alpha-amylase A type-3 OS=Aspergillus oryzae (strain ATCC 42149 / RIB 40) GN=amy3 PE=3 SV=1	PF00128//PF09726//PF00242//PF09260	Alpha amylase, catalytic domain//Transmembrane protein//DNA polymerase (viral) N-terminal domain//Domain of unknown function (DUF1966)	GO:0005982//GO:0016052//GO:0005985//GO:0006260//GO:0005975	starch metabolic process//carbohydrate catabolic process//sucrose metabolic process//DNA replication//carbohydrate metabolic process	GO:0043169//GO:0004556//GO:0003824//GO:0003677//GO:0003887//GO:0005509	cation binding//alpha-amylase activity//catalytic activity//DNA binding//DNA-directed DNA polymerase activity//calcium ion binding	GO:0042575//GO:0016021	DNA polymerase complex//integral to membrane	KOG0471	Alpha-amylase
comp13754_c0	33.6607142113849	87.1033725584624	-1.3717	6.1305e-05	0.0007927	1987	--	--	--	--	--	--	--	--	--	--	--	--	--	--	--	--	--	--	--	--	--	--	--	--	--	--	--	--
comp13791_c0	88.6111109154407	453.542410762259	-2.3557	5.3846e-48	7.4482e-46	2724	358369848	GAA86461.1	1653	0	nickel transport protein [Aspergillus kawachii IFO 4308]	295669908	XM_002795456.1	113	8.3315e-50	Paracoccidioides brasiliensis Pb01 conserved hypothetical protein, mRNA	K07241	nixA	high-affinity nickel-transport protein	http://www.genome.jp/dbget-bin/www_bget?ko:K07241	O74869	624	1.36022e-70	High-affinity nickel transport protein nic1 OS=Schizosaccharomyces pombe (strain 972 / ATCC 24843) GN=nic1 PE=2 SV=3	PF03073//PF03824//PF12549//PF00654	TspO/MBR family//High-affinity nickel-transport protein//Tyrosine hydroxylase N terminal//Voltage gated chloride channel	GO:0006570//GO:0055114//GO:0015675//GO:0055085//GO:0006821//GO:0006824//GO:0035444	tyrosine metabolic process//oxidation-reduction process//nickel cation transport//transmembrane transport//chloride transport//cobalt ion transport//nickel cation transmembrane transport	GO:0015099//GO:0005247//GO:0015087//GO:0004511//GO:0046872	nickel cation transmembrane transporter activity//voltage-gated chloride channel activity//cobalt ion transmembrane transporter activity//tyrosine 3-monooxygenase activity//metal ion binding	GO:0016020//GO:0016021	membrane//integral to membrane	KOG3797	Peripheral-type benzodiazepine receptor and related proteins
comp13796_c0	345.206807273431	785.304340626855	-1.1858	4.3215e-25	2.9812e-23	3559	145235225	XP_001390261.1	1478	0	hypothetical protein ANI_1_454034 [Aspergillus niger CBS 513.88] >gi|134057942|emb|CAK47819.1| unnamed protein product [Aspergillus niger]	317028214	XM_001390224.2	584	0	Aspergillus niger CBS 513.88 hypothetical protein, mRNA	--	--	--	--	--	--	--	--	--	--	--	--	--	--	--	--	--	--
comp13834_c0	372.535639058322	823.250316952232	-1.144	2.2545e-24	1.5015e-22	3340	145252996	XP_001398011.1	2639	0	acetyl-CoA hydrolase [Aspergillus niger CBS 513.88] >gi|134083569|emb|CAL00484.1| unnamed protein product [Aspergillus niger] >gi|350633091|gb|EHA21457.1| hypothetical protein ASPNIDRAFT_214587 [Aspergillus niger ATCC 1015]	115401559	XM_001216368.1	912	0	Aspergillus terreus NIH2624 acetyl-CoA hydrolase (ATEG_07747) partial mRNA	--	--	--	--	P15937	2040	0	Acetyl-CoA hydrolase OS=Neurospora crassa (strain ATCC 24698 / 74-OR23-1A / CBS 708.71 / DSM 1257 / FGSC 987) GN=acu-8 PE=3 SV=2	PF02550	Acetyl-CoA hydrolase/transferase N-terminal domain	GO:0006090//GO:0006083//GO:0006084	pyruvate metabolic process//acetate metabolic process//acetyl-CoA metabolic process	GO:0003986//GO:0003824//GO:0008775	acetyl-CoA hydrolase activity//catalytic activity//acetate CoA-transferase activity	GO:0005829//GO:0005739//GO:0009329	cytosol//mitochondrion//acetate CoA-transferase complex	KOG2828	Acetyl-CoA hydrolase
comp13845_c0	407.128855747806	1074.47106030021	-1.4001	7.9793e-47	1.0815e-44	2219	358369648	GAA86262.1	1933	0	woronin body major protein [Aspergillus kawachii IFO 4308]	134076009	AM270129.1	587	0	Aspergillus niger contig An07c0110, genomic contig	--	--	--	--	Q9P8K9	789	6.3542e-98	Woronin body major protein OS=Emericella nidulans (strain FGSC A4 / ATCC 38163 / CBS 112.46 / NRRL 194 / M139) GN=hex1 PE=2 SV=1	PF01287	Eukaryotic elongation factor 5A hypusine, DNA-binding OB fold	GO:0045905//GO:0045901//GO:0006448//GO:0006452//GO:0008612	positive regulation of translational termination//positive regulation of translational elongation//regulation of translational elongation//translational frameshifting//peptidyl-lysine modification to hypusine	GO:0003723//GO:0043022//GO:0003746	RNA binding//ribosome binding//translation elongation factor activity	GO:0005840	ribosome	KOG3271	Translation initiation factor 5A (eIF-5A)
comp13863_c0	62.070932402618	170.406353880964	-1.457	2.706e-09	6.8151e-08	5229	350635925	EHA24286.1	1920	0	hypothetical protein ASPNIDRAFT_199843 [Aspergillus niger ATCC 1015]	317140907	XM_003189262.1	317	6.36296e-163	Aspergillus oryzae RIB40 hypothetical protein, mRNA	K00486	E1.14.13.9	kynurenine 3-monooxygenase	http://www.genome.jp/dbget-bin/www_bget?ko:K00486	A2QPD9	1916	0	Kynurenine 3-monooxygenase 3 OS=Aspergillus niger (strain CBS 513.88 / FGSC A1513) GN=bna4-3 PE=3 SV=1	PF07992//PF01266//PF01134//PF00070	Pyridine nucleotide-disulphide oxidoreductase//FAD dependent oxidoreductase//Glucose inhibited division protein A//Pyridine nucleotide-disulphide oxidoreductase	GO:0055114//GO:0008033	oxidation-reduction process//tRNA processing	GO:0016491//GO:0050660	oxidoreductase activity//flavin adenine dinucleotide binding	--	--	KOG2614	Kynurenine 3-monooxygenase and related flavoprotein monooxygenases
comp13882_c0	6.29340276388073	109.477843758148	-4.1207	2.7953e-22	1.7373e-20	2893	119483894	XP_001261850.1	877	2.40155e-106	GlcNAc-PI de-N-acetylase, putative [Neosartorya fischeri NRRL 181] >gi|119410006|gb|EAW19953.1| GlcNAc-PI de-N-acetylase, putative [Neosartorya fischeri NRRL 181]	--	--	--	--	--	K03434	PIGL	N-acetylglucosaminylphosphatidylinositol deacetylase	http://www.genome.jp/dbget-bin/www_bget?ko:K03434	Q5SX19	352	3.79708e-35	N-acetylglucosaminyl-phosphatidylinositol de-N-acetylase OS=Mus musculus GN=Pigl PE=2 SV=1	PF12919	TcdA/TcdB catalytic glycosyltransferase domain	--	--	GO:0016757	transferase activity, transferring glycosyl groups	--	--	KOG3332	N-acetylglucosaminyl phosphatidylinositol de-N-acetylase
comp13914_c0	187.349565558518	689.228855612027	-1.8793	3.3205e-51	4.9482e-49	2198	358375080	GAA91666.1	1686	0	MFS multidrug transporter [Aspergillus kawachii IFO 4308]	--	--	--	--	--	--	--	--	--	Q9USN4	653	1.16001e-74	Uncharacterized transporter C1529.01 OS=Schizosaccharomyces pombe (strain 972 / ATCC 24843) GN=SPCC1529.01 PE=2 SV=2	PF03137//PF07690//PF00083	Organic Anion Transporter Polypeptide (OATP) family//Major Facilitator Superfamily//Sugar (and other) transporter	GO:0055085//GO:0006810	transmembrane transport//transport	GO:0022857//GO:0005215	transmembrane transporter activity//transporter activity	GO:0016020//GO:0016021	membrane//integral to membrane	KOG0254	Predicted transporter (major facilitator superfamily)
comp13931_c0	4.71106149753358	30.4578767824108	-2.6927	3.6189e-05	0.000492	1946	358388266	EHK25860.1	1342	4.97368e-177	hypothetical protein TRIVIDRAFT_62520 [Trichoderma virens Gv29-8]	--	--	--	--	--	--	--	--	--	--	--	--	--	PF04423	Rad50 zinc hook motif	GO:0006281	DNA repair	GO:0005524//GO:0004518//GO:0008270	ATP binding//nuclease activity//zinc ion binding	--	--	--	--
comp13932_c0	12.2271825126826	48.0497017805339	-1.9744	3.4895e-05	0.00047536	2166	358373263	GAA89862.1	1273	0	MFS transporter [Aspergillus kawachii IFO 4308]	145247633	XM_001396029.1	196	4.79344e-96	Aspergillus niger CBS 513.88 MFS transporter, mRNA	--	--	--	--	Q9US44	417	8.24998e-51	Uncharacterized transporter C1002.16c OS=Schizosaccharomyces pombe (strain 972 / ATCC 24843) GN=SPAC1002.16c PE=2 SV=1	PF07690	Major Facilitator Superfamily	GO:0055085	transmembrane transport	--	--	GO:0016021	integral to membrane	KOG2532	Permease of the major facilitator superfamily
comp13970_c0	207.348201427056	482.377015539828	-1.2181	7.0898e-17	3.4707e-15	1732	317035397	XP_003188916.1	289	2.38057e-28	hypothetical protein ANI_1_432134 [Aspergillus niger CBS 513.88]	--	--	--	--	--	--	--	--	--	--	--	--	--	--	--	--	--	--	--	--	--	--	--
comp13976_c0	29.7048610455171	95.5678803112832	-1.6858	3.3637e-07	6.4622e-06	3451	350635429	EHA23790.1	2546	0	hypothetical protein ASPNIDRAFT_40151 [Aspergillus niger ATCC 1015]	--	--	--	--	--	--	--	--	--	--	--	--	--	PF00656	Caspase domain	GO:0006508	proteolysis	GO:0004197	cysteine-type endopeptidase activity	--	--	--	--
comp13983_c0	1.97792658293394	25.7788776145564	-3.7041	6.2848e-06	9.7147e-05	2300	115385523	XP_001209308.1	2463	0	phenylalanine ammonia-lyase [Aspergillus terreus NIH2624] >gi|114187755|gb|EAU29455.1| phenylalanine ammonia-lyase [Aspergillus terreus NIH2624]	--	--	--	--	--	K10775	E4.3.1.24	phenylalanine ammonia-lyase	http://www.genome.jp/dbget-bin/www_bget?ko:K10775	P11544	1078	1.15854e-133	Phenylalanine/tyrosine ammonia-lyase OS=Rhodosporidium toruloides GN=PAL PE=1 SV=2	PF00221	Aromatic amino acid lyase	GO:0009058//GO:0006559//GO:0009800//GO:0006558//GO:0006570//GO:0009821	biosynthetic process//L-phenylalanine catabolic process//cinnamic acid biosynthetic process//L-phenylalanine metabolic process//tyrosine metabolic process//alkaloid biosynthetic process	GO:0045548//GO:0016841	phenylalanine ammonia-lyase activity//ammonia-lyase activity	GO:0005737	cytoplasm	KOG0222	Phenylalanine and histidine ammonia-lyase
comp13997_c0	536.804599509076	1156.00353767768	-1.1067	2.6512e-31	2.4078e-29	1264	145237852	XP_001391573.1	618	1.30918e-75	integral membrane protein [Aspergillus niger CBS 513.88] >gi|134076050|emb|CAK39409.1| unnamed protein product [Aspergillus niger]	--	--	--	--	--	--	--	--	--	--	--	--	--	PF01284	Membrane-associating domain	--	--	--	--	GO:0016020	membrane	--	--
comp14014_c0	0.899057537697247	20.7825590665805	-4.5308	1.3111e-05	0.00019168	1775	242805942	XP_002484638.1	2093	0	oligopeptide transporter, putative [Talaromyces stipitatus ATCC 10500] >gi|218715263|gb|EED14685.1| oligopeptide transporter, putative [Talaromyces stipitatus ATCC 10500]	--	--	--	--	--	--	--	--	--	Q9SUA4	431	6.57178e-44	Oligopeptide transporter 5 OS=Arabidopsis thaliana GN=OPT5 PE=2 SV=1	PF03169	OPT oligopeptide transporter protein	GO:0055085	transmembrane transport	--	--	--	--	KOG2262	Sexual differentiation process protein ISP4
comp14014_c1	0.215773809047339	15.4673265687338	-6.1636	8.9591e-05	0.0011183	880	212538687	XP_002149499.1	1010	2.52084e-128	oligopeptide transporter, putative [Talaromyces marneffei ATCC 18224] >gi|210069241|gb|EEA23332.1| oligopeptide transporter, putative [Talaromyces marneffei ATCC 18224]	242805941	XM_002484593.1	138	3.32613e-64	Talaromyces stipitatus ATCC 10500 oligopeptide transporter, putative, mRNA	--	--	--	--	O23482	198	1.10929e-15	Oligopeptide transporter 3 OS=Arabidopsis thaliana GN=OPT3 PE=2 SV=3	PF03169	OPT oligopeptide transporter protein	GO:0055085	transmembrane transport	--	--	--	--	KOG2262	Sexual differentiation process protein ISP4
comp14024_c0	159.682688139453	379.398106556797	-1.2485	3.0443e-14	1.2348e-12	2741	350635095	EHA23457.1	1335	4.51385e-173	hypothetical protein ASPNIDRAFT_207380 [Aspergillus niger ATCC 1015]	--	--	--	--	--	--	--	--	--	--	--	--	--	PF07714//PF00069	Protein tyrosine kinase//Protein kinase domain	GO:0009069//GO:0006468//GO:0016310	serine family amino acid metabolic process//protein phosphorylation//phosphorylation	GO:0004672//GO:0005524//GO:0004674	protein kinase activity//ATP binding//protein serine/threonine kinase activity	--	--	--	--
comp14028_c0	3.02083332666275	21.6861485912144	-2.8438	0.00031048	0.0034534	1707	380489991	CCF36327.1	1550	0	hypothetical protein CH063_07921 [Colletotrichum higginsianum]	--	--	--	--	--	--	--	--	--	Q0VZ69	538	1.99214e-59	Tryptophan 2-halogenase OS=Chondromyces crocatus GN=cmdE PE=4 SV=1	PF00899//PF01266//PF01134//PF07992	ThiF family//FAD dependent oxidoreductase//Glucose inhibited division protein A//Pyridine nucleotide-disulphide oxidoreductase	GO:0008033//GO:0055114	tRNA processing//oxidation-reduction process	GO:0003824//GO:0016491//GO:0050660	catalytic activity//oxidoreductase activity//flavin adenine dinucleotide binding	--	--	--	--
comp14042_c0	224.587449900893	5326.98766603891	-4.568	0	0	1352	407926011	EKG18982.1	1190	6.75846e-159	Major facilitator superfamily [Macrophomina phaseolina MS6]	--	--	--	--	--	--	--	--	--	P83775	639	3.1436e-77	Putative NADPH-dependent methylglyoxal reductase GRP2 OS=Candida albicans (strain SC5314 / ATCC MYA-2876) GN=GRP2 PE=1 SV=2	PF02719//PF04321//PF00106//PF01370//PF01073	Polysaccharide biosynthesis protein//RmlD substrate binding domain//short chain dehydrogenase//NAD dependent epimerase/dehydratase family//3-beta hydroxysteroid dehydrogenase/isomerase family	GO:0019872//GO:0030639//GO:0008209//GO:0044237//GO:0006694//GO:0008210//GO:0009058//GO:0009117//GO:0009225//GO:0045226//GO:0008152//GO:0008207//GO:0055114	streptomycin biosynthetic process//polyketide biosynthetic process//androgen metabolic process//cellular metabolic process//steroid biosynthetic process//estrogen metabolic process//biosynthetic process//nucleotide metabolic process//nucleotide-sugar metabolic process//extracellular polysaccharide biosynthetic process//metabolic process//C21-steroid hormone metabolic process//oxidation-reduction …	GO:0016616//GO:0003824//GO:0003854//GO:0050662//GO:0016491//GO:0008831	oxidoreductase activity, acting on the CH-OH group of donors, NAD or NADP as acceptor//catalytic activity//3-beta-hydroxy-delta5-steroid dehydrogenase activity//coenzyme binding//oxidoreductase activity//dTDP-4-dehydrorhamnose reductase activity	--	--	KOG1502	Flavonol reductase/cinnamoyl-CoA reductase
comp14043_c0	993.430888183297	2277.85298589394	-1.1972	5.5949e-71	1.3238e-68	866	145258598	XP_001402112.1	509	2.03339e-61	hypothetical protein ANI_1_1196184 [Aspergillus niger CBS 513.88] >gi|134074721|emb|CAK38906.1| unnamed protein product [Aspergillus niger]	--	--	--	--	--	--	--	--	--	--	--	--	--	--	--	--	--	--	--	--	--	--	--
comp14046_c0	185.254042249654	686.144957716777	-1.889	2.0645e-51	3.0937e-49	389	--	--	--	--	--	390350860	XM_003727467.1	33	3.28152e-06	PREDICTED: Strongylocentrotus purpuratus uncharacterized LOC100888444 (LOC100888444), mRNA	--	--	--	--	--	--	--	--	--	--	--	--	--	--	--	--	--	--
comp14046_c1	213.715326909028	688.564451549796	-1.6879	8.6407e-43	1.0642e-40	572	--	--	--	--	--	--	--	--	--	--	--	--	--	--	--	--	--	--	PF01299	Lysosome-associated membrane glycoprotein (Lamp)	--	--	--	--	GO:0016020	membrane	--	--
comp14050_c0	8950.56192219972	20770.2702490455	-1.2145	0	0	941	255949172	XP_002565353.1	402	8.66885e-45	Pc22g14290 [Penicillium chrysogenum Wisconsin 54-1255] >gi|211592370|emb|CAP98717.1| Pc22g14290 [Penicillium chrysogenum Wisconsin 54-1255]	119479402	XM_001259729.1	168	7.50297e-81	Neosartorya fischeri NRRL 181 conidial hydrophobin Hyp1/RodA (NFIA_077730) partial mRNA	--	--	--	--	P41746	400	7.63409e-46	Hydrophobin OS=Neosartorya fumigata (strain ATCC MYA-4609 / Af293 / CBS 101355 / FGSC A1100) GN=rodA PE=2 SV=2	PF01185	Fungal hydrophobin	GO:0042546	cell wall biogenesis	GO:0005199	structural constituent of cell wall	GO:0009277//GO:0005618	fungal-type cell wall//cell wall	--	--
comp14084_c0	0.395585316586789	21.9790179018458	-5.796	3.0623e-06	5.0121e-05	2664	317027405	XP_001399253.2	1739	0	hypothetical protein ANI_1_2236024 [Aspergillus niger CBS 513.88]	--	--	--	--	--	--	--	--	--	--	--	--	--	PF04082	Fungal specific transcription factor domain	GO:0006351	transcription, DNA-dependent	GO:0008270//GO:0003677	zinc ion binding//DNA binding	GO:0005634	nucleus	--	--
comp14127_c0	197.389520893491	415.570389797643	-1.074	1.5387e-11	5.0124e-10	1522	--	--	--	--	--	--	--	--	--	--	--	--	--	--	--	--	--	--	PF03910	Adenovirus minor core protein PV	--	--	--	--	GO:0019012	virion	--	--
comp14130_c0	214.280294665717	437.313942899834	-1.0292	4.4949e-11	1.3936e-09	5694	358368403	GAA85020.1	2450	0	coatamer subunit protein [Aspergillus kawachii IFO 4308]	317143865	XM_001819706.2	379	0	Aspergillus oryzae RIB40 hypothetical protein, mRNA	--	--	--	--	Q96VN3	501	5.23077e-56	Nuclear transport factor 2 OS=Emericella nidulans (strain FGSC A4 / ATCC 38163 / CBS 112.46 / NRRL 194 / M139) GN=ntf2 PE=3 SV=1	PF01805//PF02136	Surp module//Nuclear transport factor 2 (NTF2) domain	GO:0006810//GO:0006396	transport//RNA processing	GO:0003723	RNA binding	GO:0005622	intracellular	KOG2104	Nuclear transport factor 2
comp14138_c0	22.4404761409233	160.998392359776	-2.8429	8.8083e-23	5.5771e-21	4564	393237357	EJD44900.1	1165	5.98807e-142	citrate synthase [Auricularia delicata TFB-10046 SS5]	--	--	--	--	--	--	--	--	--	Q9LXS6	687	2.20413e-76	Citrate synthase 2, peroxisomal OS=Arabidopsis thaliana GN=CSY2 PE=2 SV=1	PF04183//PF00285//PF02069	IucA / IucC family//Citrate synthase//Prokaryotic metallothionein	GO:0019290//GO:0044262//GO:0006826	siderophore biosynthetic process//cellular carbohydrate metabolic process//iron ion transport	GO:0015343//GO:0046872//GO:0046912	siderophore transmembrane transporter activity//metal ion binding//transferase activity, transferring acyl groups, acyl groups converted into alkyl on transfer	--	--	KOG2617	Citrate synthase
comp14140_c0	464.704860084953	1267.41825215804	-1.4475	1.6816e-58	3.0647e-56	1237	145253717	XP_001398371.1	841	2.9802e-109	protein YOP1 [Aspergillus niger CBS 513.88] >gi|134083942|emb|CAK43038.1| unnamed protein product [Aspergillus niger] >gi|350634029|gb|EHA22393.1| hypothetical protein ASPNIDRAFT_57277 [Aspergillus niger ATCC 1015]	317036940	XM_001398334.2	381	0	Aspergillus niger CBS 513.88 protein YOP1, mRNA	--	--	--	--	Q4WTW3	806	3.53163e-105	Protein yop1 OS=Neosartorya fumigata (strain ATCC MYA-4609 / Af293 / CBS 101355 / FGSC A1100) GN=yop1 PE=3 SV=1	--	--	--	--	--	--	--	--	KOG1725	Protein involved in membrane traffic (YOP1/TB2/DP1/HVA22 family)
comp14166_c0	523.787684855281	1091.17577299444	-1.0588	5.6609e-27	4.2297e-25	3209	238495160	XP_002378816.1	1318	1.77038e-167	D-lactate dehydrogenase, putative [Aspergillus flavus NRRL3357] >gi|220695466|gb|EED51809.1| D-lactate dehydrogenase, putative [Aspergillus flavus NRRL3357]	--	--	--	--	--	--	--	--	--	P08159	327	2.1787e-30	6-hydroxy-D-nicotine oxidase OS=Arthrobacter oxidans PE=1 SV=2	PF07664//PF08031//PF01565	Ferrous iron transport protein B C terminus//Berberine and berberine like//FAD binding domain	GO:0055114//GO:0006040//GO:0015684	oxidation-reduction process//amino sugar metabolic process//ferrous iron transport	GO:0016491//GO:0008762//GO:0050660//GO:0015093	oxidoreductase activity//UDP-N-acetylmuramate dehydrogenase activity//flavin adenine dinucleotide binding//ferrous iron transmembrane transporter activity	GO:0016021	integral to membrane	KOG1231	Proteins containing the FAD binding domain
comp14183_c0	299.787858961027	796.179306317449	-1.4092	1.4341e-35	1.4327e-33	964	169781532	XP_001825229.1	815	9.1167e-106	translation elongation factor 1 subunit beta [Aspergillus oryzae RIB40] >gi|83773971|dbj|BAE64096.1| unnamed protein product [Aspergillus oryzae RIB40] >gi|391865390|gb|EIT74674.1| elongation factor 1 beta/delta chain [Aspergillus oryzae 3.042]	317030380	XM_001392428.2	487	0	Aspergillus niger CBS 513.88 translation elongation factor 1 subunit beta, mRNA	K03232	EEF1B	elongation factor 1-beta	http://www.genome.jp/dbget-bin/www_bget?ko:K03232	O74173	465	1.44678e-54	Elongation factor 1-beta OS=Schizosaccharomyces pombe (strain 972 / ATCC 24843) GN=tef5 PE=2 SV=1	PF00736//PF05764	EF-1 guanine nucleotide exchange domain//YL1 nuclear protein	GO:0006414//GO:0043087//GO:0006355//GO:0006448	translational elongation//regulation of GTPase activity//regulation of transcription, DNA-dependent//regulation of translational elongation	GO:0005085//GO:0003746	guanyl-nucleotide exchange factor activity//translation elongation factor activity	GO:0005840//GO:0005853//GO:0005634	ribosome//eukaryotic translation elongation factor 1 complex//nucleus	KOG1668	Elongation factor 1 beta/delta chain
comp14189_c0	9.63789680411449	41.8840320830318	-2.1196	4.3539e-05	0.0005831	2006	212535040	XP_002147676.1	640	1.84624e-75	conserved hypothetical protein [Talaromyces marneffei ATCC 18224] >gi|210070075|gb|EEA24165.1| conserved hypothetical protein [Talaromyces marneffei ATCC 18224]	317141646	XM_001818712.2	53	1.38048e-16	Aspergillus oryzae RIB40 stress responsive A/B barrel domain protein, mRNA	--	--	--	--	--	--	--	--	--	--	--	--	--	--	--	--	--	--
comp14204_c0	182.870101282696	384.659655206415	-1.0728	9.1943e-11	2.7403e-09	2768	145234164	XP_001400453.1	2701	0	lysophospholipase 1 [Aspergillus niger CBS 513.88] >gi|134057397|emb|CAK47735.1| unnamed protein product [Aspergillus niger]	--	--	--	--	--	K13333	PLB	lysophospholipase	http://www.genome.jp/dbget-bin/www_bget?ko:K13333	P0C957	2127	0	Lysophospholipase 1 OS=Neosartorya fumigata (strain ATCC MYA-4609 / Af293 / CBS 101355 / FGSC A1100) GN=plb1 PE=2 SV=1	PF04261//PF01735	Dyp-type peroxidase family//Lysophospholipase catalytic domain	GO:0006979//GO:0055114//GO:0009395//GO:0006804	response to oxidative stress//oxidation-reduction process//phospholipid catabolic process//peroxidase reaction	GO:0020037//GO:0004622//GO:0004601//GO:0004620	heme binding//lysophospholipase activity//peroxidase activity//phospholipase activity	--	--	KOG1325	Lysophospholipase
comp14205_c0	106.853707601348	265.455467500458	-1.3128	2.1786e-11	6.9874e-10	1388	358373288	GAA89887.1	1278	2.38083e-173	translation initiation factor eIF-6 [Aspergillus kawachii IFO 4308]	121712645	XM_001273933.1	399	0	Aspergillus clavatus NRRL 1 translation initiation factor eIF-6, putative (ACLA_009280), partial mRNA	K03264	EIF6	translation initiation factor 6	http://www.genome.jp/dbget-bin/www_bget?ko:K03264	Q2UTN7	1263	2.7975e-172	Eukaryotic translation initiation factor 6 OS=Aspergillus oryzae (strain ATCC 42149 / RIB 40) GN=tif6 PE=3 SV=2	PF01912	eIF-6 family	GO:0042256//GO:0006446//GO:0000054//GO:0042273//GO:0006413	mature ribosome assembly//regulation of translational initiation//ribosomal subunit export from nucleus//ribosomal large subunit biogenesis//translational initiation	GO:0043023//GO:0003743//GO:0043022	ribosomal large subunit binding//translation initiation factor activity//ribosome binding	GO:0005730//GO:0005840//GO:0005737	nucleolus//ribosome//cytoplasm	KOG3185	Translation initiation factor 6 (eIF-6)
comp14218_c0	154.468514043824	383.599266323095	-1.3123	8.7516e-16	3.9474e-14	2074	242793133	XP_002482100.1	2489	0	protein transport protein Sec61 alpha subunit, putative [Talaromyces stipitatus ATCC 10500] >gi|218718688|gb|EED18108.1| protein transport protein Sec61 alpha subunit, putative [Talaromyces stipitatus ATCC 10500]	242793132	XM_002482055.1	967	0	Talaromyces stipitatus ATCC 10500 protein transport protein Sec61 alpha subunit, putative, mRNA	K10956	SEC61A	protein transport protein SEC61 subunit alpha	http://www.genome.jp/dbget-bin/www_bget?ko:K10956	Q870W0	2208	0	Protein transport protein SEC61 subunit alpha OS=Neurospora crassa (strain ATCC 24698 / 74-OR23-1A / CBS 708.71 / DSM 1257 / FGSC 987) GN=sec-61 PE=3 SV=1	PF00344	SecY translocase	GO:0015031	protein transport	--	--	GO:0016020//GO:0016021	membrane//integral to membrane	KOG1373	Transport protein Sec61, alpha subunit
comp14256_c0	31.2206720540746	89.508515263738	-1.5195	7.1919e-06	0.00010997	5356	169772771	XP_001820854.1	3715	0	alpha-glucosidase [Aspergillus oryzae RIB40] >gi|83768715|dbj|BAE58852.1| unnamed protein product [Aspergillus oryzae RIB40]	115389277	XM_001212144.1	665	0	Aspergillus terreus NIH2624 conserved hypothetical protein (ATEG_02966) partial mRNA	--	--	--	--	O94491	721	1.17594e-80	Uncharacterized transporter C417.10 OS=Schizosaccharomyces pombe (strain 972 / ATCC 24843) GN=SPCC417.10 PE=2 SV=1	PF07690//PF01055//PF01799	Major Facilitator Superfamily//Glycosyl hydrolases family 31//[2Fe-2S] binding domain	GO:0055085//GO:0005975//GO:0055114	transmembrane transport//carbohydrate metabolic process//oxidation-reduction process	GO:0046872//GO:0030246//GO:0004553//GO:0016491	metal ion binding//carbohydrate binding//hydrolase activity, hydrolyzing O-glycosyl compounds//oxidoreductase activity	GO:0016021	integral to membrane	KOG1066	Glucosidase II catalytic (alpha) subunit and related enzymes, glycosyl hydrolase family 31
comp14265_c0	112.993191714775	261.188398851186	-1.2089	1.1233e-09	2.9617e-08	1813	134083248	CAK46819.1	1276	2.82203e-169	unnamed protein product [Aspergillus niger] >gi|350633624|gb|EHA21989.1| hypothetical protein ASPNIDRAFT_49007 [Aspergillus niger ATCC 1015]	121705495	XM_001271010.1	229	1.80899e-114	Aspergillus clavatus NRRL 1 dihydroneopterin aldolase domain protein (ACLA_037950), partial mRNA	--	--	--	--	P29251	211	3.66769e-16	Folic acid synthesis protein fol1 OS=Pneumocystis carinii GN=fol1 PE=1 SV=1	PF02152	Dihydroneopterin aldolase	GO:0046656//GO:0006760	folic acid biosynthetic process//folic acid-containing compound metabolic process	GO:0004150	dihydroneopterin aldolase activity	--	--	--	--
comp14295_c0	75.7006446741082	239.785020628857	-1.6634	1.4042e-15	6.2499e-14	1658	115438238	XP_001218015.1	1623	0	hypothetical protein ATEG_09393 [Aspergillus terreus NIH2624] >gi|114188830|gb|EAU30530.1| hypothetical protein ATEG_09393 [Aspergillus terreus NIH2624]	317036932	XM_001398325.2	637	0	Aspergillus niger CBS 513.88 adenosine kinase, mRNA	--	--	--	--	P78825	787	6.09445e-98	Adenosine kinase OS=Schizosaccharomyces pombe (strain 972 / ATCC 24843) GN=ado1 PE=2 SV=2	--	--	GO:0006166//GO:0006144//GO:0006167	purine ribonucleoside salvage//purine nucleobase metabolic process//AMP biosynthetic process	GO:0004001	adenosine kinase activity	GO:0005737//GO:0005634	cytoplasm//nucleus	KOG2854	Possible pfkB family carbohydrate kinase
comp14299_c0	70.4494294079261	156.328960610417	-1.1499	8.0503e-06	0.00012158	2003	358365647	GAA82269.1	1303	9.18879e-173	lectin family integral membrane protein [Aspergillus kawachii IFO 4308]	317026797	XM_001399524.2	448	0	Aspergillus niger CBS 513.88 lectin family integral membrane protein, mRNA	--	--	--	--	O94401	473	1.07983e-51	L-type lectin-like domain-containing protein C126.08c OS=Schizosaccharomyces pombe (strain 972 / ATCC 24843) GN=SPCC126.08c PE=2 SV=1	PF03388	Legume-like lectin family	--	--	--	--	GO:0016020	membrane	KOG3839	Lectin VIP36, involved in the transport of glycoproteins carrying high mannose-type glycans
comp14346_c0	135.290178272682	281.176862182589	-1.0554	5.4059e-08	1.1545e-06	1753	358367787	GAA84405.1	1581	0	mitochondrial phosphate carrier protein [Aspergillus kawachii IFO 4308]	67525038	XM_655489.1	285	1.29511e-145	Aspergillus nidulans FGSC A4 hypothetical protein AN2977.2 partial mRNA	--	--	--	--	Q9P7V8	818	1.29719e-102	Probable mitochondrial phosphate carrier protein OS=Schizosaccharomyces pombe (strain 972 / ATCC 24843) GN=SPBC1703.13c PE=2 SV=1	--	--	GO:0006810	transport	--	--	GO:0016021	integral to membrane	KOG0767	Mitochondrial phosphate carrier protein
comp14355_c0	0.935019839205137	16.9024393431524	-4.1761	0.000127	0.0015396	1645	350640033	EHA28386.1	826	5.68016e-103	hypothetical protein ASPNIDRAFT_43306 [Aspergillus niger ATCC 1015]	--	--	--	--	--	--	--	--	--	P54549	179	2.80368e-13	Uncharacterized protein YqjL OS=Bacillus subtilis (strain 168) GN=yqjL PE=4 SV=1	PF00975//PF07819//PF06821	Thioesterase domain//PGAP1-like protein//Serine hydrolase	GO:0009058//GO:0006505//GO:0006886	biosynthetic process//GPI anchor metabolic process//intracellular protein transport	GO:0016787//GO:0016788	hydrolase activity//hydrolase activity, acting on ester bonds	--	--	--	--
comp14383_c0	73.9384919002216	161.583067934539	-1.1279	8.896e-06	0.00013345	1058	145250159	XP_001396593.1	650	3.6838e-81	vacuolar protein sorting-associated protein 68 [Aspergillus niger CBS 513.88] >gi|134082106|emb|CAK42223.1| unnamed protein product [Aspergillus niger] >gi|350636078|gb|EHA24438.1| hypothetical protein ASPNIDRAFT_48606 [Aspergillus niger ATCC 1015]	121703613	XM_001270070.1	269	6.05732e-137	Aspergillus clavatus NRRL 1 UPF0220 domain protein (ACLA_095780), partial mRNA	--	--	--	--	O43073	250	6.30636e-24	UPF0220 protein C8D2.02c OS=Schizosaccharomyces pombe (strain 972 / ATCC 24843) GN=pi063 PE=2 SV=1	PF04309	Glycerol-3-phosphate responsive antiterminator	GO:0006355//GO:0032511//GO:0009607//GO:0006623	regulation of transcription, DNA-dependent//late endosome to vacuole transport via multivesicular body sorting pathway//response to biotic stimulus//protein targeting to vacuole	--	--	GO:0034424//GO:0000329	Vps55/Vps68 complex//fungal-type vacuole membrane	--	--
comp14388_c0	5.28645832165981	330.976338501414	-5.9683	2.0614e-73	4.9644e-71	1670	121710950	XP_001273091.1	2111	0	Cytochrome P450 oxidoreductase, putative [Aspergillus clavatus NRRL 1] >gi|119401241|gb|EAW11665.1| Cytochrome P450 oxidoreductase, putative [Aspergillus clavatus NRRL 1]	195971094	EU678354.1	462	0	Aspergillus clavatus strain NRRL 1980 m-hydroxybenzyl alcohol hydroxylase mRNA, complete cds	--	--	--	--	B8NHY4	385	1.0205e-38	O-methylsterigmatocystin oxidoreductase OS=Aspergillus flavus (strain ATCC 200026 / FGSC A1120 / NRRL 3357 / JCM 12722 / SRRC 167) GN=ordA PE=2 SV=1	PF09514//PF00067	SSXRD motif//Cytochrome P450	GO:0006118//GO:0006355//GO:0055114	electron transport//regulation of transcription, DNA-dependent//oxidation-reduction process	GO:0020037//GO:0016705//GO:0009055//GO:0005506	heme binding//oxidoreductase activity, acting on paired donors, with incorporation or reduction of molecular oxygen//electron carrier activity//iron ion binding	GO:0005634	nucleus	KOG0156	Cytochrome P450 CYP2 subfamily
comp14404_c0	6.97668649253064	36.6751042351421	-2.3942	2.8287e-05	0.00039008	1957	358401090	EHK50405.1	482	6.47853e-49	hypothetical protein TRIATDRAFT_280261 [Trichoderma atroviride IMI 206040]	--	--	--	--	--	--	--	--	--	--	--	--	--	--	--	--	--	--	--	--	--	--	--
comp14408_c0	145.397023488459	339.124058397363	-1.2218	2.2222e-12	7.7643e-11	3179	145249336	XP_001401007.1	1844	0	hypothetical protein ANI_1_558124 [Aspergillus niger CBS 513.88] >gi|134081685|emb|CAK46619.1| unnamed protein product [Aspergillus niger] >gi|358374208|dbj|GAA90802.1| UDP-glucose 4-epimerase [Aspergillus kawachii IFO 4308]	317034717	XM_001400970.2	825	0	Aspergillus niger CBS 513.88 hypothetical protein, mRNA	K15917	GAL10	UDP-glucose 4-epimerase / aldose 1-epimerase	http://www.genome.jp/dbget-bin/www_bget?ko:K15917	P04397	1098	1.57142e-133	Bifunctional protein GAL10 OS=Saccharomyces cerevisiae (strain ATCC 204508 / S288c) GN=GAL10 PE=1 SV=2	PF01073//PF01370//PF01053//PF03721//PF02719//PF13903//PF04321//PF03405//PF00106//PF10471//PF02737	3-beta hydroxysteroid dehydrogenase/isomerase family//NAD dependent epimerase/dehydratase family//Cys/Met metabolism PLP-dependent enzyme//UDP-glucose/GDP-mannose dehydrogenase family, NAD binding domain//Polysaccharide biosynthesis protein//PMP-22/EMP/MP20/Claudin tight junction//RmlD substrate binding domain//Fatty acid desaturase//short chain dehydrogenase//Anaphase-promoting complex APC subun…	GO:0009117//GO:0008152//GO:0031145//GO:0006552//GO:0055114//GO:0030071//GO:0006574//GO:0019872//GO:0030639//GO:0006631//GO:0044237//GO:0006694//GO:0008210//GO:0006012//GO:0009058//GO:0018874//GO:0006550//GO:0009225//GO:0045226//GO:0008207//GO:0006554//GO:0006633//GO:0008209//GO:0006568	nucleotide metabolic process//metabolic process//anaphase-promoting complex-dependent proteasomal ubiquitin-dependent protein catabolic process//leucine catabolic process//oxidation-reduction process//regulation of mitotic metaphase/anaphase transition//valine catabolic process//streptomycin biosynthetic process//polyketide biosynthetic process//fatty acid metabolic process//cellular metabolic pr…	GO:0051287//GO:0003978//GO:0050662//GO:0008831//GO:0000166//GO:0016616//GO:0003824//GO:0003854//GO:0016491//GO:0030170//GO:0045300//GO:0003857	NAD binding//UDP-glucose 4-epimerase activity//coenzyme binding//dTDP-4-dehydrorhamnose reductase activity//nucleotide binding//oxidoreductase activity, acting on the CH-OH group of donors, NAD or NADP as acceptor//catalytic activity//3-beta-hydroxy-delta5-steroid dehydrogenase activity//oxidoreductase activity//pyridoxal phosphate binding//acyl-[acyl-carrier-protein] desaturase activity//3-hydro…	GO:0016021//GO:0005680	integral to membrane//anaphase-promoting complex	KOG1371	UDP-glucose 4-epimerase/UDP-sulfoquinovose synthase
comp14426_c0	15.1760912363295	693.797297943927	-5.5146	1.652e-150	1.2043e-147	1541	350633769	EHA22134.1	1258	1.04873e-168	hypothetical protein ASPNIDRAFT_200887 [Aspergillus niger ATCC 1015]	--	--	--	--	--	--	--	--	--	--	--	--	--	PF08241//PF01209	Methyltransferase domain//ubiE/COQ5 methyltransferase family	GO:0008152	metabolic process	GO:0008168	methyltransferase activity	--	--	--	--
comp14431_c0	13.9494171318954	53.3649342783806	-1.9357	1.7721e-05	0.00025358	1279	255955543	XP_002568524.1	832	4.23352e-106	Pc21g15140 [Penicillium chrysogenum Wisconsin 54-1255] >gi|211590235|emb|CAP96411.1| Pc21g15140 [Penicillium chrysogenum Wisconsin 54-1255]	--	--	--	--	--	K01630	garL	2-dehydro-3-deoxyglucarate aldolase	http://www.genome.jp/dbget-bin/www_bget?ko:K01630	Q3YXA5	293	9.47465e-29	5-keto-4-deoxy-D-glucarate aldolase OS=Shigella sonnei (strain Ss046) GN=garL PE=3 SV=1	PF00281//PF03328	Ribosomal protein L5//HpcH/HpaI aldolase/citrate lyase family	GO:0006412//GO:0042254//GO:0006725	translation//ribosome biogenesis//cellular aromatic compound metabolic process	GO:0016830//GO:0003735	carbon-carbon lyase activity//structural constituent of ribosome	GO:0005840	ribosome	--	--
comp14449_c0	5.71800593975449	117.713264990312	-4.3636	1.0778e-24	7.2864e-23	1838	358396932	EHK46307.1	1706	0	hypothetical protein TRIATDRAFT_317313 [Trichoderma atroviride IMI 206040]	--	--	--	--	--	K08141	MAL	MFS transporter, SP family, general alpha glucoside:H+ symporter	http://www.genome.jp/dbget-bin/www_bget?ko:K08141	P38156	860	1.36487e-104	Maltose permease MAL31 OS=Saccharomyces cerevisiae (strain ATCC 204508 / S288c) GN=MAL31 PE=1 SV=1	PF00083//PF07690	Sugar (and other) transporter//Major Facilitator Superfamily	GO:0055085	transmembrane transport	GO:0022857//GO:0022891	transmembrane transporter activity//substrate-specific transmembrane transporter activity	GO:0016021	integral to membrane	KOG0254	Predicted transporter (major facilitator superfamily)
comp14473_c0	0.431547618094679	50.3884040795865	-6.8674	2.472e-12	8.6036e-11	1510	296817411	XP_002849042.1	1460	0	polyamine transporter 3 [Arthroderma otae CBS 113480] >gi|238839495|gb|EEQ29157.1| polyamine transporter 3 [Arthroderma otae CBS 113480]	119473740	XM_001258745.1	34	3.76921e-06	Neosartorya fischeri NRRL 181 MFS multidrug transporter, putative (NFIA_001980) partial mRNA	--	--	--	--	Q9USN4	962	1.36105e-122	Uncharacterized transporter C1529.01 OS=Schizosaccharomyces pombe (strain 972 / ATCC 24843) GN=SPCC1529.01 PE=2 SV=2	PF00083//PF07690//PF04226	Sugar (and other) transporter//Major Facilitator Superfamily//Transglycosylase associated protein	GO:0055085	transmembrane transport	GO:0022857	transmembrane transporter activity	GO:0016021	integral to membrane	--	--
comp14483_c0	880.255727222892	1934.45282295206	-1.1359	3.3833e-54	5.3999e-52	5311	358373463	GAA90061.1	2015	0	hypothetical protein AKAW_08175 [Aspergillus kawachii IFO 4308]	317037378	XM_001399012.2	545	0	Aspergillus niger CBS 513.88 GTP-binding protein rhoA, mRNA	K04513	RHOA	Ras homolog gene family, member A	http://www.genome.jp/dbget-bin/www_bget?ko:K04513	Q9C3Y4	1002	2.21629e-123	GTP-binding protein rhoA OS=Emericella nidulans (strain FGSC A4 / ATCC 38163 / CBS 112.46 / NRRL 194 / M139) GN=rhoA PE=3 SV=1	PF00071//PF04670//PF08168//PF08477//PF00009//PF00931//PF00025//PF10662	Ras family//Gtr1/RagA G protein conserved region//NUC205 domain//Miro-like protein//Elongation factor Tu GTP binding domain//NB-ARC domain//ADP-ribosylation factor family//Ethanolamine utilisation - propanediol utilisation	GO:0006576//GO:0007264	cellular biogenic amine metabolic process//small GTPase mediated signal transduction	GO:0005524//GO:0043531//GO:0005525//GO:0003924	ATP binding//ADP binding//GTP binding//GTPase activity	GO:0005737//GO:0005622//GO:0005634	cytoplasm//intracellular//nucleus	KOG0393	Ras-related small GTPase, Rho type
comp14509_c0	31.8625991359904	103.192049806194	-1.6954	9.9159e-08	2.037e-06	556	119493438	XP_001263909.1	392	2.09771e-45	histone h2a [Neosartorya fischeri NRRL 181] >gi|121704594|ref|XP_001270560.1| histone h2a [Aspergillus clavatus NRRL 1] >gi|169779852|ref|XP_001824390.1| histone H2A [Aspergillus oryzae RIB40] >gi|238506142|ref|XP_002384273.1| histone H2A [Aspergillus flavus NRRL3357] >gi|90101335|sp|Q4WWC6.3|H2A_ASPFU RecName: Full=Histone H2A >gi|90101336|sp|Q2U5A8.3|H2A_ASPOR RecName: Full=Histone H2A >gi|1566…	212545083	XM_002152660.1	310	4.99211e-160	Penicillium marneffei ATCC 18224 histone H2A, mRNA	K11251	H2A	histone H2A	http://www.genome.jp/dbget-bin/www_bget?ko:K11251	A1D8G8	392	1.41682e-46	Histone H2A OS=Neosartorya fischeri (strain ATCC 1020 / DSM 3700 / FGSC A1164 / NRRL 181) GN=hta1 PE=3 SV=1	PF00808//PF00125	Histone-like transcription factor (CBF/NF-Y) and archaeal histone//Core histone H2A/H2B/H3/H4	GO:0006334//GO:0006281	nucleosome assembly//DNA repair	GO:0003677//GO:0046982//GO:0043565	DNA binding//protein heterodimerization activity//sequence-specific DNA binding	GO:0000786//GO:0005634//GO:0005622	nucleosome//nucleus//intracellular	KOG1756	Histone 2A
comp14515_c0	384.88005867392	984.530416634394	-1.355	1.9223e-40	2.197e-38	2675	2497537	Q12669.1	2652	0	RecName: Full=Pyruvate kinase; Short=PK >gi|250607|gb|AAB22392.1| pyruvate kinase [Aspergillus niger]	317029609	XM_001391936.2	952	0	Aspergillus niger CBS 513.88 pyruvate kinase, mRNA	K12406	PKLR	pyruvate kinase isozymes R/L	http://www.genome.jp/dbget-bin/www_bget?ko:K12406	Q12669	2652	0	Pyruvate kinase OS=Aspergillus niger GN=pkiA PE=3 SV=1	PF00224//PF03007//PF00478//PF03328	Pyruvate kinase, barrel domain//Wax ester synthase-like Acyl-CoA acyltransferase domain//IMP dehydrogenase / GMP reductase domain//HpcH/HpaI aldolase/citrate lyase family	GO:0006144//GO:0055114//GO:0046486//GO:0015976//GO:0042967//GO:0006094//GO:0016310//GO:0045017//GO:0006096//GO:0006725	purine nucleobase metabolic process//oxidation-reduction process//glycerolipid metabolic process//carbon utilization//acyl-carrier-protein biosynthetic process//gluconeogenesis//phosphorylation//glycerolipid biosynthetic process//glycolysis//cellular aromatic compound metabolic process	GO:0000287//GO:0003824//GO:0004743//GO:0030955//GO:0004144//GO:0016830//GO:0005524	magnesium ion binding//catalytic activity//pyruvate kinase activity//potassium ion binding//diacylglycerol O-acyltransferase activity//carbon-carbon lyase activity//ATP binding	--	--	KOG2323	Pyruvate kinase
comp14531_c0	8.05555553776734	194.960601928017	-4.5971	5.9441e-41	6.8517e-39	1028	145243650	XP_001394344.1	381	9.6155e-42	hypothetical protein ANI_1_1820094 [Aspergillus niger CBS 513.88] >gi|134079025|emb|CAK48334.1| unnamed protein product [Aspergillus niger] >gi|350631155|gb|EHA19526.1| hypothetical protein ASPNIDRAFT_38950 [Aspergillus niger ATCC 1015]	--	--	--	--	--	--	--	--	--	--	--	--	--	PF05176//PF00340//PF03793	ATP10 protein//Interleukin-1 / 18//PASTA domain	GO:0033615	mitochondrial proton-transporting ATP synthase complex assembly	GO:0008658	penicillin binding	GO:0005743//GO:0005615	mitochondrial inner membrane//extracellular space	--	--
comp14534_c0	792.983133169575	2456.22527871943	-1.6311	2.7581e-139	1.8599e-136	1974	358372031	GAA88636.1	1067	6.61142e-136	endo-1,3(4)-beta-glucanase [Aspergillus kawachii IFO 4308]	121702738	XM_001269633.1	128	2.75837e-58	Aspergillus clavatus NRRL 1 endo-1,3(4)-beta-glucanase, putative (ACLA_029360), partial mRNA	--	--	--	--	A1C7B5	719	3.20062e-83	Probable endo-1,3(4)-beta-glucanase ACLA_073210 OS=Aspergillus clavatus (strain ATCC 1007 / CBS 513.65 / DSM 816 / NCTC 3887 / NRRL 1) GN=ACLA_073210 PE=3 SV=1	PF00722	Glycosyl hydrolases family 16	GO:0005975	carbohydrate metabolic process	GO:0004553	hydrolase activity, hydrolyzing O-glycosyl compounds	--	--	--	--
comp14538_c0	196.029426650463	448.117152951707	-1.1928	3.6906e-15	1.5877e-13	1403	145238910	XP_001392102.1	533	7.92841e-68	cellular nucleic acid-binding protein [Aspergillus niger CBS 513.88] >gi|134076603|emb|CAK45156.1| unnamed protein product [Aspergillus niger]	317029683	XM_001392065.2	194	3.9816e-95	Aspergillus niger CBS 513.88 cellular nucleic acid-binding protein, mRNA	K09250	CNBP	cellular nucleic acid-binding protein	http://www.genome.jp/dbget-bin/www_bget?ko:K09250	P36627	260	5.26226e-25	Cellular nucleic acid-binding protein homolog OS=Schizosaccharomyces pombe (strain 972 / ATCC 24843) GN=byr3 PE=2 SV=1	PF00098	Zinc knuckle	--	--	GO:0008270//GO:0003676//GO:0046872	zinc ion binding//nucleic acid binding//metal ion binding	--	--	KOG4400	E3 ubiquitin ligase interacting with arginine methyltransferase
comp14542_c0	203.213975245709	446.022951347556	-1.1341	1.114e-13	4.2863e-12	1608	358366184	GAA82805.1	1110	3.02749e-147	mitochondrial peroxiredoxin PRX1 [Aspergillus kawachii IFO 4308]	115397856	XM_001214520.1	477	0	Aspergillus terreus NIH2624 mitochondrial peroxiredoxin PRX1 (ATEG_05342) partial mRNA	K11188	PRDX6	peroxiredoxin 6, 1-Cys peroxiredoxin	http://www.genome.jp/dbget-bin/www_bget?ko:K11188	P34227	728	1.81726e-90	Mitochondrial peroxiredoxin PRX1 OS=Saccharomyces cerevisiae (strain ATCC 204508 / S288c) GN=PRX1 PE=1 SV=1	PF07731//PF00578//PF08534//PF10417	Multicopper oxidase//AhpC/TSA family//Redoxin//C-terminal domain of 1-Cys peroxiredoxin	GO:0055114	oxidation-reduction process	GO:0016209//GO:0016491//GO:0051920//GO:0005507	antioxidant activity//oxidoreductase activity//peroxiredoxin activity//copper ion binding	--	--	KOG0852	Alkyl hydroperoxide reductase, thiol specific antioxidant and related enzymes
comp14571_c0	791.497530494284	4175.00138108311	-2.3991	0	0	4292	358366839	GAA83459.1	3066	0	MesA [Aspergillus kawachii IFO 4308]	--	--	--	--	--	--	--	--	--	Q5BGR2	2751	0	Protein mesA OS=Emericella nidulans (strain FGSC A4 / ATCC 38163 / CBS 112.46 / NRRL 194 / M139) GN=mesA PE=1 SV=2	PF02129//PF00326//PF07859//PF05793	X-Pro dipeptidyl-peptidase (S15 family)//Prolyl oligopeptidase family//alpha/beta hydrolase fold//Transcription initiation factor IIF, alpha subunit (TFIIF-alpha)	GO:0045893//GO:0006508//GO:0008152	positive regulation of transcription, DNA-dependent//proteolysis//metabolic process	GO:0003677//GO:0004177//GO:0016787//GO:0008236	DNA binding//aminopeptidase activity//hydrolase activity//serine-type peptidase activity	GO:0005634	nucleus	--	--
comp14573_c0	365.73732558127	918.492905034647	-1.3285	1.9941e-36	2.0452e-34	7747	145246454	XP_001395476.1	11050	0	acetyl-CoA carboxylase [Aspergillus niger CBS 513.88] >gi|134080192|emb|CAK46172.1| unnamed protein product [Aspergillus niger] >gi|350636830|gb|EHA25188.1| hypothetical protein ASPNIDRAFT_56715 [Aspergillus niger ATCC 1015]	317033801	XM_001395439.2	3917	0	Aspergillus niger CBS 513.88 acetyl-CoA carboxylase, mRNA	K11262	ACAC	acetyl-CoA carboxylase / biotin carboxylase	http://www.genome.jp/dbget-bin/www_bget?ko:K11262	Q00955	7391	0	Acetyl-CoA carboxylase OS=Saccharomyces cerevisiae (strain ATCC 204508 / S288c) GN=ACC1 PE=1 SV=2	PF02785//PF02655//PF00672//PF01039//PF00289//PF07478//PF05924//PF02786//PF08326	Biotin carboxylase C-terminal domain//ATP-grasp domain//HAMP domain//Carboxyl transferase domain//Carbamoyl-phosphate synthase L chain, N-terminal domain//D-ala D-ala ligase C-terminus//SAMP Motif//Carbamoyl-phosphate synthase L chain, ATP binding domain//Acetyl-CoA carboxylase, central region	GO:0006090//GO:0007165//GO:0006606//GO:0008152//GO:0009252//GO:0006633//GO:0046436//GO:0016055	pyruvate metabolic process//signal transduction//protein import into nucleus//metabolic process//peptidoglycan biosynthetic process//fatty acid biosynthetic process//D-alanine metabolic process//Wnt receptor signaling pathway	GO:0003824//GO:0004075//GO:0016874//GO:0003989//GO:0008013//GO:0046872//GO:0008716//GO:0005524//GO:0004871	catalytic activity//biotin carboxylase activity//ligase activity//acetyl-CoA carboxylase activity//beta-catenin binding//metal ion binding//D-alanine-D-alanine ligase activity//ATP binding//signal transducer activity	GO:0016342//GO:0016021//GO:0009317//GO:0009343//GO:0005739//GO:0005789	catenin complex//integral to membrane//acetyl-CoA carboxylase complex//biotin carboxylase complex//mitochondrion//endoplasmic reticulum membrane	KOG0368	Acetyl-CoA carboxylase
comp14581_c0	2.51736110555229	40.8486247924513	-4.0203	4.1814e-09	1.0366e-07	1071	358370260	GAA86872.1	917	7.29335e-119	similar to An13g01980 [Aspergillus kawachii IFO 4308]	115388020	XM_001211516.1	104	3.24152e-45	Aspergillus terreus NIH2624 conserved hypothetical protein (ATEG_02338) partial mRNA	--	--	--	--	Q75E59	260	5.54477e-24	Altered inheritance of mitochondria protein 6 OS=Ashbya gossypii (strain ATCC 10895 / CBS 109.51 / FGSC 9923 / NRRL Y-1056) GN=AIM6 PE=3 SV=1	PF06072	Alphaherpesvirus tegument protein US9	GO:0006629	lipid metabolic process	GO:0008081	phosphoric diester hydrolase activity	GO:0019033	viral tegument	--	--
comp14599_c0	107.698821686783	277.455667910846	-1.3653	1.0807e-12	3.8456e-11	1148	242808197	XP_002485113.1	596	2.43617e-71	O-methyltransferase, putative [Talaromyces stipitatus ATCC 10500] >gi|218715738|gb|EED15160.1| O-methyltransferase, putative [Talaromyces stipitatus ATCC 10500]	--	--	--	--	--	K00545	COMT	catechol O-methyltransferase	http://www.genome.jp/dbget-bin/www_bget?ko:K00545	O42898	427	1.01052e-47	Probable catechol O-methyltransferase 1 OS=Schizosaccharomyces pombe (strain 972 / ATCC 24843) GN=SPBC119.03 PE=2 SV=1	PF01596//PF04989	O-methyltransferase//Cephalosporin hydroxylase	GO:0008610	lipid biosynthetic process	GO:0016740//GO:0008171//GO:0008168	transferase activity//O-methyltransferase activity//methyltransferase activity	--	--	KOG1663	O-methyltransferase
comp14601_c0	297.463255791557	916.163770154091	-1.6229	1.2703e-52	1.9357e-50	1959	321155594	CBY93719.1	2226	0	beta-1 and beta-2 tubulin, partial [Aspergillus tritici]	317030365	XM_001392399.2	1093	0	Aspergillus niger CBS 513.88 tubulin alpha-1 chain, mRNA	K07375	TUBB	tubulin beta	http://www.genome.jp/dbget-bin/www_bget?ko:K07375	P53373	2214	0	Tubulin beta chain OS=Botryotinia fuckeliana GN=tubA PE=3 SV=1	PF03953	Tubulin C-terminal domain	GO:0007018//GO:0051258//GO:0006184	microtubule-based movement//protein polymerization//GTP catabolic process	GO:0005525//GO:0003924//GO:0005198	GTP binding//GTPase activity//structural molecule activity	GO:0043234//GO:0005874	protein complex//microtubule	KOG1375	Beta tubulin
comp14618_c0	0.10788690452367	39.3858728090439	-8.512	5.9902e-09	1.4491e-07	1256	347839751	CCD54323.1	1004	1.0041e-131	similar to short-chain dehydrogenase/reductase SDR [Botryotinia fuckeliana]	--	--	--	--	--	--	--	--	--	O74628	382	1.41776e-40	Uncharacterized oxidoreductase C162.03 OS=Schizosaccharomyces pombe (strain 972 / ATCC 24843) GN=SPCC162.03 PE=2 SV=1	PF12242//PF00106	NAD(P)H binding domain of trans-2-enoyl-CoA reductase//short chain dehydrogenase	GO:0055114//GO:0008152	oxidation-reduction process//metabolic process	GO:0016491	oxidoreductase activity	--	--	KOG1205	Predicted dehydrogenase
comp14619_c0	98.8603668451893	240.2979405649	-1.2814	5.2544e-10	1.4403e-08	1694	350636531	EHA24891.1	1432	0	hypothetical protein ASPNIDRAFT_210358 [Aspergillus niger ATCC 1015]	--	--	--	--	--	--	--	--	--	--	--	--	--	PF07074	Translocon-associated protein, gamma subunit (TRAP-gamma)	GO:0006613	cotranslational protein targeting to membrane	--	--	GO:0005784//GO:0030176	Sec61 translocon complex//integral to endoplasmic reticulum membrane	--	--
comp14639_c0	131.158829075455	459.283924906433	-1.8081	1.307e-32	1.2413e-30	1140	145242054	XP_001393673.1	658	1.20052e-82	hypothetical protein ANI_1_424084 [Aspergillus niger CBS 513.88] >gi|134078218|emb|CAK96799.1| unnamed protein product [Aspergillus niger] >gi|350640014|gb|EHA28367.1| hypothetical protein ASPNIDRAFT_50151 [Aspergillus niger ATCC 1015]	389635054	XM_003715132.1	184	1.16514e-89	Magnaporthe oryzae 70-15 hypothetical protein (MGG_08201) mRNA, complete cds	--	--	--	--	--	--	--	--	PF04828	Glutathione-dependent formaldehyde-activating enzyme	GO:0008152	metabolic process	GO:0016846	carbon-sulfur lyase activity	--	--	--	--
comp14644_c0	136.153273508871	276.494673875236	-1.022	2.0503e-07	4.0432e-06	4284	358370074	GAA86686.1	1131	2.5328e-140	2-deoxy-D-gluconate 3-dehydrogenase [Aspergillus kawachii IFO 4308]	--	--	--	--	--	K00065	E1.1.1.125, kduD	2-deoxy-D-gluconate 3-dehydrogenase	http://www.genome.jp/dbget-bin/www_bget?ko:K00065	P50842	563	5.54347e-63	2-dehydro-3-deoxy-D-gluconate 5-dehydrogenase OS=Bacillus subtilis (strain 168) GN=kduD PE=2 SV=1	PF02558//PF12242//PF00106//PF07706//PF01370	Ketopantoate reductase PanE/ApbA//NAD(P)H binding domain of trans-2-enoyl-CoA reductase//short chain dehydrogenase//Aminotransferase ubiquitination site//NAD dependent epimerase/dehydratase family	GO:0044237//GO:0006103//GO:0009074//GO:0000162//GO:0006571//GO:0009094//GO:0008152//GO:0009821//GO:0055114//GO:0006536//GO:0015940	cellular metabolic process//2-oxoglutarate metabolic process//aromatic amino acid family catabolic process//tryptophan biosynthetic process//tyrosine biosynthetic process//L-phenylalanine biosynthetic process//metabolic process//alkaloid biosynthetic process//oxidation-reduction process//glutamate metabolic process//pantothenate biosynthetic process	GO:0008677//GO:0030170//GO:0000166//GO:0050662//GO:0016491//GO:0003824//GO:0004838	2-dehydropantoate 2-reductase activity//pyridoxal phosphate binding//nucleotide binding//coenzyme binding//oxidoreductase activity//catalytic activity//L-tyrosine:2-oxoglutarate aminotransferase activity	--	--	KOG0725	Reductases with broad range of substrate specificities
comp14651_c0	71.4801089691423	185.45005641962	-1.3754	4.5188e-09	1.1121e-07	4216	350637247	EHA25605.1	1640	0	hypothetical protein ASPNIDRAFT_201822 [Aspergillus niger ATCC 1015]	--	--	--	--	--	--	--	--	--	Q0WM29	766	1.97378e-86	Methylmalonate-semialdehyde dehydrogenase [acylating], mitochondrial OS=Arabidopsis thaliana GN=ALDH6B2 PE=2 SV=2	PF05893//PF00171//PF00106//PF03435	Acyl-CoA reductase (LuxC)//Aldehyde dehydrogenase family//short chain dehydrogenase//Saccharopine dehydrogenase	GO:0006118//GO:0008152//GO:0008218//GO:0055114	electron transport//metabolic process//bioluminescence//oxidation-reduction process	GO:0003995//GO:0016620//GO:0016491	acyl-CoA dehydrogenase activity//oxidoreductase activity, acting on the aldehyde or oxo group of donors, NAD or NADP as acceptor//oxidoreductase activity	--	--	KOG2449	Methylmalonate semialdehyde dehydrogenase
comp14668_c0	150.682043318059	403.997002556831	-1.4228	3.5341e-19	1.9258e-17	1726	317034263	XP_001396258.2	1111	3.1661e-146	ulp1 protease family protein [Aspergillus niger CBS 513.88]	67526592	XM_656266.1	105	1.46853e-45	Aspergillus nidulans FGSC A4 hypothetical protein AN3754.2 partial mRNA	--	--	--	--	O13612	242	1.352e-20	NEDD8-specific protease 2 OS=Schizosaccharomyces pombe (strain 972 / ATCC 24843) GN=nep2 PE=1 SV=1	PF02902	Ulp1 protease family, C-terminal catalytic domain	GO:0006508	proteolysis	GO:0008234	cysteine-type peptidase activity	--	--	KOG3246	Sentrin-specific cysteine protease (Ulp1 family)
comp14692_c0	4.13566467340734	27.1608380639965	-2.7153	8.7993e-05	0.0010998	2374	259484380	CBF80550.1	1398	0	TPA: cytochrome P450, putative (Eurofung) [Aspergillus nidulans FGSC A4]	--	--	--	--	--	--	--	--	--	Q701P2	345	9.16876e-33	Ent-kaurene oxidase OS=Gibberella intermedia GN=CYP503A1 PE=1 SV=1	PF00067//PF01561	Cytochrome P450//Hantavirus glycoprotein G2	GO:0030683//GO:0055114	evasion or tolerance by virus of host immune response//oxidation-reduction process	GO:0020037//GO:0005506//GO:0016705	heme binding//iron ion binding//oxidoreductase activity, acting on paired donors, with incorporation or reduction of molecular oxygen	GO:0019012	virion	KOG0156	Cytochrome P450 CYP2 subfamily
comp14704_c0	48.8368054477145	120.229496054792	-1.2998	8.2553e-06	0.00012433	636	--	--	--	--	--	--	--	--	--	--	--	--	--	--	--	--	--	--	PF01607	Chitin binding Peritrophin-A domain	GO:0006030	chitin metabolic process	GO:0008061	chitin binding	GO:0005576	extracellular region	--	--
comp14705_c0	6.11359125634128	32.5823752118001	-2.414	7.2072e-05	0.00091655	1983	317033041	XP_001394773.2	1672	0	toxin biosynthesis protein [Aspergillus niger CBS 513.88]	134079422	AM270244.1	219	7.17864e-109	Aspergillus niger contig An11c0270, genomic contig	--	--	--	--	--	--	--	--	PF07819//PF03854	PGAP1-like protein//P-11 zinc finger	GO:0006886//GO:0006505	intracellular protein transport//GPI anchor metabolic process	GO:0003723//GO:0016788//GO:0008270	RNA binding//hydrolase activity, acting on ester bonds//zinc ion binding	--	--	--	--
comp14713_c0	59.0860613774631	138.993329818691	-1.2341	5.5784e-06	8.7328e-05	852	317026203	XP_001389159.2	624	3.32825e-78	ubiquitin-conjugating enzyme spm2 [Aspergillus niger CBS 513.88]	238486175	XM_002374285.1	184	8.63138e-90	Aspergillus flavus NRRL3357 ubiquitin conjugating enzyme (MmsB), putative, mRNA	K10704	UBE2V	ubiquitin-conjugating enzyme E2 variant	http://www.genome.jp/dbget-bin/www_bget?ko:K10704	O74983	449	1.09619e-53	Ubiquitin-conjugating enzyme spm2 OS=Schizosaccharomyces pombe (strain 972 / ATCC 24843) GN=spm2 PE=1 SV=1	PF05773//PF00179//PF00964	RWD domain//Ubiquitin-conjugating enzyme//Elicitin	GO:0009405//GO:0006952	pathogenesis//defense response	GO:0005515//GO:0016881	protein binding//acid-amino acid ligase activity	GO:0005576	extracellular region	KOG0896	Ubiquitin-conjugating enzyme E2
comp14722_c0	176.036904373181	435.583303198535	-1.3071	1.3877e-17	7.0623e-16	3413	358370205	GAA86817.1	1719	0	beta-isopropylmalate dehydrogenase A (Leu2A) [Aspergillus kawachii IFO 4308]	115397604	XM_001214394.1	657	0	Aspergillus terreus NIH2624 3-isopropylmalate dehydrogenase (ATEG_05216) partial mRNA	K00052	leuB	3-isopropylmalate dehydrogenase	http://www.genome.jp/dbget-bin/www_bget?ko:K00052	P87256	1547	0	3-isopropylmalate dehydrogenase A OS=Aspergillus niger GN=leu2A PE=2 SV=1	PF01066//PF00180	CDP-alcohol phosphatidyltransferase//Isocitrate/isopropylmalate dehydrogenase	GO:0009098//GO:0055114//GO:0009097//GO:0008654//GO:0009099	leucine biosynthetic process//oxidation-reduction process//isoleucine biosynthetic process//phospholipid biosynthetic process//valine biosynthetic process	GO:0003862//GO:0016780//GO:0000287//GO:0051287//GO:0016616	3-isopropylmalate dehydrogenase activity//phosphotransferase activity, for other substituted phosphate groups//magnesium ion binding//NAD binding//oxidoreductase activity, acting on the CH-OH group of donors, NAD or NADP as acceptor	GO:0016020//GO:0005737	membrane//cytoplasm	KOG0786	3-isopropylmalate dehydrogenase
comp14727_c0	0.395585316586789	40.9804425583979	-6.6948	2.3144e-10	6.585e-09	2175	242788460	XP_002481223.1	1970	0	conserved hypothetical protein [Talaromyces stipitatus ATCC 10500] >gi|218721370|gb|EED20789.1| conserved hypothetical protein [Talaromyces stipitatus ATCC 10500]	--	--	--	--	--	--	--	--	--	--	--	--	--	--	--	--	--	--	--	--	--	--	--
comp14733_c0	659.213081381632	1396.60444649495	-1.0831	8.8729e-36	8.9637e-34	3850	358368707	GAA85323.1	2345	0	Hsp70 chaperone [Aspergillus kawachii IFO 4308]	317029485	XM_001391692.2	1038	0	Aspergillus niger CBS 513.88 Hsp70 chaperone (BiP), mRNA	--	--	--	--	P87142	1018	6.16963e-122	Heat shock protein 70 homolog C57A7.12 OS=Schizosaccharomyces pombe (strain 972 / ATCC 24843) GN=SPAC57A7.12 PE=1 SV=3	PF07062//PF06723	Clc-like//MreB/Mbl protein	GO:0000902	cell morphogenesis	GO:0005524	ATP binding	GO:0016021	integral to membrane	KOG0101	Molecular chaperones HSP70/HSC70, HSP70 superfamily
comp14747_c0	130.173462014139	487.67842843318	-1.9055	1.4731e-37	1.5582e-35	3570	317025589	XP_001389368.2	1108	4.22953e-139	hypothetical protein ANI_1_1278014 [Aspergillus niger CBS 513.88]	--	--	--	--	--	K00998	pssA, CHO1	phosphatidylserine synthase	http://www.genome.jp/dbget-bin/www_bget?ko:K00998	O94584	652	7.35533e-76	CDP-diacylglycerol--serine O-phosphatidyltransferase OS=Schizosaccharomyces pombe (strain 972 / ATCC 24843) GN=pps1 PE=1 SV=2	PF01066	CDP-alcohol phosphatidyltransferase	GO:0008654	phospholipid biosynthetic process	GO:0016780	phosphotransferase activity, for other substituted phosphate groups	GO:0016020	membrane	--	--
comp14755_c0	189.771626565075	746.609448042531	-1.9761	6.1379e-60	1.1418e-57	2662	317037465	XP_001398518.2	1131	9.21057e-143	FAD binding monooxygenase [Aspergillus niger CBS 513.88]	--	--	--	--	--	--	--	--	--	P39721	190	2.4829e-14	Protein AIM2 OS=Saccharomyces cerevisiae (strain ATCC 204508 / S288c) GN=AIM2 PE=1 SV=1	PF00070//PF06056//PF12740//PF01738//PF07992//PF05834//PF01266//PF07224	Pyridine nucleotide-disulphide oxidoreductase//Putative ATPase subunit of terminase (gpP-like)//Chlorophyllase enzyme//Dienelactone hydrolase family//Pyridine nucleotide-disulphide oxidoreductase//Lycopene cyclase protein//FAD dependent oxidoreductase//Chlorophyllase	GO:0015996//GO:0055114//GO:0015994//GO:0016117//GO:0019069	chlorophyll catabolic process//oxidation-reduction process//chlorophyll metabolic process//carotenoid biosynthetic process//viral capsid assembly	GO:0016705//GO:0047746//GO:0016787//GO:0016491//GO:0005524//GO:0050660	oxidoreductase activity, acting on paired donors, with incorporation or reduction of molecular oxygen//chlorophyllase activity//hydrolase activity//oxidoreductase activity//ATP binding//flavin adenine dinucleotide binding	--	--	KOG3043	Predicted hydrolase related to dienelactone hydrolase
comp14770_c0	833.191143993487	1693.27467988551	-1.0231	6.0223e-38	6.4206e-36	6033	145250165	XP_001396596.1	3629	0	phosphoribosylformylglycinamidine cyclo-ligase [Aspergillus niger CBS 513.88] >gi|134082110|emb|CAK42226.1| unnamed protein product [Aspergillus niger] >gi|350636081|gb|EHA24441.1| hypothetical protein ASPNIDRAFT_53390 [Aspergillus niger ATCC 1015]	145250164	XM_001396559.1	1185	0	Aspergillus niger CBS 513.88 phosphoribosylformylglycinamidine cyclo-ligase, mRNA	K05692	ACTB_G1	actin beta/gamma 1	http://www.genome.jp/dbget-bin/www_bget?ko:K05692	P20772	2159	0	Bifunctional purine biosynthetic protein ADE1 OS=Schizosaccharomyces pombe (strain 972 / ATCC 24843) GN=ade1 PE=2 SV=1	PF02655//PF02844//PF02843//PF00586//PF12801//PF02786	ATP-grasp domain//Phosphoribosylglycinamide synthetase, N domain//Phosphoribosylglycinamide synthetase, C domain//AIR synthase related protein, N-terminal domain//4Fe-4S binding domain//Carbamoyl-phosphate synthase L chain, ATP binding domain	GO:0006189//GO:0006144//GO:0009113	'de novo' IMP biosynthetic process//purine nucleobase metabolic process//purine nucleobase biosynthetic process	GO:0003824//GO:0046872//GO:0004641//GO:0005524//GO:0004637//GO:0051536	catalytic activity//metal ion binding//phosphoribosylformylglycinamidine cyclo-ligase activity//ATP binding//phosphoribosylamine-glycine ligase activity//iron-sulfur cluster binding	GO:0005737	cytoplasm	KOG0237	Glycinamide ribonucleotide synthetase (GARS)/Aminoimidazole ribonucleotide synthetase (AIRS)
comp14826_c0	0.683283728649908	69.4169364218776	-6.6667	1.5301e-16	7.3048e-15	1883	145252772	XP_001397899.1	1858	0	hypothetical protein ANI_1_1824144 [Aspergillus niger CBS 513.88] >gi|134083453|emb|CAK46931.1| unnamed protein product [Aspergillus niger]	--	--	--	--	--	--	--	--	--	O46491	201	4.1653e-15	Cholesterol 7-alpha-monooxygenase OS=Sus scrofa GN=CYP7A1 PE=3 SV=1	PF00067	Cytochrome P450	GO:0055114	oxidation-reduction process	GO:0046872//GO:0004497//GO:0016705//GO:0020037//GO:0005506	metal ion binding//monooxygenase activity//oxidoreductase activity, acting on paired donors, with incorporation or reduction of molecular oxygen//heme binding//iron ion binding	--	--	KOG0157	Cytochrome P450 CYP4/CYP19/CYP26 subfamilies
comp14863_c0	31.4673734424187	98.0128872602927	-1.6391	4.7113e-07	8.8249e-06	2181	145233255	XP_001400000.1	1689	0	hypothetical protein ANI_1_1242024 [Aspergillus niger CBS 513.88] >gi|317027049|ref|XP_003188591.1| hypothetical protein ANI_1_1242024 [Aspergillus niger CBS 513.88] >gi|134056928|emb|CAK44275.1| unnamed protein product [Aspergillus niger]	317027050	XM_001399963.2	717	0	Aspergillus niger CBS 513.88 hypothetical protein, mRNA	--	--	--	--	Q3E6T0	416	1.66153e-43	Probable sugar phosphate/phosphate translocator At5g25400 OS=Arabidopsis thaliana GN=At5g25400 PE=2 SV=1	PF00320//PF08449	GATA zinc finger//UAA transporter family	GO:0055085//GO:0006355	transmembrane transport//regulation of transcription, DNA-dependent	GO:0043565//GO:0008270//GO:0003700	sequence-specific DNA binding//zinc ion binding//sequence-specific DNA binding transcription factor activity	GO:0005667//GO:0016021	transcription factor complex//integral to membrane	KOG1441	Glucose-6-phosphate/phosphate and phosphoenolpyruvate/phosphate antiporter
comp14874_c0	44.2695931562125	129.106997372696	-1.5442	4.4404e-08	9.6279e-07	4355	317026075	XP_001388925.2	1057	2.19735e-126	C2H2 type zinc finger domain protein [Aspergillus niger CBS 513.88]	--	--	--	--	--	--	--	--	--	--	--	--	--	PF10414//PF00096	Sirohaem synthase dimerisation region//Zinc finger, C2H2 type	GO:0006779//GO:0055114	porphyrin-containing compound biosynthetic process//oxidation-reduction process	GO:0046872	metal ion binding	--	--	KOG1721	FOG: Zn-finger
comp14879_c0	0.611359125634128	17.3276579429802	-4.8249	5.291e-05	0.00069312	1879	358371250	GAA87859.1	851	4.7114e-106	spherulin 4-like cell surface protein [Aspergillus kawachii IFO 4308]	--	--	--	--	--	--	--	--	--	P11113	190	3.57047e-14	Spherulin-4 OS=Physarum polycephalum PE=2 SV=1	PF11837//PF10099//PF02480	Domain of unknown function (DUF3357)//Anti-sigma-K factor rskA//Alphaherpesvirus glycoprotein E	GO:0005985//GO:0005982//GO:0006012	sucrose metabolic process//starch metabolic process//galactose metabolic process	GO:0004575//GO:0004564	sucrose alpha-glucosidase activity//beta-fructofuranosidase activity	GO:0017177//GO:0016020//GO:0005886//GO:0016021	glucosidase II complex//membrane//plasma membrane//integral to membrane	--	--
comp14879_c1	2.26562499499706	30.7911418600258	-3.7645	6.6776e-07	1.2203e-05	1352	134080829	CAK41389.1	797	1.53433e-100	unnamed protein product [Aspergillus niger]	--	--	--	--	--	--	--	--	--	P11113	153	1.02261e-09	Spherulin-4 OS=Physarum polycephalum PE=2 SV=1	--	--	--	--	--	--	--	--	--	--
comp14883_c0	2.40947420102862	21.2077776664082	-3.1378	0.00015978	0.0019002	2098	146324101	XP_753893.2	1609	0	phenylacetyl-CoA ligase [Aspergillus fumigatus Af293] >gi|129558068|gb|EAL91855.2| phenylacetyl-CoA ligase [Aspergillus fumigatus Af293] >gi|159126371|gb|EDP51487.1| phenylacetyl-CoA ligase [Aspergillus fumigatus A1163]	302419420	XM_003007495.1	89	1.40456e-36	Verticillium albo-atrum VaMs.102 4-coumarate-CoA ligase, mRNA	K01904	E6.2.1.12	4-coumarate--CoA ligase	http://www.genome.jp/dbget-bin/www_bget?ko:K01904	Q9S725	597	2.46909e-66	4-coumarate--CoA ligase 2 OS=Arabidopsis thaliana GN=4CL2 PE=1 SV=2	PF15291//PF00501	Dermcidin, antibiotic peptide//AMP-binding enzyme	GO:0008152//GO:0031640	metabolic process//killing of cells of other organism	GO:0003824//GO:0016874//GO:0008233	catalytic activity//ligase activity//peptidase activity	GO:0005576	extracellular region	KOG1176	Acyl-CoA synthetase
comp14897_c0	13.2700892564114	46.8271983060292	-1.8192	0.0001353	0.001633	2544	358380751	EHK18428.1	710	8.89063e-90	hypothetical protein TRIVIDRAFT_47153 [Trichoderma virens Gv29-8]	--	--	--	--	--	--	--	--	--	Q7Z9I2	200	1.71458e-15	Uncharacterized oxidoreductase C663.09c OS=Schizosaccharomyces pombe (strain 972 / ATCC 24843) GN=SPCC663.09c PE=2 SV=1	PF01370//PF00106	NAD dependent epimerase/dehydratase family//short chain dehydrogenase	GO:0055114//GO:0008152//GO:0044237	oxidation-reduction process//metabolic process//cellular metabolic process	GO:0000166//GO:0016491//GO:0050662//GO:0003824	nucleotide binding//oxidoreductase activity//coenzyme binding//catalytic activity	--	--	KOG1611	Predicted short chain-type dehydrogenase
comp14928_c0	22.548363045447	73.2970561453057	-1.7007	6.6959e-06	0.00010309	3160	169763538	XP_001727669.1	941	8.34547e-115	thiamin pyrophosphokinase [Aspergillus oryzae RIB40] >gi|238489471|ref|XP_002375973.1| thiamin pyrophosphokinase, putative [Aspergillus flavus NRRL3357] >gi|83770697|dbj|BAE60830.1| unnamed protein product [Aspergillus oryzae RIB40] >gi|220698361|gb|EED54701.1| thiamin pyrophosphokinase, putative [Aspergillus flavus NRRL3357]	--	--	--	--	--	--	--	--	--	P47173	350	5.87554e-34	Uncharacterized protein YJR142W OS=Saccharomyces cerevisiae (strain ATCC 204508 / S288c) GN=YJR142W PE=1 SV=1	PF00293	NUDIX domain	--	--	GO:0016787//GO:0003824	hydrolase activity//catalytic activity	--	--	KOG4313	Thiamine pyrophosphokinase
comp14932_c0	1.69022817087083	21.7393009161929	-3.685	3.4993e-05	0.00047646	2405	242819496	XP_002487331.1	2247	0	protease S8 tripeptidyl peptidase I, putative [Talaromyces stipitatus ATCC 10500] >gi|218713796|gb|EED13220.1| protease S8 tripeptidyl peptidase I, putative [Talaromyces stipitatus ATCC 10500]	--	--	--	--	--	--	--	--	--	Q8NK92	1586	0	Aorsin OS=Aspergillus oryzae (strain ATCC 42149 / RIB 40) GN=aorO PE=1 SV=2	PF09286//PF00082	Pro-kumamolisin, activation domain//Subtilase family	GO:0006508	proteolysis	GO:0004252//GO:0008236	serine-type endopeptidase activity//serine-type peptidase activity	--	--	--	--
comp15047_c0	19.8871527338631	87.5530412277802	-2.1383	2.6724e-09	6.7367e-08	2562	83772579	BAE62707.1	1219	2.68167e-156	unnamed protein product [Aspergillus oryzae RIB40] >gi|391870857|gb|EIT80027.1| hypothetical protein Ao3042_03518 [Aspergillus oryzae 3.042]	--	--	--	--	--	--	--	--	--	Q6D8S1	136	4.37529e-07	Nitric oxide reductase FlRd-NAD(+) reductase OS=Erwinia carotovora subsp. atroseptica (strain SCRI 1043 / ATCC BAA-672) GN=norW PE=3 SV=1	PF01134//PF01266//PF00070//PF07992//PF05834	Glucose inhibited division protein A//FAD dependent oxidoreductase//Pyridine nucleotide-disulphide oxidoreductase//Pyridine nucleotide-disulphide oxidoreductase//Lycopene cyclase protein	GO:0055114//GO:0008033//GO:0016117	oxidation-reduction process//tRNA processing//carotenoid biosynthetic process	GO:0016705//GO:0016491//GO:0050660	oxidoreductase activity, acting on paired donors, with incorporation or reduction of molecular oxygen//oxidoreductase activity//flavin adenine dinucleotide binding	--	--	KOG1336	Monodehydroascorbate/ferredoxin reductase
comp15051_c0	6.15494790307536	46.6677413310938	-2.9226	7.5281e-08	1.5704e-06	2443	358375449	GAA92031.1	1159	2.60649e-147	NADPH-dependent FMN reductase Lot6 [Aspergillus kawachii IFO 4308]	--	--	--	--	--	--	--	--	--	C0SPB1	198	2.17359e-15	Uncharacterized protein YukJ OS=Bacillus subtilis (strain 168) GN=yukJ PE=4 SV=1	PF01708	Geminivirus putative movement protein	GO:0046740	spread of virus in host, cell to cell	--	--	GO:0016021	integral to membrane	--	--
comp15103_c0	12.3710317187141	59.1835192937734	-2.2582	3.4306e-07	6.5767e-06	2184	350639869	EHA28222.1	656	1.26031e-121	hypothetical protein ASPNIDRAFT_188346 [Aspergillus niger ATCC 1015]	--	--	--	--	--	--	--	--	--	--	--	--	--	PF07690//PF00083	Major Facilitator Superfamily//Sugar (and other) transporter	GO:0055085	transmembrane transport	GO:0022857	transmembrane transporter activity	GO:0016021	integral to membrane	--	--
comp15175_c0	16.326884884582	54.5342854279069	-1.7399	7.3995e-05	0.00093967	1744	119480883	XP_001260470.1	2201	0	mandelate racemase/muconate lactonizing enzyme family protein [Neosartorya fischeri NRRL 181] >gi|119408624|gb|EAW18573.1| mandelate racemase/muconate lactonizing enzyme family protein [Neosartorya fischeri NRRL 181]	119480882	XM_001260469.1	446	0	Neosartorya fischeri NRRL 181 mandelate racemase/muconate lactonizing enzyme family protein (NFIA_085260) partial mRNA	--	--	--	--	Q7L5Y1	1166	7.43214e-153	Mitochondrial enolase superfamily member 1 OS=Homo sapiens GN=ENOSF1 PE=1 SV=1	--	--	GO:0009063	cellular amino acid catabolic process	GO:0003824	catalytic activity	--	--	--	--
comp15212_c0	22.3814979664504	82.5269573778164	-1.8826	1.8331e-07	3.6409e-06	4748	358367489	GAA84108.1	2525	0	fungal specific transcription factor [Aspergillus kawachii IFO 4308]	--	--	--	--	--	--	--	--	--	P23586	440	5.36556e-44	Sugar transport protein 1 OS=Arabidopsis thaliana GN=STP1 PE=1 SV=2	PF00083//PF00172//PF07690//PF04082	Sugar (and other) transporter//Fungal Zn(2)-Cys(6) binuclear cluster domain//Major Facilitator Superfamily//Fungal specific transcription factor domain	GO:0055085//GO:0006351//GO:0006355//GO:0006357	transmembrane transport//transcription, DNA-dependent//regulation of transcription, DNA-dependent//regulation of transcription from RNA polymerase II promoter	GO:0046872//GO:0022857//GO:0003677//GO:0000981//GO:0008270	metal ion binding//transmembrane transporter activity//DNA binding//sequence-specific DNA binding RNA polymerase II transcription factor activity//zinc ion binding	GO:0016021//GO:0005634	integral to membrane//nucleus	KOG0254	Predicted transporter (major facilitator superfamily)
comp15232_c0	199.383990135119	530.40545639037	-1.4115	2.531e-24	1.6773e-22	4055	358375517	GAA92098.1	1933	0	a multdrug transfer [Aspergillus kawachii IFO 4308]	--	--	--	--	--	--	--	--	--	Q10487	826	1.89347e-95	Transporter mfs1 OS=Schizosaccharomyces pombe (strain 972 / ATCC 24843) GN=mfs1 PE=2 SV=1	PF07690//PF13404//PF08241//PF00891	Major Facilitator Superfamily//AsnC-type helix-turn-helix domain//Methyltransferase domain//O-methyltransferase	GO:0055085//GO:0006355//GO:0008152	transmembrane transport//regulation of transcription, DNA-dependent//metabolic process	GO:0043565//GO:0008168//GO:0008171	sequence-specific DNA binding//methyltransferase activity//O-methyltransferase activity	GO:0016021	integral to membrane	KOG3178	Hydroxyindole-O-methyltransferase and related SAM-dependent methyltransferases
comp15241_c0	29.0215773168671	132.242984546425	-2.188	9.8699e-14	3.8086e-12	3876	350637672	EHA26028.1	1420	1.69871e-180	hypothetical protein ASPNIDRAFT_55505 [Aspergillus niger ATCC 1015]	70986451	XM_743627.1	111	1.53947e-48	Aspergillus fumigatus Af293 MFS transporter (AFUA_3G04000), partial mRNA	--	--	--	--	P47159	557	4.3262e-60	Uncharacterized membrane protein YJR124C OS=Saccharomyces cerevisiae (strain ATCC 204508 / S288c) GN=YJR124C PE=1 SV=1	PF02558//PF00070//PF01134//PF01593//PF01266//PF05834//PF07992//PF02950//PF07690	Ketopantoate reductase PanE/ApbA//Pyridine nucleotide-disulphide oxidoreductase//Glucose inhibited division protein A//Flavin containing amine oxidoreductase//FAD dependent oxidoreductase//Lycopene cyclase protein//Pyridine nucleotide-disulphide oxidoreductase//Conotoxin//Major Facilitator Superfamily	GO:0006810//GO:0009405//GO:0015940//GO:0016117//GO:0055085//GO:0055114//GO:0008033	transport//pathogenesis//pantothenate biosynthetic process//carotenoid biosynthetic process//transmembrane transport//oxidation-reduction process//tRNA processing	GO:0050660//GO:0016705//GO:0016491//GO:0008677//GO:0008200	flavin adenine dinucleotide binding//oxidoreductase activity, acting on paired donors, with incorporation or reduction of molecular oxygen//oxidoreductase activity//2-dehydropantoate 2-reductase activity//ion channel inhibitor activity	GO:0016021//GO:0005576	integral to membrane//extracellular region	--	--
comp15267_c1	171.392373133437	641.344457562176	-1.9038	8.9194e-49	1.2465e-46	2165	169773691	XP_001821314.1	1172	2.23035e-147	ATP-dependent RNA helicase ded1 [Aspergillus oryzae RIB40] >gi|91206555|sp|Q2UGK3.1|DED1_ASPOR RecName: Full=ATP-dependent RNA helicase ded1 >gi|83769175|dbj|BAE59312.1| unnamed protein product [Aspergillus oryzae RIB40]	134058457	AM270071.1	529	0	Aspergillus niger contig An04c0100, genomic contig	--	--	--	--	Q2UGK3	1172	1.5064e-148	ATP-dependent RNA helicase ded1 OS=Aspergillus oryzae (strain ATCC 42149 / RIB 40) GN=ded1 PE=3 SV=1	PF00271//PF00270//PF06862	Helicase conserved C-terminal domain//DEAD/DEAH box helicase//Protein of unknown function (DUF1253)	GO:0006413//GO:0006446	translational initiation//regulation of translational initiation	GO:0003743//GO:0003676//GO:0008026//GO:0005524//GO:0004386	translation initiation factor activity//nucleic acid binding//ATP-dependent helicase activity//ATP binding//helicase activity	GO:0005634//GO:0005840//GO:0005737	nucleus//ribosome//cytoplasm	KOG0335	ATP-dependent RNA helicase
comp15282_c0	10.465029738796	45.0763607212385	-2.1068	2.4336e-05	0.00033941	1432	145237036	XP_001391165.1	654	1.39503e-78	hypothetical protein ANI_1_1428064 [Aspergillus niger CBS 513.88] >gi|134075630|emb|CAK39296.1| unnamed protein product [Aspergillus niger]	--	--	--	--	--	--	--	--	--	O80713	148	2.60291e-09	Short-chain dehydrogenase reductase 3a OS=Arabidopsis thaliana GN=SDR3a PE=2 SV=1	PF00320//PF00106//PF03516	GATA zinc finger//short chain dehydrogenase//Filaggrin	GO:0006355//GO:0008152	regulation of transcription, DNA-dependent//metabolic process	GO:0016491//GO:0008270//GO:0043565//GO:0003700//GO:0005198	oxidoreductase activity//zinc ion binding//sequence-specific DNA binding//sequence-specific DNA binding transcription factor activity//structural molecule activity	GO:0005667	transcription factor complex	KOG0725	Reductases with broad range of substrate specificities
comp15303_c0	0.359623015078899	85.8877788862049	-7.8998	9.3496e-19	5.0037e-17	1756	255941228	XP_002561383.1	973	6.31884e-123	Pc16g10770 [Penicillium chrysogenum Wisconsin 54-1255] >gi|211586006|emb|CAP93747.1| Pc16g10770 [Penicillium chrysogenum Wisconsin 54-1255]	--	--	--	--	--	--	--	--	--	Q12329	153	2.08561e-09	Heat shock protein 42 OS=Saccharomyces cerevisiae (strain ATCC 204508 / S288c) GN=HSP42 PE=1 SV=1	--	--	--	--	--	--	--	--	KOG0710	Molecular chaperone (small heat-shock protein Hsp26/Hsp42)
comp15307_c0	92.2433033677376	1056.56563658471	-3.5178	1.3708e-175	1.2325e-172	1919	350636668	EHA25027.1	561	2.10457e-62	hypothetical protein ASPNIDRAFT_55185 [Aspergillus niger ATCC 1015]	--	--	--	--	--	--	--	--	--	--	--	--	--	PF12924//PF00606	Copper-binding of amyloid precursor, CuBD//Herpesvirus Glycoprotein B	--	--	GO:0046914	transition metal ion binding	GO:0016020	membrane	--	--
comp15319_c0	358.433022522003	836.336419361931	-1.2224	2.7058e-28	2.1529e-26	1617	115399894	XP_001215536.1	1521	0	malate dehydrogenase, mitochondrial precursor [Aspergillus terreus NIH2624] >gi|114191202|gb|EAU32902.1| malate dehydrogenase, mitochondrial precursor [Aspergillus terreus NIH2624]	317029300	XM_001391265.2	725	0	Aspergillus niger CBS 513.88 malate dehydrogenase, mRNA	K00026	MDH2	malate dehydrogenase	http://www.genome.jp/dbget-bin/www_bget?ko:K00026	Q9Y7R8	1060	5.90963e-139	Malate dehydrogenase, mitochondrial OS=Schizosaccharomyces pombe (strain 972 / ATCC 24843) GN=MDH1 PE=2 SV=1	PF00056//PF01118//PF01073//PF02866	lactate/malate dehydrogenase, NAD binding domain//Semialdehyde dehydrogenase, NAD binding domain//3-beta hydroxysteroid dehydrogenase/isomerase family//lactate/malate dehydrogenase, alpha/beta C-terminal domain	GO:0008207//GO:0001302//GO:0055114//GO:0006090//GO:0001300//GO:0006099//GO:0044262//GO:0006694//GO:0008209//GO:0046487//GO:0008210//GO:0006108//GO:0019643	C21-steroid hormone metabolic process//replicative cell aging//oxidation-reduction process//pyruvate metabolic process//chronological cell aging//tricarboxylic acid cycle//cellular carbohydrate metabolic process//steroid biosynthetic process//androgen metabolic process//glyoxylate metabolic process//estrogen metabolic process//malate metabolic process//reductive tricarboxylic acid cycle	GO:0016491//GO:0016620//GO:0003854//GO:0051287//GO:0003729//GO:0016616//GO:0030060//GO:0000166	oxidoreductase activity//oxidoreductase activity, acting on the aldehyde or oxo group of donors, NAD or NADP as acceptor//3-beta-hydroxy-delta5-steroid dehydrogenase activity//NAD binding//mRNA binding//oxidoreductase activity, acting on the CH-OH group of donors, NAD or NADP as acceptor//L-malate dehydrogenase activity//nucleotide binding	GO:0005739	mitochondrion	KOG1494	NAD-dependent malate dehydrogenase
comp15323_c0	149.743067625688	328.960270814981	-1.1354	1.7043e-10	4.906e-09	932	317030950	XP_001392506.2	601	2.68927e-74	cytosolic Cu/Zn superoxide dismutase [Aspergillus niger CBS 513.88] >gi|350629633|gb|EHA18006.1| hypothetical protein ASPNIDRAFT_38388 [Aspergillus niger ATCC 1015]	--	--	--	--	--	--	--	--	--	--	--	--	--	PF00080	Copper/zinc superoxide dismutase (SODC)	GO:0055114//GO:0006801	oxidation-reduction process//superoxide metabolic process	GO:0004784//GO:0046872	superoxide dismutase activity//metal ion binding	--	--	--	--
comp15323_c1	321.179314766965	661.994667339561	-1.0434	1.7923e-16	8.4812e-15	4012	358374685	GAA91275.1	2216	0	RNA binding protein [Aspergillus kawachii IFO 4308]	--	--	--	--	--	--	--	--	--	O74452	379	2.10394e-36	Cell wall integrity protein scw1 OS=Schizosaccharomyces pombe (strain 972 / ATCC 24843) GN=scw1 PE=1 SV=1	PF00076	RNA recognition motif. (a.k.a. RRM, RBD, or RNP domain)	--	--	GO:0000166//GO:0003676	nucleotide binding//nucleic acid binding	--	--	KOG1457	RNA binding protein (contains RRM repeats)
comp15351_c0	416.480492631918	980.548244447007	-1.2353	1.3628e-33	1.3129e-31	5431	121714705	XP_001274963.1	2193	0	3-dehydroquinate synthase, putative [Aspergillus clavatus NRRL 1] >gi|119403117|gb|EAW13537.1| 3-dehydroquinate synthase, putative [Aspergillus clavatus NRRL 1]	121714704	XM_001274962.1	714	0	Aspergillus clavatus NRRL 1 3-dehydroquinate synthase, putative (ACLA_055850), partial mRNA	K00545	COMT	catechol O-methyltransferase	http://www.genome.jp/dbget-bin/www_bget?ko:K00545	Q9ZAE9	569	9.94961e-62	2-epi-5-epi-valiolone synthase OS=Actinoplanes sp. (strain ATCC 31044 / CBS 674.73 / SE50/110) GN=acbC PE=3 SV=3	PF01596//PF02814//PF01761	O-methyltransferase//UreE urease accessory protein, N-terminal domain//3-dehydroquinate synthase	GO:0019627//GO:0000162//GO:0006571//GO:0009073//GO:0009094//GO:0006461	urea metabolic process//tryptophan biosynthetic process//tyrosine biosynthetic process//aromatic amino acid family biosynthetic process//L-phenylalanine biosynthetic process//protein complex assembly	GO:0016151//GO:0008171//GO:0003856	nickel cation binding//O-methyltransferase activity//3-dehydroquinate synthase activity	--	--	KOG0692	Pentafunctional AROM protein
comp15355_c0	90.3725444432971	190.78123461496	-1.078	4.4716e-06	7.1193e-05	2494	358368215	GAA84832.1	1158	1.44253e-147	tRNA m(1)G methyltransferase domain containing protein [Aspergillus kawachii IFO 4308]	67525106	XM_655523.1	104	7.67915e-45	Aspergillus nidulans FGSC A4 hypothetical protein AN3011.2 partial mRNA	--	--	--	--	Q4WXA1	1105	4.16835e-141	tRNA (guanine(9)-N1)-methyltransferase OS=Neosartorya fumigata (strain ATCC MYA-4609 / Af293 / CBS 101355 / FGSC A1100) GN=trm10 PE=3 SV=1	--	--	--	--	GO:0016740	transferase activity	--	--	KOG2967	Uncharacterized conserved protein
comp15358_c0	25.2131695871816	69.2574794469422	-1.4578	0.00014814	0.0017755	1664	407927783	EKG20669.1	972	1.92542e-132	NADH:flavin oxidoreductase/NADH oxidase [Macrophomina phaseolina MS6]	--	--	--	--	--	--	--	--	--	P32382	310	1.2777e-28	NADH oxidase OS=Thermoanaerobacter brockii PE=1 SV=1	PF00724//PF02730	NADH:flavin oxidoreductase / NADH oxidase family//Aldehyde ferredoxin oxidoreductase, N-terminal domain	GO:0055114	oxidation-reduction process	GO:0016491//GO:0016625//GO:0051536//GO:0010181	oxidoreductase activity//oxidoreductase activity, acting on the aldehyde or oxo group of donors, iron-sulfur protein as acceptor//iron-sulfur cluster binding//FMN binding	--	--	KOG0134	NADH:flavin oxidoreductase/12-oxophytodienoate reductase
comp15383_c1	552.591690248025	3125.50287762754	-2.4998	0	0	2322	242760279	XP_002339960.1	1467	0	choline dehydrogenase, putative [Talaromyces stipitatus ATCC 10500] >gi|218723156|gb|EED22573.1| choline dehydrogenase, putative [Talaromyces stipitatus ATCC 10500]	--	--	--	--	--	--	--	--	--	A4JJG6	583	7.9262e-64	Choline dehydrogenase OS=Burkholderia vietnamiensis (strain G4 / LMG 22486) GN=betA PE=3 SV=1	PF00732//PF05199//PF07992//PF05834//PF00070//PF01266	GMC oxidoreductase//GMC oxidoreductase//Pyridine nucleotide-disulphide oxidoreductase//Lycopene cyclase protein//Pyridine nucleotide-disulphide oxidoreductase//FAD dependent oxidoreductase	GO:0055114//GO:0016117	oxidation-reduction process//carotenoid biosynthetic process	GO:0016705//GO:0016614//GO:0050660//GO:0016491	oxidoreductase activity, acting on paired donors, with incorporation or reduction of molecular oxygen//oxidoreductase activity, acting on CH-OH group of donors//flavin adenine dinucleotide binding//oxidoreductase activity	--	--	--	--
comp15409_c0	225.061792657782	656.954232361853	-1.5455	4.5235e-35	4.4857e-33	1635	--	--	--	--	--	71002339	XM_750758.1	45	3.13826e-12	Aspergillus fumigatus Af293 hypothetical protein (AFUA_2G15165), partial mRNA	--	--	--	--	--	--	--	--	--	--	--	--	--	--	--	--	--	--
comp15504_c0	81.4909348398936	170.099664965839	-1.0617	2.0652e-05	0.00029134	2279	358371647	GAA88254.1	1287	5.48846e-167	HypA-like protein [Aspergillus kawachii IFO 4308]	--	--	--	--	--	--	--	--	--	--	--	--	--	--	--	--	--	--	--	--	--	--	--
comp15509_c0	32.2581844525772	131.841684492838	-2.0311	2.3198e-12	8.0842e-11	6153	342876514	EGU78122.1	1139	3.94708e-133	hypothetical protein FOXB_11362 [Fusarium oxysporum Fo5176]	--	--	--	--	--	--	--	--	--	Q08913	290	9.8031e-26	UPF0695 membrane protein YOR390W OS=Saccharomyces cerevisiae (strain ATCC 204508 / S288c) GN=YOR390W PE=3 SV=1	PF04082//PF08496//PF00172//PF00159//PF02537//PF00183	Fungal specific transcription factor domain//Peptidase family S49 N-terminal//Fungal Zn(2)-Cys(6) binuclear cluster domain//Pancreatic hormone peptide//CrcB-like protein//Hsp90 protein	GO:0006351//GO:0006457//GO:0007165//GO:0006355//GO:0006950	transcription, DNA-dependent//protein folding//signal transduction//regulation of transcription, DNA-dependent//response to stress	GO:0051082//GO:0005524//GO:0003677//GO:0004252//GO:0000981//GO:0005179//GO:0008270	unfolded protein binding//ATP binding//DNA binding//serine-type endopeptidase activity//sequence-specific DNA binding RNA polymerase II transcription factor activity//hormone activity//zinc ion binding	GO:0005634//GO:0005576//GO:0016021//GO:0005886	nucleus//extracellular region//integral to membrane//plasma membrane	--	--
comp15554_c0	45.7656248989407	151.368785643427	-1.7257	5.5471e-11	1.7022e-09	3081	317038785	XP_001402200.2	1125	5.08141e-139	hypothetical protein ANI_1_2138184 [Aspergillus niger CBS 513.88]	70994065	XM_746787.1	47	4.61381e-13	Aspergillus fumigatus Af293 hypothetical protein (AFUA_4G09450), partial mRNA	--	--	--	--	--	--	--	--	--	--	--	--	--	--	--	--	--	--
comp15555_c0	0.791170633173578	50.2826309528793	-5.9899	1.6138e-12	5.6825e-11	1882	350633770	EHA22135.1	1151	4.08923e-147	hypothetical protein ASPNIDRAFT_200884 [Aspergillus niger ATCC 1015]	--	--	--	--	--	--	--	--	--	Q00714	225	4.5396e-18	Probable sterigmatocystin biosynthesis P450 monooxygenase stcS OS=Emericella nidulans (strain FGSC A4 / ATCC 38163 / CBS 112.46 / NRRL 194 / M139) GN=stcS PE=1 SV=2	PF00067	Cytochrome P450	GO:0055114//GO:0006118	oxidation-reduction process//electron transport	GO:0020037//GO:0005506//GO:0016705//GO:0009055//GO:0004497	heme binding//iron ion binding//oxidoreductase activity, acting on paired donors, with incorporation or reduction of molecular oxygen//electron carrier activity//monooxygenase activity	--	--	KOG0157	Cytochrome P450 CYP4/CYP19/CYP26 subfamilies
comp15571_c0	11.2562003719695	63.7827899741601	-2.5024	1.2404e-08	2.8743e-07	4950	134082610	CAK97337.1	2573	0	unnamed protein product [Aspergillus niger]	134082600	AM270346.1	488	0	Aspergillus niger contig An15c0190, genomic contig	--	--	--	--	P78591	1463	0	Iron transport multicopper oxidase FET3 OS=Candida albicans GN=FET3 PE=3 SV=1	PF03239//PF03647//PF07732//PF07731//PF00116//PF00394	Iron permease FTR1 family//Transmembrane proteins 14C//Multicopper oxidase//Multicopper oxidase//Cytochrome C oxidase subunit II, periplasmic domain//Multicopper oxidase	GO:0055114//GO:0015994//GO:0055085//GO:0033215//GO:0006826//GO:0006827//GO:0046688//GO:0015992//GO:0006123	oxidation-reduction process//chlorophyll metabolic process//transmembrane transport//iron assimilation by reduction and transport//iron ion transport//high-affinity iron ion transport//response to copper ion//proton transport//mitochondrial electron transport, cytochrome c to oxygen	GO:0016491//GO:0004129//GO:0004322//GO:0005381//GO:0005507	oxidoreductase activity//cytochrome-c oxidase activity//ferroxidase activity//iron ion transmembrane transporter activity//copper ion binding	GO:0033573//GO:0000329//GO:0045277//GO:0016020	high affinity iron permease complex//fungal-type vacuole membrane//respiratory chain complex IV//membrane	KOG1263	Multicopper oxidases
comp15577_c0	93.1736481077467	228.609212778885	-1.2949	9.1007e-10	2.4184e-08	2228	358376207	GAA92773.1	767	2.34064e-93	similar to An03g03570 [Aspergillus kawachii IFO 4308]	119481730	XM_001260893.1	148	2.37766e-69	Neosartorya fischeri NRRL 181 conserved hypothetical protein (NFIA_089540) partial mRNA	--	--	--	--	Q987N5	130	1.2821e-06	Putative 2-dehydropantoate 2-reductase OS=Rhizobium loti (strain MAFF303099) GN=mll6982 PE=3 SV=1	PF02558//PF07578//PF13404//PF08546	Ketopantoate reductase PanE/ApbA//Lipid A Biosynthesis N-terminal domain//AsnC-type helix-turn-helix domain//Ketopantoate reductase PanE/ApbA C terminal	GO:0015940//GO:0055114//GO:0009245//GO:0006355	pantothenate biosynthetic process//oxidation-reduction process//lipid A biosynthetic process//regulation of transcription, DNA-dependent	GO:0043565//GO:0050661//GO:0008915//GO:0016491//GO:0008677	sequence-specific DNA binding//NADP binding//lipid-A-disaccharide synthase activity//oxidoreductase activity//2-dehydropantoate 2-reductase activity	--	--	--	--
comp15581_c0	38.980257850432	106.077158006026	-1.4443	3.263e-06	5.3212e-05	2229	317032520	XP_001395041.2	681	6.48042e-80	RAS small monomeric GTPase [Aspergillus niger CBS 513.88]	--	--	--	--	--	K04353	RAP1A	Ras-related protein Rap-1A	http://www.genome.jp/dbget-bin/www_bget?ko:K04353	Q05058	206	1.67544e-16	24 kDa Ras-like protein OS=Coprinopsis cinerea GN=CC-RAS PE=3 SV=1	PF00071//PF00111	Ras family//2Fe-2S iron-sulfur cluster binding domain	GO:0007264//GO:0006118	small GTPase mediated signal transduction//electron transport	GO:0009055//GO:0005525//GO:0051536	electron carrier activity//GTP binding//iron-sulfur cluster binding	--	--	KOG0395	Ras-related GTPase
comp15590_c0	1.40252975880771	24.024850890267	-4.0984	5.657e-06	8.8353e-05	1481	317156211	XP_001825593.2	898	3.86363e-113	hypothetical protein AOR_1_138064 [Aspergillus oryzae RIB40]	--	--	--	--	--	--	--	--	--	Q01911	339	1.16166e-33	Tetracycline resistance protein from transposon Tn4351/Tn4400 OS=Bacteroides fragilis GN=tetX PE=4 SV=1	PF01118//PF02254//PF08491//PF07677//PF00070//PF00107//PF01266//PF05834//PF07992	Semialdehyde dehydrogenase, NAD binding domain//TrkA-N domain//Squalene epoxidase//A-macroglobulin receptor//Pyridine nucleotide-disulphide oxidoreductase//Zinc-binding dehydrogenase//FAD dependent oxidoreductase//Lycopene cyclase protein//Pyridine nucleotide-disulphide oxidoreductase	GO:0006813//GO:0016117//GO:0016114//GO:0006694//GO:0055114	potassium ion transport//carotenoid biosynthetic process//terpenoid biosynthetic process//steroid biosynthetic process//oxidation-reduction process	GO:0016620//GO:0050660//GO:0051287//GO:0004506//GO:0008270//GO:0016491//GO:0016705	oxidoreductase activity, acting on the aldehyde or oxo group of donors, NAD or NADP as acceptor//flavin adenine dinucleotide binding//NAD binding//squalene monooxygenase activity//zinc ion binding//oxidoreductase activity//oxidoreductase activity, acting on paired donors, with incorporation or reduction of molecular oxygen	GO:0005576//GO:0016021	extracellular region//integral to membrane	KOG3855	Monooxygenase involved in coenzyme Q (ubiquinone) biosynthesis
comp15609_c1	32.36175588092	80.2068583925063	-1.3094	0.00024318	0.0027806	3428	317035319	XP_001396635.2	3279	0	E3 ubiquitin-protein ligase bre1 [Aspergillus niger CBS 513.88]	317035318	XM_001396598.2	844	0	Aspergillus niger CBS 513.88 E3 ubiquitin-protein ligase bre1, mRNA	--	--	--	--	Q2U9B0	2946	0	E3 ubiquitin-protein ligase bre1 OS=Aspergillus oryzae (strain ATCC 42149 / RIB 40) GN=bre1 PE=3 SV=1	PF07926//PF06005//PF01730//PF00097//PF14634//PF13639//PF04513//PF06467//PF12678	TPR/MLP1/MLP2-like protein//Protein of unknown function (DUF904)//UreF//Zinc finger, C3HC4 type (RING finger)//zinc-RING finger domain//Ring finger domain//Baculovirus polyhedron envelope protein, PEP, C terminus//MYM-type Zinc finger with FCS sequence motif//RING-H2 zinc finger	GO:0006606//GO:0006807//GO:0000917//GO:0043093	protein import into nucleus//nitrogen compound metabolic process//barrier septum assembly//cytokinesis by binary fission	GO:0046872//GO:0005198//GO:0005515//GO:0008270//GO:0016151	metal ion binding//structural molecule activity//protein binding//zinc ion binding//nickel cation binding	GO:0019028//GO:0005643//GO:0005737//GO:0019031	viral capsid//nuclear pore//cytoplasm//viral envelope	KOG0978	E3 ubiquitin ligase involved in syntaxin degradation
comp15609_c3	4.81894840205725	26.8419241141257	-2.4777	0.00024379	0.0027851	436	115386304	XP_001209693.1	462	3.51345e-55	conserved hypothetical protein [Aspergillus terreus NIH2624] >gi|114190691|gb|EAU32391.1| conserved hypothetical protein [Aspergillus terreus NIH2624]	--	--	--	--	--	--	--	--	--	O14016	174	1.476e-14	Uncharacterized urease accessory protein UreF-like OS=Schizosaccharomyces pombe (strain 972 / ATCC 24843) GN=SPAC29A4.13 PE=2 SV=1	--	--	--	--	--	--	--	--	--	--
comp15613_c0	4.60137647793451	42.2040090794022	-3.1972	7.4383e-08	1.5541e-06	1967	358371209	GAA87818.1	227	7.0963e-18	similar to An12g09980 [Aspergillus kawachii IFO 4308]	--	--	--	--	--	--	--	--	--	--	--	--	--	--	--	--	--	--	--	--	--	--	--
comp15614_c1	38.6231521964587	547.521568079936	-3.8254	7.6453e-99	2.9887e-96	1421	212545947	XP_002153127.1	939	5.21471e-122	conserved hypothetical protein [Talaromyces marneffei ATCC 18224] >gi|210064647|gb|EEA18742.1| conserved hypothetical protein [Talaromyces marneffei ATCC 18224]	116191888	XM_001221756.1	129	5.48316e-59	Chaetomium globosum CBS 148.51 hypothetical protein (CHGG_05662) partial mRNA	--	--	--	--	Q04432	575	7.64059e-69	Probable chaperone protein HSP31 OS=Saccharomyces cerevisiae (strain ATCC 204508 / S288c) GN=HSP31 PE=1 SV=1	--	--	--	--	--	--	--	--	--	--
comp15616_c0	48.9828123918365	152.688026349393	-1.6402	3.1392e-10	8.8019e-09	5305	169782443	XP_001825684.1	1405	2.8418e-175	protein kinase domain protein [Aspergillus oryzae RIB40] >gi|83774427|dbj|BAE64551.1| unnamed protein product [Aspergillus oryzae RIB40]	121720111	XM_001276753.1	247	5.28145e-124	Aspergillus clavatus NRRL 1 protein kinase domain protein (ACLA_059950), partial mRNA	--	--	--	--	Q8NK50	449	2.46822e-47	L-xylulose reductase OS=Hypocrea jecorina GN=lxr1 PE=2 SV=1	PF07714//PF00069//PF01734//PF00106	Protein tyrosine kinase//Protein kinase domain//Patatin-like phospholipase//short chain dehydrogenase	GO:0016310//GO:0009069//GO:0008152//GO:0006468//GO:0006629	phosphorylation//serine family amino acid metabolic process//metabolic process//protein phosphorylation//lipid metabolic process	GO:0004674//GO:0016491//GO:0005524//GO:0004672	protein serine/threonine kinase activity//oxidoreductase activity//ATP binding//protein kinase activity	--	--	KOG0725	Reductases with broad range of substrate specificities
comp15633_c0	78.1464407996598	191.403116817208	-1.2924	2.2369e-08	5.0197e-07	1911	317032503	XP_001395011.2	1341	4.71512e-180	essential for mitotic growth 1 [Aspergillus niger CBS 513.88] >gi|350631713|gb|EHA20084.1| hypothetical protein ASPNIDRAFT_209127 [Aspergillus niger ATCC 1015]	317032502	XM_001394974.2	456	0	Aspergillus niger CBS 513.88 essential for mitotic growth 1 partial mRNA	--	--	--	--	Q06287	871	1.12993e-110	Ribosomal RNA small subunit methyltransferase NEP1 OS=Saccharomyces cerevisiae (strain ATCC 204508 / S288c) GN=EMG1 PE=1 SV=1	PF03587//PF01018	EMG1/NEP1 methyltransferase//GTP1/OBG	GO:0032259	methylation	GO:0008168//GO:0005525	methyltransferase activity//GTP binding	--	--	KOG3073	Protein required for 18S rRNA maturation and 40S ribosome biogenesis
comp15646_c0	322.04852359441	754.158141235973	-1.2276	6.8268e-26	4.8973e-24	4047	358372300	GAA88904.1	2701	0	phosphoglucomutase PgmA [Aspergillus kawachii IFO 4308]	317026984	XM_001399861.2	1094	0	Aspergillus niger CBS 513.88 phosphoglucomutase, mRNA	K01835	pgm	phosphoglucomutase	http://www.genome.jp/dbget-bin/www_bget?ko:K01835	Q4WY53	2622	0	Phosphoglucomutase OS=Neosartorya fumigata (strain ATCC MYA-4609 / Af293 / CBS 101355 / FGSC A1100) GN=pgmA PE=3 SV=1	PF00408//PF02880//PF02879//PF02878//PF01408//PF02894	Phosphoglucomutase/phosphomannomutase, C-terminal domain//Phosphoglucomutase/phosphomannomutase, alpha/beta/alpha domain III//Phosphoglucomutase/phosphomannomutase, alpha/beta/alpha domain II//Phosphoglucomutase/phosphomannomutase, alpha/beta/alpha domain I//Oxidoreductase family, NAD-binding Rossmann fold//Oxidoreductase family, C-terminal alpha/beta domain	GO:0005975//GO:0055114//GO:0008152	carbohydrate metabolic process//oxidation-reduction process//metabolic process	GO:0016868//GO:0000287//GO:0016491	intramolecular transferase activity, phosphotransferases//magnesium ion binding//oxidoreductase activity	--	--	KOG0625	Phosphoglucomutase
comp15702_c1	101.701388664313	287.405251623565	-1.4987	2.0548e-15	8.9827e-14	4722	350633084	EHA21450.1	1413	0	high-affinity potassium uptake transporter [Aspergillus niger ATCC 1015]	317027589	XM_001399591.2	545	0	Aspergillus niger CBS 513.88 endopolygalacturonase C, mRNA	K01184	E3.2.1.15	polygalacturonase	http://www.genome.jp/dbget-bin/www_bget?ko:K01184	Q9P4W3	1427	0	Endopolygalacturonase B OS=Aspergillus niger GN=pgaB PE=1 SV=1	PF02386//PF00295//PF01437	Cation transport protein//Glycosyl hydrolases family 28//Plexin repeat	GO:0005982//GO:0005985//GO:0006812//GO:0005975//GO:0055085	starch metabolic process//sucrose metabolic process//cation transport//carbohydrate metabolic process//transmembrane transport	GO:0008324//GO:0004650	cation transmembrane transporter activity//polygalacturonase activity	GO:0016020	membrane	KOG1341	Na+/K+ transporter
comp15747_c0	790.562870278094	1792.03754645125	-1.1806	1.3142e-54	2.1355e-52	5029	317035250	XP_001396544.2	1910	0	SUMO ligase SizA [Aspergillus niger CBS 513.88]	330912628	XM_003295969.1	172	2.46412e-82	Pyrenophora teres f. teres 0-1 hypothetical protein, mRNA	K00026	MDH2	malate dehydrogenase	http://www.genome.jp/dbget-bin/www_bget?ko:K00026	P83778	954	7.93125e-115	Malate dehydrogenase, cytoplasmic OS=Candida albicans (strain SC5314 / ATCC MYA-2876) GN=MDH1 PE=1 SV=2	PF01073//PF01118//PF02318//PF02891//PF02866//PF02056//PF02037//PF00056//PF04810	3-beta hydroxysteroid dehydrogenase/isomerase family//Semialdehyde dehydrogenase, NAD binding domain//FYVE-type zinc finger//MIZ/SP-RING zinc finger//lactate/malate dehydrogenase, alpha/beta C-terminal domain//Family 4 glycosyl hydrolase//SAP domain//lactate/malate dehydrogenase, NAD binding domain//Sec23/Sec24 zinc finger	GO:0005975//GO:0055114//GO:0008207//GO:0006888//GO:0008210//GO:0006886//GO:0008209//GO:0006694	carbohydrate metabolic process//oxidation-reduction process//C21-steroid hormone metabolic process//ER to Golgi vesicle-mediated transport//estrogen metabolic process//intracellular protein transport//androgen metabolic process//steroid biosynthetic process	GO:0051287//GO:0003854//GO:0016620//GO:0008270//GO:0016491//GO:0003676//GO:0016616//GO:0017137//GO:0004553	NAD binding//3-beta-hydroxy-delta5-steroid dehydrogenase activity//oxidoreductase activity, acting on the aldehyde or oxo group of donors, NAD or NADP as acceptor//zinc ion binding//oxidoreductase activity//nucleic acid binding//oxidoreductase activity, acting on the CH-OH group of donors, NAD or NADP as acceptor//Rab GTPase binding//hydrolase activity, hydrolyzing O-glycosyl compounds	GO:0030127	COPII vesicle coat	KOG1494	NAD-dependent malate dehydrogenase
comp15755_c0	49.0547369948523	133.569666577888	-1.4451	1.7432e-07	3.4752e-06	5330	317028622	XP_001390393.2	1432	1.31186e-176	hypothetical protein ANI_1_1398034 [Aspergillus niger CBS 513.88]	--	--	--	--	--	--	--	--	--	P96712	235	1.52606e-18	Multidrug resistance protein 3 OS=Bacillus subtilis (strain 168) GN=bmr3 PE=1 SV=1	PF04726//PF07690//PF06432	Microvirus J protein//Major Facilitator Superfamily//Phosphatidylinositol N-acetylglucosaminyltransferase	GO:0006506//GO:0055085	GPI anchor biosynthetic process//transmembrane transport	GO:0003677//GO:0017176	DNA binding//phosphatidylinositol N-acetylglucosaminyltransferase activity	GO:0016021	integral to membrane	KOG1069	Exosomal 3'-5' exoribonuclease complex, subunit Rrp46
comp15765_c0	18.8442459901343	95.7873994134443	-2.3457	2.5874e-11	8.1817e-10	4711	242799977	XP_002483491.1	394	1.27225e-70	hypothetical protein TSTA_013570 [Talaromyces stipitatus ATCC 10500] >gi|218716836|gb|EED16257.1| hypothetical protein TSTA_013570 [Talaromyces stipitatus ATCC 10500]	--	--	--	--	--	--	--	--	--	--	--	--	--	PF01476	LysM domain	GO:0016998	cell wall macromolecule catabolic process	--	--	--	--	--	--
comp15772_c2	25.7490078796492	67.7692143475451	-1.3961	0.00032103	0.0035546	790	119482710	XP_001261383.1	150	1.31864e-08	cyclin-dependent protein kinase complex component (Pcl7), putative [Neosartorya fischeri NRRL 181] >gi|119409538|gb|EAW19486.1| cyclin-dependent protein kinase complex component (Pcl7), putative [Neosartorya fischeri NRRL 181]	--	--	--	--	--	--	--	--	--	--	--	--	--	--	--	GO:0000079	regulation of cyclin-dependent protein serine/threonine kinase activity	GO:0019901//GO:0016301	protein kinase binding//kinase activity	--	--	--	--
comp15827_c1	7.65997022118055	55.3847226275624	-2.8541	7.6441e-09	1.823e-07	3438	350639341	EHA27695.1	2061	0	hypothetical protein ASPNIDRAFT_225641 [Aspergillus niger ATCC 1015]	--	--	--	--	--	--	--	--	--	Q8R151	598	1.59142e-61	NFX1-type zinc finger-containing protein 1 OS=Mus musculus GN=Znfx1 PE=2 SV=3	PF03081	Exo70 exocyst complex subunit	GO:0006887	exocytosis	--	--	GO:0000145	exocyst	KOG1807	Helicases
comp15859_c0	7.62292905062742	53.2596926749233	-2.8046	2.0952e-08	4.7252e-07	5228	134075192	CAK96505.1	3736	0	unnamed protein product [Aspergillus niger]	--	--	--	--	--	--	--	--	--	Q5F364	536	8.28793e-104	Multidrug resistance-associated protein 1 OS=Gallus gallus GN=ABCC1 PE=2 SV=1	PF00735//PF03193//PF01443//PF06414//PF01078//PF07728//PF01580//PF08477//PF00437//PF03266//PF01926//PF00005//PF00664//PF07711//PF00270//PF01637	Septin//Protein of unknown function, DUF258//Viral (Superfamily 1) RNA helicase//Zeta toxin//Magnesium chelatase, subunit ChlI//AAA domain (dynein-related subfamily)//FtsK/SpoIIIE family//Miro-like protein//Type II/IV secretion system protein//NTPase//50S ribosome-binding GTPase//ABC transporter//ABC transporter transmembrane region//Rab geranylgeranyl transferase alpha-subunit, insert domain//DE…	GO:0051301//GO:0015979//GO:0055085//GO:0006810//GO:0007049//GO:0007059//GO:0007264//GO:0006200//GO:0015995//GO:0015994	cell division//photosynthesis//transmembrane transport//transport//cell cycle//chromosome segregation//small GTPase mediated signal transduction//ATP catabolic process//chlorophyll biosynthetic process//chlorophyll metabolic process	GO:0016887//GO:0004663//GO:0005524//GO:0008026//GO:0003677//GO:0000166//GO:0042626//GO:0008270//GO:0003676//GO:0003924//GO:0016301//GO:0016851//GO:0005525	ATPase activity//Rab geranylgeranyltransferase activity//ATP binding//ATP-dependent helicase activity//DNA binding//nucleotide binding//ATPase activity, coupled to transmembrane movement of substances//zinc ion binding//nucleic acid binding//GTPase activity//kinase activity//magnesium chelatase activity//GTP binding	GO:0010007//GO:0016021//GO:0005968//GO:0005622	magnesium chelatase complex//integral to membrane//Rab-protein geranylgeranyltransferase complex//intracellular	KOG0054	Multidrug resistance-associated protein/mitoxantrone resistance protein, ABC superfamily
comp15902_c0	9.74578370863816	42.0434890579672	-2.109	4.5081e-05	0.00060227	3465	317157185	XP_001826275.2	1541	0	hypothetical protein AOR_1_1168054 [Aspergillus oryzae RIB40]	--	--	--	--	--	--	--	--	--	Q9P6M1	238	3.74782e-20	Glutathione S-transferase 3 OS=Schizosaccharomyces pombe (strain 972 / ATCC 24843) GN=gst3 PE=1 SV=3	PF04082//PF13409//PF02798//PF00172//PF13417	Fungal specific transcription factor domain//Glutathione S-transferase, N-terminal domain//Glutathione S-transferase, N-terminal domain//Fungal Zn(2)-Cys(6) binuclear cluster domain//Glutathione S-transferase, N-terminal domain	GO:0006355//GO:0006351	regulation of transcription, DNA-dependent//transcription, DNA-dependent	GO:0008270//GO:0000981//GO:0005515//GO:0003677	zinc ion binding//sequence-specific DNA binding RNA polymerase II transcription factor activity//protein binding//DNA binding	GO:0005634	nucleus	KOG0867	Glutathione S-transferase
comp15910_c0	63.7611605734888	171.097334105684	-1.4241	5.5627e-09	1.3554e-07	1052	145230189	XP_001389403.1	1048	4.6682e-140	glutathione S-transferase [Aspergillus niger CBS 513.88] >gi|134055520|emb|CAK37166.1| unnamed protein product [Aspergillus niger] >gi|350638457|gb|EHA26813.1| hypothetical protein ASPNIDRAFT_51810 [Aspergillus niger ATCC 1015]	119494320	XM_001264055.1	86	3.22753e-35	Neosartorya fischeri NRRL 181 glutathione S-transferase, putative (NFIA_008360) partial mRNA	--	--	--	--	P40582	322	2.89688e-33	Glutathione S-transferase 1 OS=Saccharomyces cerevisiae (strain ATCC 204508 / S288c) GN=GTT1 PE=1 SV=1	PF13409//PF13417//PF02798	Glutathione S-transferase, N-terminal domain//Glutathione S-transferase, N-terminal domain//Glutathione S-transferase, N-terminal domain	GO:0006749//GO:0006803	glutathione metabolic process//glutathione conjugation reaction	GO:0004364//GO:0005515	glutathione transferase activity//protein binding	--	--	--	--
comp15950_c0	4.22089532798104	33.2202031115417	-2.9764	4.5099e-06	7.1599e-05	3037	358367138	GAA83757.1	3543	0	OPT oligopeptide transporter [Aspergillus kawachii IFO 4308]	317032858	XM_001394486.2	646	0	Aspergillus niger CBS 513.88 OPT oligopeptide transporter partial mRNA	--	--	--	--	O14031	1621	0	Glutathione transporter 1 OS=Schizosaccharomyces pombe (strain 972 / ATCC 24843) GN=pgt1 PE=1 SV=1	PF03169	OPT oligopeptide transporter protein	GO:0055085	transmembrane transport	--	--	--	--	KOG2262	Sexual differentiation process protein ISP4
comp16016_c0	175.606076001117	396.370175445671	-1.1745	3.4812e-13	1.2934e-11	3792	350637323	EHA25680.1	1109	1.90412e-137	hypothetical protein ASPNIDRAFT_190129 [Aspergillus niger ATCC 1015]	134075152	AM270105.1	375	0	Aspergillus niger contig An05c0050, genomic contig	--	--	--	--	O29003	133	5.61841e-07	UPF0173 metal-dependent hydrolase AF_1265 OS=Archaeoglobus fulgidus (strain ATCC 49558 / VC-16 / DSM 4304 / JCM 9628 / NBRC 100126) GN=AF_1265 PE=3 SV=1	--	--	--	--	--	--	--	--	--	--
comp16030_c2	27.8430926964536	89.2852754988285	-1.6811	8.7015e-07	1.5574e-05	2865	350630439	EHA18811.1	739	0	hypothetical protein ASPNIDRAFT_187819 [Aspergillus niger ATCC 1015]	134084136	AM270397.1	79	6.97292e-31	Aspergillus niger contig An18c0040, genomic contig	--	--	--	--	B2JS89	165	1.5639e-24	Choline dehydrogenase OS=Burkholderia phymatum (strain DSM 17167 / STM815) GN=betA PE=3 SV=1	PF05199//PF08658//PF12343//PF00732//PF00552//PF08557//PF00666	GMC oxidoreductase//Rad54 N terminal//Cold shock protein DEAD box A//GMC oxidoreductase//Integrase DNA binding domain//Sphingolipid Delta4-desaturase (DES)//Cathelicidin	GO:0044710//GO:0006952//GO:0055114//GO:0006633	single-organism metabolic process//defense response//oxidation-reduction process//fatty acid biosynthetic process	GO:0050660//GO:0016817//GO:0003676//GO:0016614//GO:0016705	flavin adenine dinucleotide binding//hydrolase activity, acting on acid anhydrides//nucleic acid binding//oxidoreductase activity, acting on CH-OH group of donors//oxidoreductase activity, acting on paired donors, with incorporation or reduction of molecular oxygen	GO:0005576//GO:0016021	extracellular region//integral to membrane	--	--
comp16045_c0	22.4045138394154	104.593676615877	-2.2229	2.107e-11	6.7657e-10	1421	358366131	GAA82752.1	1040	5.54311e-137	2-deoxy-D-gluconate 3-dehydrogenase [Aspergillus kawachii IFO 4308]	317038138	XM_001401608.2	245	1.79881e-123	Aspergillus niger CBS 513.88 2-dehydro-3-deoxy-D-gluconate 5-dehydrogenase, mRNA	K00065	E1.1.1.125, kduD	2-deoxy-D-gluconate 3-dehydrogenase	http://www.genome.jp/dbget-bin/www_bget?ko:K00065	P50842	495	7.18982e-57	2-dehydro-3-deoxy-D-gluconate 5-dehydrogenase OS=Bacillus subtilis (strain 168) GN=kduD PE=2 SV=1	PF00106//PF01370	short chain dehydrogenase//NAD dependent epimerase/dehydratase family	GO:0008152//GO:0044237//GO:0055114	metabolic process//cellular metabolic process//oxidation-reduction process	GO:0016491//GO:0050662//GO:0003824//GO:0000166	oxidoreductase activity//coenzyme binding//catalytic activity//nucleotide binding	--	--	KOG1200	Mitochondrial/plastidial beta-ketoacyl-ACP reductase
comp16052_c1	74.7656248349031	152.229853308078	-1.0258	0.00010839	0.0013319	4803	145240463	XP_001392878.1	3625	0	ATP-dependent RNA helicase DBP10 [Aspergillus niger CBS 513.88] >gi|134034062|sp|A2QRY2.1|DBP10_ASPNC RecName: Full=ATP-dependent RNA helicase dbp10 >gi|134077396|emb|CAK40010.1| unnamed protein product [Aspergillus niger]	145240462	XM_001392841.1	1067	0	Aspergillus niger CBS 513.88 ATP-dependent RNA helicase DBP10, mRNA	--	--	--	--	A2QRY2	3625	0	ATP-dependent RNA helicase dbp10 OS=Aspergillus niger (strain CBS 513.88 / FGSC A1513) GN=dbp10 PE=3 SV=1	PF00271//PF04851//PF00270//PF00176//PF15453//PF05175//PF08147	Helicase conserved C-terminal domain//Type III restriction enzyme, res subunit//DEAD/DEAH box helicase//SNF2 family N-terminal domain//Protein incorporated later into Tight Junctions//Methyltransferase small domain//DBP10CT (NUC160) domain	GO:0006364	rRNA processing	GO:0003723//GO:0003677//GO:0008026//GO:0005524//GO:0004386//GO:0008168//GO:0016787//GO:0016818//GO:0003676	RNA binding//DNA binding//ATP-dependent helicase activity//ATP binding//helicase activity//methyltransferase activity//hydrolase activity//hydrolase activity, acting on acid anhydrides, in phosphorus-containing anhydrides//nucleic acid binding	GO:0005923//GO:0005730//GO:0005634	tight junction//nucleolus//nucleus	KOG0337	ATP-dependent RNA helicase
comp16065_c0	2.87698412063119	24.0780032152454	-3.0651	7.1661e-05	0.00091261	2398	380474343	CCF45829.1	933	7.01488e-122	hypothetical protein CH063_03708 [Colletotrichum higginsianum]	134081008	AM270300.1	73	1.26134e-27	Aspergillus niger contig An13c0060, genomic contig	--	--	--	--	Q64505	111	2.70081e-09	Cholesterol 7-alpha-monooxygenase OS=Mus musculus GN=Cyp7a1 PE=2 SV=2	PF00067	Cytochrome P450	GO:0055114	oxidation-reduction process	GO:0016705//GO:0005506//GO:0020037	oxidoreductase activity, acting on paired donors, with incorporation or reduction of molecular oxygen//iron ion binding//heme binding	--	--	--	--
comp16082_c4	130.183531458561	278.996553811972	-1.0997	1.3858e-08	3.1947e-07	1763	115391557	XP_001213283.1	1864	0	protein PNS1 [Aspergillus terreus NIH2624] >gi|114194207|gb|EAU35907.1| protein PNS1 [Aspergillus terreus NIH2624]	121706037	XM_001271281.1	555	0	Aspergillus clavatus NRRL 1 DUF580 domain protein Pns1, putative (ACLA_040720), partial mRNA	--	--	--	--	Q4WYG7	1758	0	Protein pns1 OS=Neosartorya fumigata (strain ATCC MYA-4609 / Af293 / CBS 101355 / FGSC A1100) GN=pns1 PE=3 SV=1	--	--	--	--	--	--	GO:0016021	integral to membrane	KOG1362	Choline transporter-like protein
comp16131_c2	27.2231026184576	102.716336497637	-1.9158	3.5513e-09	8.8611e-08	919	145241838	XP_001393565.1	591	5.98606e-73	protein sym1 [Aspergillus niger CBS 513.88] >gi|134078107|emb|CAK40188.1| unnamed protein product [Aspergillus niger]	--	--	--	--	--	K13348	MPV17	protein Mpv17	http://www.genome.jp/dbget-bin/www_bget?ko:K13348	Q4WDZ0	537	8.32292e-66	Protein sym1 OS=Neosartorya fumigata (strain ATCC MYA-4609 / Af293 / CBS 101355 / FGSC A1100) GN=sym1 PE=3 SV=1	PF04117	Mpv17 / PMP22 family	--	--	--	--	GO:0016021	integral to membrane	KOG1944	Peroxisomal membrane protein MPV17 and related proteins
comp16152_c0	176.081138004036	371.440140461021	-1.0769	1.6039e-10	4.6269e-09	4811	358369370	GAA85985.1	4656	0	assimilatory sulfite reductase [Aspergillus kawachii IFO 4308]	134079282	AM270241.1	1558	0	Aspergillus niger contig An11c0240, genomic contig	K00380	cysJ	sulfite reductase (NADPH) flavoprotein alpha-component	http://www.genome.jp/dbget-bin/www_bget?ko:K00380	P39692	1467	4.09128e-178	Sulfite reductase [NADPH] flavoprotein component OS=Saccharomyces cerevisiae (strain ATCC 204508 / S288c) GN=MET10 PE=1 SV=2	PF01558//PF01118//PF07820//PF01370//PF02780//PF00667//PF00175	Pyruvate ferredoxin/flavodoxin oxidoreductase//Semialdehyde dehydrogenase, NAD binding domain//TraC-like protein//NAD dependent epimerase/dehydratase family//Transketolase, C-terminal domain//FAD binding domain//Oxidoreductase NAD-binding domain	GO:0008152//GO:0044237//GO:0055114//GO:0000746	metabolic process//cellular metabolic process//oxidation-reduction process//conjugation	GO:0016491//GO:0050662//GO:0016903//GO:0016620//GO:0003824//GO:0051287	oxidoreductase activity//coenzyme binding//oxidoreductase activity, acting on the aldehyde or oxo group of donors//oxidoreductase activity, acting on the aldehyde or oxo group of donors, NAD or NADP as acceptor//catalytic activity//NAD binding	--	--	KOG1158	NADP/FAD dependent oxidoreductase
comp16183_c0	436.537747051914	968.829219835755	-1.1501	1.0279e-28	8.3762e-27	885	317032342	XP_001394656.2	277	2.53819e-27	hypothetical protein ANI_1_900094 [Aspergillus niger CBS 513.88] >gi|350631413|gb|EHA19784.1| hypothetical protein ASPNIDRAFT_208909 [Aspergillus niger ATCC 1015]	--	--	--	--	--	--	--	--	--	--	--	--	--	--	--	--	--	--	--	--	--	--	--
comp16198_c0	143.055158414265	418.09406218762	-1.5473	5.7874e-23	3.6817e-21	3062	145254841	XP_001398775.1	3482	0	actin cytoskeleton organization protein (Cro1) [Aspergillus niger CBS 513.88] >gi|134084359|emb|CAK48699.1| unnamed protein product [Aspergillus niger]	315052781	XM_003175717.1	58	3.51946e-19	Arthroderma gypseum CBS 118893 ring assembly protein 3 (MGYG_03286) mRNA, complete cds	--	--	--	--	O74994	397	2.61159e-38	Ring assembly protein 3 OS=Schizosaccharomyces pombe (strain 972 / ATCC 24843) GN=rng3 PE=2 SV=1	PF03213//PF00514//PF02985	Poxvirus P35 protein//Armadillo/beta-catenin-like repeat//HEAT repeat	--	--	GO:0005515	protein binding	GO:0019031	viral envelope	KOG4151	Myosin assembly protein/sexual cycle protein and related proteins
comp16205_c0	42.9030256989126	117.79193043128	-1.4571	7.5796e-07	1.3694e-05	13092	317034137	XP_001396090.2	9806	0	glycosyl transferase, group 1 family protein [Aspergillus niger CBS 513.88]	70993153	XM_746332.1	469	0	Aspergillus fumigatus Af293 glycosyl transferase (AFUA_4G14070), partial mRNA	--	--	--	--	P37113	483	1.2867e-49	N-carbamoyl-L-amino acid hydrolase OS=Geobacillus stearothermophilus GN=amaB PE=3 SV=2	PF01991//PF01479//PF01546//PF04389//PF00534//PF00881	ATP synthase (E/31 kDa) subunit//S4 domain//Peptidase family M20/M25/M40//Peptidase family M28//Glycosyl transferases group 1//Nitroreductase family	GO:0006508//GO:0008152//GO:0015991//GO:0009058//GO:0015992//GO:0006119	proteolysis//metabolic process//ATP hydrolysis coupled proton transport//biosynthetic process//proton transport//oxidative phosphorylation	GO:0016491//GO:0016787//GO:0046961//GO:0008233//GO:0003723	oxidoreductase activity//hydrolase activity//proton-transporting ATPase activity, rotational mechanism//peptidase activity//RNA binding	GO:0033178	proton-transporting two-sector ATPase complex, catalytic domain	KOG1251	Serine racemase
comp16237_c0	55.4179066236583	116.297287052885	-1.0694	0.00038557	0.004202	3691	350634856	EHA23218.1	1535	0	hypothetical protein ASPNIDRAFT_207134 [Aspergillus niger ATCC 1015]	145233336	XM_001400004.1	355	0	Aspergillus niger CBS 513.88 1,3-beta-glucanosyltransferase, mRNA	--	--	--	--	Q9USU5	677	2.45653e-76	1,3-beta-glucanosyltransferase gas2 OS=Schizosaccharomyces pombe (strain 972 / ATCC 24843) GN=gas2 PE=2 SV=1	--	--	GO:0005975	carbohydrate metabolic process	GO:0003824//GO:0043169	catalytic activity//cation binding	--	--	--	--
comp16257_c0	32.330109055593	80.1005537425494	-1.3089	0.00024689	0.0028134	5238	115449805	XP_001218700.1	1835	0	conserved hypothetical protein [Aspergillus terreus NIH2624] >gi|114187649|gb|EAU29349.1| conserved hypothetical protein [Aspergillus terreus NIH2624]	--	--	--	--	--	K10215	ethA	monooxygenase	http://www.genome.jp/dbget-bin/www_bget?ko:K10215	A0R665	1078	2.1964e-129	FAD-containing monooxygenase EthA OS=Mycobacterium smegmatis (strain ATCC 700084 / mc(2)155) GN=ethA PE=3 SV=1	PF00743//PF13241//PF01593//PF01266//PF05834//PF07992//PF07859//PF00326//PF02022//PF00070//PF01134	Flavin-binding monooxygenase-like//Putative NAD(P)-binding//Flavin containing amine oxidoreductase//FAD dependent oxidoreductase//Lycopene cyclase protein//Pyridine nucleotide-disulphide oxidoreductase//alpha/beta hydrolase fold//Prolyl oligopeptidase family//Integrase Zinc binding domain//Pyridine nucleotide-disulphide oxidoreductase//Glucose inhibited division protein A	GO:0055114//GO:0006508//GO:0008152//GO:0016117//GO:0019354//GO:0008033//GO:0006779	oxidation-reduction process//proteolysis//metabolic process//carotenoid biosynthetic process//siroheme biosynthetic process//tRNA processing//porphyrin-containing compound biosynthetic process	GO:0050661//GO:0050660//GO:0016787//GO:0016705//GO:0043115//GO:0008236//GO:0008270//GO:0016491//GO:0004499	NADP binding//flavin adenine dinucleotide binding//hydrolase activity//oxidoreductase activity, acting on paired donors, with incorporation or reduction of molecular oxygen//precorrin-2 dehydrogenase activity//serine-type peptidase activity//zinc ion binding//oxidoreductase activity//N,N-dimethylaniline monooxygenase activity	--	--	KOG1399	Flavin-containing monooxygenase
comp16260_c1	335.35601364439	933.64131765351	-1.4772	3.1657e-45	4.1052e-43	1919	358368350	GAA84967.1	1700	0	cAMP-dependent protein kinase regulatory subunit (PkaR) [Aspergillus kawachii IFO 4308]	317036135	XM_001397649.2	437	0	Aspergillus niger CBS 513.88 cAMP-dependent protein kinase regulatory subunit, mRNA	K04739	PRKAR	cAMP-dependent protein kinase regulator	http://www.genome.jp/dbget-bin/www_bget?ko:K04739	Q9C196	1689	0	cAMP-dependent protein kinase regulatory subunit OS=Aspergillus niger GN=pkaR PE=3 SV=1	--	--	GO:0001932//GO:0045859	regulation of protein phosphorylation//regulation of protein kinase activity	GO:0008603//GO:0016301//GO:0030552	cAMP-dependent protein kinase regulator activity//kinase activity//cAMP binding	GO:0005952	cAMP-dependent protein kinase complex	KOG1113	cAMP-dependent protein kinase types I and II, regulatory subunit
comp16263_c0	15.6436011559321	78.664909444881	-2.3301	1.8097e-09	4.6533e-08	4245	327302524	XP_003235954.1	1031	6.91479e-125	hypothetical protein TERG_03008 [Trichophyton rubrum CBS 118892] >gi|326461296|gb|EGD86749.1| hypothetical protein TERG_03008 [Trichophyton rubrum CBS 118892]	--	--	--	--	--	--	--	--	--	O94564	483	4.36552e-51	Zinc-type alcohol dehydrogenase-like protein C1773.06c OS=Schizosaccharomyces pombe (strain 972 / ATCC 24843) GN=SPBC1773.06c PE=2 SV=1	PF08240//PF00107	Alcohol dehydrogenase GroES-like domain//Zinc-binding dehydrogenase	GO:0055114	oxidation-reduction process	GO:0008270//GO:0016491//GO:0005488	zinc ion binding//oxidoreductase activity//binding	--	--	KOG1198	Zinc-binding oxidoreductase
comp16289_c0	8.34325394983046	57.1919016768302	-2.7771	7.8448e-09	1.8676e-07	7562	212536286	XP_002148299.1	4143	0	multidrug resistance-associated protein, putative [Talaromyces marneffei ATCC 18224] >gi|210070698|gb|EEA24788.1| multidrug resistance-associated protein, putative [Talaromyces marneffei ATCC 18224]	--	--	--	--	--	--	--	--	--	B2RX12	1172	2.28196e-130	Canalicular multispecific organic anion transporter 2 OS=Mus musculus GN=Abcc3 PE=1 SV=1	PF01926//PF03193//PF01637//PF00004//PF00664//PF08477//PF00005	50S ribosome-binding GTPase//Protein of unknown function, DUF258//Archaeal ATPase//ATPase family associated with various cellular activities (AAA)//ABC transporter transmembrane region//Miro-like protein//ABC transporter	GO:0007264//GO:0055085//GO:0006810//GO:0009987	small GTPase mediated signal transduction//transmembrane transport//transport//cellular process	GO:0003924//GO:0005525//GO:0042626//GO:0016887//GO:0005524//GO:0000166	GTPase activity//GTP binding//ATPase activity, coupled to transmembrane movement of substances//ATPase activity//ATP binding//nucleotide binding	GO:0005622//GO:0016021	intracellular//integral to membrane	KOG0054	Multidrug resistance-associated protein/mitoxantrone resistance protein, ABC superfamily
comp16306_c0	11.2562003719695	64.1548562490094	-2.5108	1.0421e-08	2.4315e-07	2151	212541546	XP_002150928.1	2055	0	tripeptidyl peptidase A [Talaromyces marneffei ATCC 18224] >gi|210068227|gb|EEA22319.1| tripeptidyl peptidase A [Talaromyces marneffei ATCC 18224]	--	--	--	--	--	--	--	--	--	Q4WQU0	1491	0	Tripeptidyl-peptidase sed4 OS=Neosartorya fumigata (strain ATCC MYA-4609 / Af293 / CBS 101355 / FGSC A1100) GN=sed4 PE=1 SV=1	PF00082//PF09286	Subtilase family//Pro-kumamolisin, activation domain	GO:0006508	proteolysis	GO:0004252//GO:0008236	serine-type endopeptidase activity//serine-type peptidase activity	--	--	--	--
comp16313_c0	109.75694420208	302.330424477519	-1.4618	1.8807e-15	8.2483e-14	9057	358375513	GAA92094.1	7550	0	lovastatin nonaketide synthase [Aspergillus kawachii IFO 4308]	193811751	AM944567.1	255	3.22737e-128	Aspergillus carbonarius partial pks gene for polyketide synthase, strain ITEM 7444	K13612	pksL	polyketide synthase PksL	http://www.genome.jp/dbget-bin/www_bget?ko:K13612	Q0C8M3	1929	0	Lovastatin nonaketide synthase OS=Aspergillus terreus (strain NIH 2624 / FGSC A1156) GN=lovB PE=3 SV=2	PF00106//PF02719//PF01842//PF01073//PF08240//PF00107//PF00108//PF03742	short chain dehydrogenase//Polysaccharide biosynthesis protein//ACT domain//3-beta hydroxysteroid dehydrogenase/isomerase family//Alcohol dehydrogenase GroES-like domain//Zinc-binding dehydrogenase//Thiolase, N-terminal domain//PetN	GO:0055114//GO:0008152//GO:0008207//GO:0017004//GO:0009058//GO:0008210//GO:0008209//GO:0006118//GO:0006694	oxidation-reduction process//metabolic process//C21-steroid hormone metabolic process//cytochrome complex assembly//biosynthetic process//estrogen metabolic process//androgen metabolic process//electron transport//steroid biosynthetic process	GO:0016597//GO:0016491//GO:0008270//GO:0016747//GO:0003854//GO:0045158//GO:0016740//GO:0043167//GO:0036094//GO:0016616	amino acid binding//oxidoreductase activity//zinc ion binding//transferase activity, transferring acyl groups other than amino-acyl groups//3-beta-hydroxy-delta5-steroid dehydrogenase activity//electron transporter, transferring electrons within cytochrome b6/f complex of photosystem II activity//transferase activity//ion binding//small molecule binding//oxidoreductase activity, acting on the CH-…	GO:0009512	cytochrome b6f complex	KOG1202	Animal-type fatty acid synthase and related proteins
comp16313_c2	187.53944651048	726.611948815883	-1.954	2.3502e-57	4.2262e-55	9507	317037469	XP_001398521.2	4516	0	polyketide synthase [Aspergillus niger CBS 513.88]	121710923	XM_001273077.1	430	0	Aspergillus clavatus NRRL 1 GABA permease, putative (ACLA_093510), partial mRNA	K00046	idnO	gluconate 5-dehydrogenase	http://www.genome.jp/dbget-bin/www_bget?ko:K00046	Q70LM4	1124	2.37102e-121	Linear gramicidin synthase subunit D OS=Brevibacillus parabrevis GN=lgrD PE=1 SV=1	PF03721//PF01073//PF02254//PF04321//PF00106//PF03446//PF02719//PF00501//PF13520//PF09472//PF00324//PF01370//PF02558//PF02737//PF13241//PF02826//PF02882	UDP-glucose/GDP-mannose dehydrogenase family, NAD binding domain//3-beta hydroxysteroid dehydrogenase/isomerase family//TrkA-N domain//RmlD substrate binding domain//short chain dehydrogenase//NAD binding domain of 6-phosphogluconate dehydrogenase//Polysaccharide biosynthesis protein//AMP-binding enzyme//Amino acid permease//Tetrahydromethanopterin S-methyltransferase, F subunit (MtrF)//Amino aci…	GO:0008207//GO:0006554//GO:0006633//GO:0006550//GO:0018874//GO:0009225//GO:0045226//GO:0008209//GO:0046487//GO:0006568//GO:0009396//GO:0003333//GO:0008152//GO:0006552//GO:0006098//GO:0055114//GO:0046656//GO:0006813//GO:0055085//GO:0009117//GO:0019521//GO:0015940//GO:0006810//GO:0006779//GO:0006865//GO:0044237//GO:0006694//GO:0008210//GO:0009058//GO:0019354//GO:0006574//GO:0019872//GO:0030639//GO:…	C21-steroid hormone metabolic process//lysine catabolic process//fatty acid biosynthetic process//isoleucine catabolic process//benzoate metabolic process//nucleotide-sugar metabolic process//extracellular polysaccharide biosynthetic process//androgen metabolic process//glyoxylate metabolic process//tryptophan metabolic process//folic acid-containing compound biosynthetic process//amino acid tran…	GO:0016491//GO:0003824//GO:0004488//GO:0003854//GO:0004616//GO:0003857//GO:0015171//GO:0050662//GO:0043115//GO:0008831//GO:0051287//GO:0008677//GO:0030269//GO:0048037//GO:0016616	oxidoreductase activity//catalytic activity//methylenetetrahydrofolate dehydrogenase (NADP+) activity//3-beta-hydroxy-delta5-steroid dehydrogenase activity//phosphogluconate dehydrogenase (decarboxylating) activity//3-hydroxyacyl-CoA dehydrogenase activity//amino acid transmembrane transporter activity//coenzyme binding//precorrin-2 dehydrogenase activity//dTDP-4-dehydrorhamnose reductase activit…	GO:0016020	membrane	KOG1178	Non-ribosomal peptide synthetase/alpha-aminoadipate reductase and related enzymes
comp16335_c0	105.550074171687	225.746428555545	-1.0968	3.5892e-07	6.8466e-06	5497	146323185	XP_748525.2	1464	0	MFS multidrug transporter [Aspergillus fumigatus Af293] >gi|129556507|gb|EAL86487.2| MFS multidrug transporter, putative [Aspergillus fumigatus Af293]	259488055	BN001308.1	128	7.763e-58	TPA_reasm: Aspergillus nidulans FGSC A4 chromosome VIII	--	--	--	--	P38776	378	4.21422e-36	Probable drug/proton antiporter YHK8 OS=Saccharomyces cerevisiae (strain ATCC 204508 / S288c) GN=YHK8 PE=1 SV=1	PF07690	Major Facilitator Superfamily	GO:0055085	transmembrane transport	--	--	GO:0016021	integral to membrane	--	--
comp16349_c1	6.07762895483339	40.1709326489758	-2.7246	1.7579e-06	2.9858e-05	4347	242796555	XP_002482823.1	1584	0	multidrug resistance protein, putative [Talaromyces stipitatus ATCC 10500] >gi|218719411|gb|EED18831.1| multidrug resistance protein, putative [Talaromyces stipitatus ATCC 10500]	121708601	XM_001272184.1	43	1.09294e-10	Aspergillus clavatus NRRL 1 ATP-binding cassette transporter (ACLA_052320), partial mRNA	K05666	ABCC2	ATP-binding cassette, subfamily C (CFTR/MRP), member 2	http://www.genome.jp/dbget-bin/www_bget?ko:K05666	O15438	539	7.20784e-110	Canalicular multispecific organic anion transporter 2 OS=Homo sapiens GN=ABCC3 PE=1 SV=3	PF00005//PF06414//PF00664//PF02456//PF01580//PF01637//PF00004//PF08477//PF00437//PF00350//PF01926//PF03193	ABC transporter//Zeta toxin//ABC transporter transmembrane region//Adenovirus IVa2 protein//FtsK/SpoIIIE family//Archaeal ATPase//ATPase family associated with various cellular activities (AAA)//Miro-like protein//Type II/IV secretion system protein//Dynamin family//50S ribosome-binding GTPase//Protein of unknown function, DUF258	GO:0019083//GO:0007059//GO:0007264//GO:0055085//GO:0007049//GO:0006810//GO:0051301	viral transcription//chromosome segregation//small GTPase mediated signal transduction//transmembrane transport//cell cycle//transport//cell division	GO:0016301//GO:0003924//GO:0005525//GO:0003824//GO:0042626//GO:0016887//GO:0000166//GO:0003677//GO:0005524	kinase activity//GTPase activity//GTP binding//catalytic activity//ATPase activity, coupled to transmembrane movement of substances//ATPase activity//nucleotide binding//DNA binding//ATP binding	GO:0005622//GO:0016021	intracellular//integral to membrane	KOG0054	Multidrug resistance-associated protein/mitoxantrone resistance protein, ABC superfamily
comp16386_c0	41.464533638597	98.7267229847535	-1.2516	0.00010247	0.0012632	1239	238500335	XP_002381402.1	870	1.61193e-112	oxidoreductase, short chain dehydrogenase/reductase family [Aspergillus flavus NRRL3357] >gi|220693155|gb|EED49501.1| oxidoreductase, short chain dehydrogenase/reductase family [Aspergillus flavus NRRL3357]	--	--	--	--	--	--	--	--	--	Q48436	139	2.63493e-08	Diacetyl reductase [(S)-acetoin forming] OS=Klebsiella pneumoniae GN=budC PE=1 SV=2	PF00106	short chain dehydrogenase	GO:0008152	metabolic process	GO:0016491	oxidoreductase activity	--	--	--	--
comp16387_c4	34.6306174830527	90.0634255365132	-1.3789	4.1908e-05	0.00056277	1855	255939940	XP_002560739.1	786	3.26611e-94	Pc16g03820 [Penicillium chrysogenum Wisconsin 54-1255] >gi|211585362|emb|CAP93052.1| Pc16g03820 [Penicillium chrysogenum Wisconsin 54-1255]	--	--	--	--	--	--	--	--	--	--	--	--	--	--	--	--	--	--	--	--	--	--	--
comp16412_c0	70.9892235535596	220.241442257525	-1.6334	5.1502e-14	2.0399e-12	1742	350638453	EHA26809.1	1301	1.70439e-173	D-lactate dehydrogenase [Aspergillus niger ATCC 1015]	115397354	XM_001214269.1	155	2.37751e-73	Aspergillus terreus NIH2624 D-lactate dehydrogenase (ATEG_05091) partial mRNA	K03778	ldhA	D-lactate dehydrogenase	http://www.genome.jp/dbget-bin/www_bget?ko:K03778	P44501	737	2.38543e-90	2-hydroxyacid dehydrogenase homolog OS=Haemophilus influenzae (strain ATCC 51907 / DSM 11121 / KW20 / Rd) GN=ddh PE=3 SV=1	PF02826//PF07991//PF03446//PF03721//PF06003//PF00389//PF02737	D-isomer specific 2-hydroxyacid dehydrogenase, NAD binding domain//Acetohydroxy acid isomeroreductase, catalytic domain//NAD binding domain of 6-phosphogluconate dehydrogenase//UDP-glucose/GDP-mannose dehydrogenase family, NAD binding domain//Survival motor neuron protein (SMN)//D-isomer specific 2-hydroxyacid dehydrogenase, catalytic domain//3-hydroxyacyl-CoA dehydrogenase, NAD binding domain	GO:0009099//GO:0006574//GO:0006397//GO:0006631//GO:0009098//GO:0006568//GO:0019521//GO:0015940//GO:0006090//GO:0008652//GO:0006550//GO:0018874//GO:0006098//GO:0006554//GO:0008152//GO:0006552//GO:0006633//GO:0055114//GO:0009097	valine biosynthetic process//valine catabolic process//mRNA processing//fatty acid metabolic process//leucine biosynthetic process//tryptophan metabolic process//D-gluconate metabolic process//pantothenate biosynthetic process//pyruvate metabolic process//cellular amino acid biosynthetic process//isoleucine catabolic process//benzoate metabolic process//pentose-phosphate shunt//lysine catabolic p…	GO:0004455//GO:0016616//GO:0003723//GO:0048037//GO:0004616//GO:0003857//GO:0051287//GO:0016491//GO:0008720	ketol-acid reductoisomerase activity//oxidoreductase activity, acting on the CH-OH group of donors, NAD or NADP as acceptor//RNA binding//cofactor binding//phosphogluconate dehydrogenase (decarboxylating) activity//3-hydroxyacyl-CoA dehydrogenase activity//NAD binding//oxidoreductase activity//D-lactate dehydrogenase activity	GO:0005634//GO:0005737	nucleus//cytoplasm	KOG0068	D-3-phosphoglycerate dehydrogenase, D-isomer-specific 2-hydroxy acid dehydrogenase superfamily
comp16434_c0	724.446178955839	3534.01091800529	-2.2864	0	0	1145	--	--	--	--	--	134080946	AM270297.1	54	2.16241e-17	Aspergillus niger contig An13c0030, genomic contig	--	--	--	--	--	--	--	--	PF01979	Amidohydrolase family	--	--	GO:0016787	hydrolase activity	--	--	--	--
comp16447_c0	335.982117313642	2177.125609397	-2.696	7.915e-268	1.2558e-264	2788	71002478	XP_755920.1	1147	2.40189e-146	phytanoyl-CoA dioxygenase family protein [Aspergillus fumigatus Af293] >gi|66853558|gb|EAL93882.1| phytanoyl-CoA dioxygenase family protein [Aspergillus fumigatus Af293]	--	--	--	--	--	--	--	--	--	--	--	--	--	PF00891//PF01209//PF08241//PF01728//PF06325//PF02390//PF05175	O-methyltransferase//ubiE/COQ5 methyltransferase family//Methyltransferase domain//FtsJ-like methyltransferase//Ribosomal protein L11 methyltransferase (PrmA)//Putative methyltransferase//Methyltransferase small domain	GO:0008033//GO:0032259//GO:0008152//GO:0006479//GO:0006400//GO:0009451	tRNA processing//methylation//metabolic process//protein methylation//tRNA modification//RNA modification	GO:0008168//GO:0008171//GO:0008276//GO:0008176	methyltransferase activity//O-methyltransferase activity//protein methyltransferase activity//tRNA (guanine-N7-)-methyltransferase activity	GO:0005737	cytoplasm	--	--
comp16449_c0	1012.48083853806	3029.85101664279	-1.5814	4.7619e-162	4.0138e-159	1090	317029570	XP_003188720.1	1032	4.73174e-138	peptidyl-prolyl cis-trans isomerase [Aspergillus niger CBS 513.88] >gi|317029572|ref|XP_001391905.2| peptidyl-prolyl cis-trans isomerase [Aspergillus niger CBS 513.88] >gi|350635870|gb|EHA24231.1| cyclophilin type CYPA peptidyl-prolyl cis-trans isomerase [Aspergillus niger ATCC 1015]	317029571	XM_001391868.2	492	0	Aspergillus niger CBS 513.88 peptidyl-prolyl cis-trans isomerase, mRNA	K03767	PPIA	peptidyl-prolyl cis-trans isomerase A (cyclophilin A)	http://www.genome.jp/dbget-bin/www_bget?ko:K03767	P10255	663	1.51339e-83	Peptidyl-prolyl cis-trans isomerase, mitochondrial OS=Neurospora crassa (strain ATCC 24698 / 74-OR23-1A / CBS 708.71 / DSM 1257 / FGSC 987) GN=NCU00726 PE=1 SV=1	PF00160	Cyclophilin type peptidyl-prolyl cis-trans isomerase/CLD	GO:0006457//GO:0000413	protein folding//protein peptidyl-prolyl isomerization	GO:0003755	peptidyl-prolyl cis-trans isomerase activity	--	--	KOG0865	Cyclophilin type peptidyl-prolyl cis-trans isomerase
comp16451_c0	61.3585192097467	169.449612031352	-1.4655	2.4414e-09	6.1775e-08	1609	358373448	GAA90046.1	1192	4.66981e-158	vacuolar membrane PQ loop repeat protein [Aspergillus kawachii IFO 4308]	145255665	XM_001399001.1	143	1.02725e-66	Aspergillus niger CBS 513.88 vacuolar membrane PQ loop repeat protein, mRNA	--	--	--	--	P38279	449	2.69994e-49	Protein RTC2 OS=Saccharomyces cerevisiae (strain ATCC 204508 / S288c) GN=RTC2 PE=1 SV=1	--	--	--	--	--	--	--	--	KOG2913	Predicted membrane protein
comp16457_c0	5.57415673372293	221.453315267034	-5.3121	6.4489e-49	9.0596e-47	1932	121710962	XP_001273097.1	1788	0	FAD binding domain protein [Aspergillus clavatus NRRL 1] >gi|119401247|gb|EAW11671.1| FAD binding domain protein [Aspergillus clavatus NRRL 1]	115386509	XM_001209796.1	57	7.94018e-19	Aspergillus terreus NIH2624 hypothetical protein (ATEG_07110) partial mRNA	--	--	--	--	P08159	132	9.86152e-07	6-hydroxy-D-nicotine oxidase OS=Arthrobacter oxidans PE=1 SV=2	PF01565//PF08031//PF09265	FAD binding domain//Berberine and berberine like//Cytokinin dehydrogenase 1, FAD and cytokinin binding	GO:0055114//GO:0006040//GO:0009690	oxidation-reduction process//amino sugar metabolic process//cytokinin metabolic process	GO:0016614//GO:0016491//GO:0008762//GO:0019139//GO:0050660	oxidoreductase activity, acting on CH-OH group of donors//oxidoreductase activity//UDP-N-acetylmuramate dehydrogenase activity//cytokinin dehydrogenase activity//flavin adenine dinucleotide binding	--	--	--	--
comp16465_c0	2.1217757889655	55.6510157757045	-4.7131	5.7977e-13	2.1133e-11	1565	300835052	ADK37855.1	2024	0	putative alpha-1,6-mannosyltransferase [Conidiobolus obscurus]	300835051	HM001240.1	1188	0	Conidiobolus obscurus putative alpha-1,6-mannosyltransferase (OCH1) mRNA, partial cds	--	--	--	--	Q9UTR6	243	7.96506e-21	Initiation-specific alpha-1,6-mannosyltransferase OS=Schizosaccharomyces pombe (strain 972 / ATCC 24843) GN=och1 PE=1 SV=2	--	--	--	--	GO:0016757	transferase activity, transferring glycosyl groups	--	--	--	--
comp16469_c0	664.569666191232	1787.29689058642	-1.4273	1.3308e-79	3.5541e-77	1809	121716507	XP_001275828.1	1308	2.16412e-175	sorbitol/xylulose reductase, putative [Aspergillus clavatus NRRL 1] >gi|119403985|gb|EAW14402.1| sorbitol/xylulose reductase, putative [Aspergillus clavatus NRRL 1]	115388154	XM_001211583.1	449	0	Aspergillus terreus NIH2624 L-xylulose reductase (ATEG_02405) partial mRNA	--	--	--	--	Q8NK50	1160	2.62529e-154	L-xylulose reductase OS=Hypocrea jecorina GN=lxr1 PE=2 SV=1	PF00106	short chain dehydrogenase	GO:0008152	metabolic process	GO:0000166//GO:0016491	nucleotide binding//oxidoreductase activity	--	--	KOG0725	Reductases with broad range of substrate specificities
comp16470_c0	97.8893847044763	233.179249680534	-1.2522	2.3203e-09	5.8766e-08	1823	145251123	XP_001397075.1	2318	0	MFS multidrug transporter [Aspergillus niger CBS 513.88] >gi|134082604|emb|CAK97331.1| unnamed protein product [Aspergillus niger]	115388152	XM_001211582.1	513	0	Aspergillus terreus NIH2624 hypothetical protein (ATEG_02404) partial mRNA	--	--	--	--	O43081	529	4.97613e-58	Uncharacterized MFS-type transporter C947.06c OS=Schizosaccharomyces pombe (strain 972 / ATCC 24843) GN=SPBC947.06c PE=2 SV=1	PF07690	Major Facilitator Superfamily	GO:0055085	transmembrane transport	--	--	GO:0016021	integral to membrane	--	--
comp16474_c0	1215.16508908255	3148.45139393699	-1.3735	7.4331e-129	4.1769e-126	4363	134075950	CAK48144.1	3274	0	unnamed protein product [Aspergillus niger]	--	--	--	--	--	K09466	ADR1	zinc finger protein ADR1	http://www.genome.jp/dbget-bin/www_bget?ko:K09466	P07248	182	5.60378e-12	Regulatory protein ADR1 OS=Saccharomyces cerevisiae (strain ATCC 204508 / S288c) GN=ADR1 PE=1 SV=2	PF00096//PF02207//PF11421//PF04082//PF06442	Zinc finger, C2H2 type//Putative zinc finger in N-recognin (UBR box)//ATP synthase F1 beta subunit//Fungal specific transcription factor domain//R67 dihydrofolate reductase	GO:0006754//GO:0006351//GO:0006761//GO:0046656//GO:0006200//GO:0055114//GO:0042493//GO:0016567	ATP biosynthetic process//transcription, DNA-dependent//dihydrofolate biosynthetic process//folic acid biosynthetic process//ATP catabolic process//oxidation-reduction process//response to drug//protein ubiquitination	GO:0016887//GO:0046872//GO:0004146//GO:0005524//GO:0003677//GO:0008270//GO:0004842	ATPase activity//metal ion binding//dihydrofolate reductase activity//ATP binding//DNA binding//zinc ion binding//ubiquitin-protein ligase activity	GO:0005634//GO:0000275	nucleus//mitochondrial proton-transporting ATP synthase complex, catalytic core F(1)	KOG1721	FOG: Zn-finger
comp16505_c0	410.545634014071	1255.14378575076	-1.6122	1.3436e-70	3.0974e-68	1283	115401518	XP_001216347.1	450	2.2398e-51	thioredoxin [Aspergillus terreus NIH2624] >gi|114190288|gb|EAU31988.1| thioredoxin [Aspergillus terreus NIH2624]	115401517	XM_001216347.1	144	2.26497e-67	Aspergillus terreus NIH2624 thioredoxin (ATEG_07726) partial mRNA	K03671	trxA	thioredoxin 1	http://www.genome.jp/dbget-bin/www_bget?ko:K03671	P29429	399	3.12437e-45	Thioredoxin OS=Emericella nidulans (strain FGSC A4 / ATCC 38163 / CBS 112.46 / NRRL 194 / M139) GN=TRX1 PE=1 SV=2	PF00085//PF00578//PF08534	Thioredoxin//AhpC/TSA family//Redoxin	GO:0006662//GO:0045454//GO:0006118//GO:0055114	glycerol ether metabolic process//cell redox homeostasis//electron transport//oxidation-reduction process	GO:0016491//GO:0016209//GO:0009055//GO:0015035	oxidoreductase activity//antioxidant activity//electron carrier activity//protein disulfide oxidoreductase activity	--	--	KOG0907	Thioredoxin
comp16532_c0	30.7837300907537	1292.38974595617	-5.3917	2.8183e-277	5.0678e-274	641	358371242	GAA87851.1	220	2.36272e-20	similar to An12g10350 [Aspergillus kawachii IFO 4308]	--	--	--	--	--	--	--	--	--	--	--	--	--	PF15320	mRNA cap methylation, RNMT-activating mini protein	GO:0032259	methylation	GO:0003723	RNA binding	GO:0005845	mRNA cap binding complex	--	--
comp16578_c0	181.032427675642	413.153022057622	-1.1904	4.8587e-14	1.9358e-12	317	--	--	--	--	--	134076856	AM270164.1	199	1.37835e-98	Aspergillus niger contig An08c0090, genomic contig	--	--	--	--	--	--	--	--	--	--	--	--	--	--	--	--	--	--
comp16597_c0	194.555331911654	2142.27203533887	-3.4609	0	0	990	358375032	GAA91619.1	440	6.40781e-50	hypothetical protein AKAW_09733 [Aspergillus kawachii IFO 4308]	--	--	--	--	--	--	--	--	--	--	--	--	--	PF01476	LysM domain	GO:0016998	cell wall macromolecule catabolic process	--	--	--	--	--	--
comp16598_c0	0.287698412063119	547.844202692556	-10.895	1.9641e-76	4.998e-74	303	--	--	--	--	--	452078322	HF563562.1	281	3.41929e-144	Bacillus amyloliquefaciens subsp. plantarum UCMB5036 complete genome	--	--	--	--	--	--	--	--	--	--	--	--	--	--	--	--	--	--
comp16609_c0	561.220125248813	1127.22049065534	-1.0061	6.9985e-25	4.7791e-23	5077	350638476	EHA26832.1	3400	0	hypothetical protein ASPNIDRAFT_170225 [Aspergillus niger ATCC 1015]	145230232	XM_001389388.1	579	0	Aspergillus niger CBS 513.88 Zn(II)2Cys6 transcription factor, mRNA	--	--	--	--	Q5BFN9	733	1.05866e-86	Translationally-controlled tumor protein homolog OS=Emericella nidulans (strain FGSC A4 / ATCC 38163 / CBS 112.46 / NRRL 194 / M139) GN=AN0641 PE=1 SV=1	PF04082//PF00172	Fungal specific transcription factor domain//Fungal Zn(2)-Cys(6) binuclear cluster domain	GO:0006351//GO:0006614//GO:0006355//GO:0006357	transcription, DNA-dependent//SRP-dependent cotranslational protein targeting to membrane//regulation of transcription, DNA-dependent//regulation of transcription from RNA polymerase II promoter	GO:0046872//GO:0008312//GO:0003677//GO:0008270//GO:0000981	metal ion binding//7S RNA binding//DNA binding//zinc ion binding//sequence-specific DNA binding RNA polymerase II transcription factor activity	GO:0048500//GO:0005634	signal recognition particle//nucleus	KOG1727	Microtubule-binding protein (translationally controlled tumor protein)
comp16611_c0	56.7485117794503	1123.86870504219	-4.3077	8.0604e-219	8.6965e-216	617	145249002	XP_001400840.1	166	1.12873e-12	hypothetical protein ANI_1_324124 [Aspergillus niger CBS 513.88] >gi|134081515|emb|CAK41951.1| unnamed protein product [Aspergillus niger] >gi|358370468|dbj|GAA87079.1| similar to An14g02140 [Aspergillus kawachii IFO 4308]	--	--	--	--	--	--	--	--	--	--	--	--	--	PF00036//PF13202//PF13405//PF13499	EF hand//EF hand//EF-hand domain//EF-hand domain pair	--	--	GO:0005509	calcium ion binding	--	--	--	--
comp16633_c0	125.66307015902	582.493140299518	-2.2127	6.3892e-56	1.0839e-53	623	--	--	--	--	--	--	--	--	--	--	--	--	--	--	--	--	--	--	--	--	--	--	--	--	--	--	--	--
comp16645_c0	1133.06675097019	2405.05181479991	-1.0858	1.025e-60	1.9748e-58	2019	317032184	XP_001394208.2	2455	0	6-phosphogluconate dehydrogenase, decarboxylating 1 [Aspergillus niger CBS 513.88] >gi|29409963|emb|CAD80254.1| 6-phosphogluconate dehydrogenase [Aspergillus niger] >gi|350631049|gb|EHA19420.1| GNDA 6-Phosphogluconate dehydrogenase [Aspergillus niger ATCC 1015]	317032183	XM_001394171.2	1164	0	Aspergillus niger CBS 513.88 6-phosphogluconate dehydrogenase, decarboxylating 1 partial mRNA	--	--	--	--	P38720	1928	0	6-phosphogluconate dehydrogenase, decarboxylating 1 OS=Saccharomyces cerevisiae (strain ATCC 204508 / S288c) GN=GND1 PE=1 SV=1	PF03446//PF00393//PF15020	NAD binding domain of 6-phosphogluconate dehydrogenase//6-phosphogluconate dehydrogenase, C-terminal domain//Cation channel sperm-associated protein subunit delta	GO:0019521//GO:0006098//GO:0055114	D-gluconate metabolic process//pentose-phosphate shunt//oxidation-reduction process	GO:0050661//GO:0004616	NADP binding//phosphogluconate dehydrogenase (decarboxylating) activity	GO:0036128	CatSper complex	KOG2653	6-phosphogluconate dehydrogenase
comp16671_c0	256.087549037684	574.629785342204	-1.166	3.6173e-18	1.8946e-16	2019	358375514	GAA92095.1	1551	0	FAD binding oxidoreductase [Aspergillus kawachii IFO 4308]	148878541	BA000030.3	37	1.08952e-07	Streptomyces avermitilis MA-4680 DNA, complete genome	--	--	--	--	Q54H55	327	4.2114e-31	FAD-linked oxidoreductase DDB_G0289697 OS=Dictyostelium discoideum GN=DDB_G0289697 PE=2 SV=1	PF01565//PF09265//PF08031	FAD binding domain//Cytokinin dehydrogenase 1, FAD and cytokinin binding//Berberine and berberine like	GO:0006040//GO:0009690//GO:0055114	amino sugar metabolic process//cytokinin metabolic process//oxidation-reduction process	GO:0016491//GO:0050660//GO:0008762//GO:0019139	oxidoreductase activity//flavin adenine dinucleotide binding//UDP-N-acetylmuramate dehydrogenase activity//cytokinin dehydrogenase activity	--	--	KOG1231	Proteins containing the FAD binding domain
comp16672_c0	66.6208827893962	387.756309659661	-2.5411	1.0962e-45	1.4424e-43	2264	317037467	XP_001398519.2	1624	0	cytochrome P450 [Aspergillus niger CBS 513.88] >gi|350630410|gb|EHA18782.1| hypothetical protein ASPNIDRAFT_42602 [Aspergillus niger ATCC 1015]	--	--	--	--	--	--	--	--	--	Q9SAA9	311	9.13754e-29	Sterol 14-demethylase OS=Arabidopsis thaliana GN=CYP51G1 PE=1 SV=1	PF00067//PF00321	Cytochrome P450//Plant thionin	GO:0055114//GO:0006952	oxidation-reduction process//defense response	GO:0020037//GO:0005506//GO:0016705//GO:0046872//GO:0016491	heme binding//iron ion binding//oxidoreductase activity, acting on paired donors, with incorporation or reduction of molecular oxygen//metal ion binding//oxidoreductase activity	--	--	KOG0684	Cytochrome P450
comp16688_c0	434.890314019837	1253.77086119657	-1.5276	5.6814e-64	1.1788e-61	1334	407918787	EKG12051.1	823	1.11237e-103	Alcohol dehydrogenase superfamily zinc-containing [Macrophomina phaseolina MS6]	--	--	--	--	--	K12957	yjgB	uncharacterized zinc-type alcohol dehydrogenase-like protein	http://www.genome.jp/dbget-bin/www_bget?ko:K12957	C0SPA5	389	6.34123e-41	Probable formaldehyde dehydrogenase AdhA OS=Bacillus subtilis (strain 168) GN=adhA PE=2 SV=1	PF02826//PF03446//PF12800//PF00107//PF02737//PF08240	D-isomer specific 2-hydroxyacid dehydrogenase, NAD binding domain//NAD binding domain of 6-phosphogluconate dehydrogenase//4Fe-4S binding domain//Zinc-binding dehydrogenase//3-hydroxyacyl-CoA dehydrogenase, NAD binding domain//Alcohol dehydrogenase GroES-like domain	GO:0006574//GO:0006631//GO:0006568//GO:0019521//GO:0018874//GO:0006550//GO:0006552//GO:0006554//GO:0006098//GO:0006633//GO:0055114	valine catabolic process//fatty acid metabolic process//tryptophan metabolic process//D-gluconate metabolic process//benzoate metabolic process//isoleucine catabolic process//leucine catabolic process//lysine catabolic process//pentose-phosphate shunt//fatty acid biosynthetic process//oxidation-reduction process	GO:0048037//GO:0016616//GO:0004616//GO:0003857//GO:0051536//GO:0016491//GO:0008270	cofactor binding//oxidoreductase activity, acting on the CH-OH group of donors, NAD or NADP as acceptor//phosphogluconate dehydrogenase (decarboxylating) activity//3-hydroxyacyl-CoA dehydrogenase activity//iron-sulfur cluster binding//oxidoreductase activity//zinc ion binding	--	--	KOG0023	Alcohol dehydrogenase, class V
comp16713_c0	837.488279400665	2211.06868412824	-1.4006	1.5089e-94	5.4999e-92	2497	358371986	GAA88592.1	3370	0	transketolase [Aspergillus kawachii IFO 4308]	317030552	XM_001392735.2	1440	0	Aspergillus niger CBS 513.88 transketolase, mRNA	--	--	--	--	Q9URM2	2299	0	Probable transketolase OS=Schizosaccharomyces pombe (strain 972 / ATCC 24843) GN=SPBC2G5.05 PE=2 SV=1	PF02780//PF00676//PF13292	Transketolase, C-terminal domain//Dehydrogenase E1 component//1-deoxy-D-xylulose-5-phosphate synthase	GO:0008152//GO:0006694//GO:0006098//GO:0016114//GO:0015976	metabolic process//steroid biosynthetic process//pentose-phosphate shunt//terpenoid biosynthetic process//carbon utilization	GO:0008661//GO:0004802//GO:0003824//GO:0016624	1-deoxy-D-xylulose-5-phosphate synthase activity//transketolase activity//catalytic activity//oxidoreductase activity, acting on the aldehyde or oxo group of donors, disulfide as acceptor	--	--	KOG0523	Transketolase
comp16717_c0	174.938256062115	732.376318459797	-2.0657	5.0897e-63	1.0322e-60	3859	358369587	GAA86201.1	464	3.68584e-50	CipC-like antibiotic response protein [Aspergillus kawachii IFO 4308]	--	--	--	--	--	--	--	--	--	O14304	166	3.43255e-11	Uncharacterized hydrolase C9G1.08c OS=Schizosaccharomyces pombe (strain 972 / ATCC 24843) GN=SPAC9G1.08c PE=2 SV=1	PF02535//PF00311//PF02230//PF10471	ZIP Zinc transporter//Phosphoenolpyruvate carboxylase//Phospholipase/Carboxylesterase//Anaphase-promoting complex APC subunit 1	GO:0031145//GO:0006094//GO:0030071//GO:0055085//GO:0030001//GO:0019643//GO:0006099//GO:0015977	anaphase-promoting complex-dependent proteasomal ubiquitin-dependent protein catabolic process//gluconeogenesis//regulation of mitotic metaphase/anaphase transition//transmembrane transport//metal ion transport//reductive tricarboxylic acid cycle//tricarboxylic acid cycle//carbon fixation	GO:0046873//GO:0016787//GO:0008964	metal ion transmembrane transporter activity//hydrolase activity//phosphoenolpyruvate carboxylase activity	GO:0005680//GO:0016020	anaphase-promoting complex//membrane	--	--
comp16728_c0	319.453124294586	856.60286935297	-1.423	7.5579e-39	8.2534e-37	1326	119480059	XP_001260058.1	704	2.03181e-88	mitochondrial inner membrane translocase subunit (TIM17), putative [Neosartorya fischeri NRRL 181] >gi|119408212|gb|EAW18161.1| mitochondrial inner membrane translocase subunit (TIM17), putative [Neosartorya fischeri NRRL 181]	317032189	XM_001394179.2	344	1.55016e-178	Aspergillus niger CBS 513.88 import inner membrane translocase subunit tim-17 partial mRNA	--	--	--	--	P59670	601	3.95764e-74	Mitochondrial import inner membrane translocase subunit tim-17 OS=Neurospora crassa (strain ATCC 24698 / 74-OR23-1A / CBS 708.71 / DSM 1257 / FGSC 987) GN=tim-17 PE=2 SV=1	--	--	--	--	--	--	GO:0016021	integral to membrane	KOG1652	Mitochondrial import inner membrane translocase, subunit TIM17
comp16732_c0	138.08552796889	509.682959451016	-1.884	1.7804e-38	1.9286e-36	660	358375591	GAA92171.1	410	1.38709e-47	similar to An15g07560 [Aspergillus kawachii IFO 4308]	--	--	--	--	--	--	--	--	--	--	--	--	--	--	--	--	--	--	--	--	--	--	--
comp16742_c0	428.646898855052	863.570076111148	-1.0105	1.2876e-19	7.1754e-18	1036	358372053	GAA88658.1	1224	4.75656e-166	60S acidic ribosomal protein P0 [Aspergillus kawachii IFO 4308]	317025326	XM_001388815.2	627	0	Aspergillus niger CBS 513.88 60S acidic ribosomal protein P0, mRNA	--	--	--	--	Q96TJ5	1139	2.77812e-154	60S acidic ribosomal protein P0 OS=Neurospora crassa (strain ATCC 24698 / 74-OR23-1A / CBS 708.71 / DSM 1257 / FGSC 987) GN=crpp0 PE=2 SV=1	PF04625//PF00428//PF00466	DEC-1 protein, N-terminal region//60s Acidic ribosomal protein//Ribosomal protein L10	GO:0042254//GO:0006414//GO:0007304	ribosome biogenesis//translational elongation//chorion-containing eggshell formation	GO:0005213//GO:0003735	structural constituent of chorion//structural constituent of ribosome	GO:0005840//GO:0042600//GO:0005576//GO:0005622	ribosome//chorion//extracellular region//intracellular	KOG0815	60S acidic ribosomal protein P0
comp16758_c0	617.548237723636	1860.28034801436	-1.5909	2.7128e-101	1.0921e-98	2363	145253422	XP_001398224.1	3100	0	heat shock protein [Aspergillus niger CBS 513.88] >gi|51233244|emb|CAA73172.1| heat shock protein [Aspergillus niger] >gi|134083789|emb|CAK47123.1| unnamed protein product [Aspergillus niger] >gi|350633248|gb|EHA21614.1| hypothetical protein ASPNIDRAFT_55041 [Aspergillus niger ATCC 1015]	317036394	XM_001398187.2	1081	0	Aspergillus niger CBS 513.88 heat shock protein, mRNA	K03283	HSPA1_8	heat shock 70kDa protein 1/8	http://www.genome.jp/dbget-bin/www_bget?ko:K03283	P87222	2436	0	Heat shock protein SSB1 OS=Candida albicans (strain WO-1) GN=SSB1 PE=1 SV=2	PF06723//PF01005//PF02782	MreB/Mbl protein//Flavivirus non-structural protein NS2A//FGGY family of carbohydrate kinases, C-terminal domain	GO:0005975//GO:0006950//GO:0000902	carbohydrate metabolic process//response to stress//cell morphogenesis	GO:0016773//GO:0005524//GO:0003725	phosphotransferase activity, alcohol group as acceptor//ATP binding//double-stranded RNA binding	--	--	KOG0101	Molecular chaperones HSP70/HSC70, HSP70 superfamily
comp16761_c0	720.389271722734	1981.44585651202	-1.4597	6.7323e-92	2.3281e-89	2539	317155933	XP_001825461.2	2585	0	UTP--glucose-1-phosphate uridylyltransferase [Aspergillus oryzae RIB40] >gi|391868124|gb|EIT77347.1| UDP-glucose pyrophosphorylase [Aspergillus oryzae 3.042]	317033277	XM_001395134.2	1133	0	Aspergillus niger CBS 513.88 UTP--glucose-1-phosphate uridylyltransferase, mRNA	--	--	--	--	P78811	1834	0	Probable UTP--glucose-1-phosphate uridylyltransferase OS=Schizosaccharomyces pombe (strain 972 / ATCC 24843) GN=fuy1 PE=1 SV=2	PF01704	UTP--glucose-1-phosphate uridylyltransferase	GO:0008152	metabolic process	GO:0016779	nucleotidyltransferase activity	--	--	KOG2638	UDP-glucose pyrophosphorylase
comp16767_c0	529.954859940869	1150.04516204759	-1.1177	8.2003e-32	7.549e-30	2282	358371558	GAA88165.1	2312	0	citrate synthase (CitA) [Aspergillus kawachii IFO 4308]	317031677	XM_001393946.2	1030	0	Aspergillus niger CBS 513.88 citrate synthase, mRNA	--	--	--	--	P51044	2271	0	Citrate synthase, mitochondrial OS=Aspergillus niger GN=cit-1 PE=2 SV=1	PF04736//PF00285	Eclosion hormone//Citrate synthase	GO:0046487//GO:0007218//GO:0044262//GO:0006099//GO:0018990	glyoxylate metabolic process//neuropeptide signaling pathway//cellular carbohydrate metabolic process//tricarboxylic acid cycle//ecdysis, chitin-based cuticle	GO:0008255//GO:0046912//GO:0004108	ecdysis-triggering hormone activity//transferase activity, transferring acyl groups, acyl groups converted into alkyl on transfer//citrate (Si)-synthase activity	--	--	KOG2617	Citrate synthase
comp16771_c0	388.695658863907	781.39126646194	-1.0074	8.8545e-18	4.5405e-16	1345	119501158	XP_001267336.1	1435	0	outer mitochondrial membrane protein porin [Neosartorya fischeri NRRL 181] >gi|119415501|gb|EAW25439.1| outer mitochondrial membrane protein porin [Neosartorya fischeri NRRL 181]	317146253	XM_001821342.2	680	0	Aspergillus oryzae RIB40 outer membrane protein porin, mRNA	K15040	VDAC2	voltage-dependent anion channel protein 2	http://www.genome.jp/dbget-bin/www_bget?ko:K15040	P07144	1085	5.07149e-145	Mitochondrial outer membrane protein porin OS=Neurospora crassa (strain ATCC 24698 / 74-OR23-1A / CBS 708.71 / DSM 1257 / FGSC 987) GN=B7H23.070 PE=2 SV=1	PF01459//PF02669	Eukaryotic porin//K+-transporting ATPase, c chain	GO:0055085//GO:0044070//GO:0006813//GO:0006820	transmembrane transport//regulation of anion transport//potassium ion transport//anion transport	GO:0008556//GO:0008308	potassium-transporting ATPase activity//voltage-gated anion channel activity	GO:0016020//GO:0005741	membrane//mitochondrial outer membrane	KOG3126	Porin/voltage-dependent anion-selective channel protein
comp16775_c0	167.979191097324	905.431784217688	-2.4303	3.6627e-98	1.4113e-95	1145	212541560	XP_002150935.1	892	2.06815e-115	conserved hypothetical protein [Talaromyces marneffei ATCC 18224] >gi|210068234|gb|EEA22326.1| conserved hypothetical protein [Talaromyces marneffei ATCC 18224]	--	--	--	--	--	--	--	--	--	Q5SNQ7	132	4.91042e-07	Protein SERAC1 OS=Danio rerio GN=serac1 PE=2 SV=1	PF07819	PGAP1-like protein	GO:0006505//GO:0006886	GPI anchor metabolic process//intracellular protein transport	GO:0016788	hydrolase activity, acting on ester bonds	--	--	--	--
comp16790_c0	168.900185638941	442.657346129919	-1.39	5.3796e-20	3.0873e-18	605	134056680	CAK37673.1	300	5.82872e-31	unnamed protein product [Aspergillus niger]	84573606	AB225903.1	275	1.5616e-140	Aspergillus oryzae cDNA, contig sequence: AoEST2758	--	--	--	--	--	--	--	--	PF05511	Mitochondrial ATP synthase coupling factor 6	GO:0015986//GO:0015992	ATP synthesis coupled proton transport//proton transport	GO:0016787//GO:0015078	hydrolase activity//hydrogen ion transmembrane transporter activity	GO:0000276	mitochondrial proton-transporting ATP synthase complex, coupling factor F(o)	--	--
comp16799_c0	276.622382821704	1065.2252133702	-1.9452	1.2345e-82	3.6592e-80	1195	358369538	GAA86152.1	475	3.20744e-55	hypothetical protein AKAW_04266 [Aspergillus kawachii IFO 4308]	--	--	--	--	--	--	--	--	--	--	--	--	--	--	--	--	--	--	--	--	--	--	--
comp16803_c0	107.88690452367	635.796949404174	-2.559	1.9178e-74	4.7027e-72	1381	--	--	--	--	--	212527845	XM_002144044.1	97	3.27359e-41	Penicillium marneffei ATCC 18224 conserved hypothetical protein, mRNA	--	--	--	--	--	--	--	--	PF06072	Alphaherpesvirus tegument protein US9	--	--	--	--	GO:0019033	viral tegument	--	--
comp16806_c0	144.463442141314	3250.53096558138	-4.4919	0	0	4678	125971581	ABN58816.1	4829	0	ABC transporter [Byssochlamys nivea]	125656310	EF051699.1	114	3.99976e-50	Penicillium expansum strain NCPT44 isoepoxydon dehydrogenase gene, partial cds; and ABC transporter gene, complete cds	K05681	ABCG2	ATP-binding cassette, subfamily G (WHITE), member 2	http://www.genome.jp/dbget-bin/www_bget?ko:K05681	P41820	2285	0	Brefeldin A resistance protein OS=Schizosaccharomyces pombe (strain 972 / ATCC 24843) GN=bfr1 PE=1 SV=1	PF00350//PF00437//PF08477//PF01061//PF01926//PF06422//PF03193//PF00005//PF02367//PF01580//PF02421//PF10662	Dynamin family//Type II/IV secretion system protein//Miro-like protein//ABC-2 type transporter//50S ribosome-binding GTPase//CDR ABC transporter//Protein of unknown function, DUF258//ABC transporter//Uncharacterised P-loop hydrolase UPF0079//FtsK/SpoIIIE family//Ferrous iron transport protein B//Ethanolamine utilisation - propanediol utilisation	GO:0051301//GO:0006576//GO:0070526//GO:0007049//GO:0006810//GO:0006200//GO:0007264//GO:0007059//GO:0015684	cell division//cellular biogenic amine metabolic process//threonylcarbamoyladenosine biosynthetic process//cell cycle//transport//ATP catabolic process//small GTPase mediated signal transduction//chromosome segregation//ferrous iron transport	GO:0000166//GO:0005524//GO:0003677//GO:0015093//GO:0016887//GO:0042626//GO:0005525//GO:0003924	nucleotide binding//ATP binding//DNA binding//ferrous iron transmembrane transporter activity//ATPase activity//ATPase activity, coupled to transmembrane movement of substances//GTP binding//GTPase activity	GO:0016020//GO:0016021//GO:0005622	membrane//integral to membrane//intracellular	KOG0065	Pleiotropic drug resistance proteins (PDR1-15), ABC superfamily
comp16829_c0	256.051586736176	818.454914192675	-1.6765	6.0663e-50	8.6574e-48	1584	358368884	GAA85500.1	1298	5.37956e-174	integral membrane protein [Aspergillus kawachii IFO 4308]	317029606	XM_001391933.2	382	0	Aspergillus niger CBS 513.88 integral membrane protein, mRNA	--	--	--	--	O13729	168	9.01589e-12	SUR7 family protein pun1 OS=Schizosaccharomyces pombe (strain 972 / ATCC 24843) GN=pun1 PE=2 SV=1	PF07062//PF05109	Clc-like//Herpes virus major outer envelope glycoprotein (BLLF1)	GO:0019058	viral infectious cycle	--	--	GO:0019031//GO:0016021	viral envelope//integral to membrane	--	--
comp16837_c0	484.827925516708	1033.42417733559	-1.0919	2.2774e-27	1.7451e-25	2871	115491365	XP_001210310.1	1869	0	phosphoglycerate kinase [Aspergillus terreus NIH2624] >gi|114197170|gb|EAU38870.1| phosphoglycerate kinase [Aspergillus terreus NIH2624]	115491364	XM_001210310.1	786	0	Aspergillus terreus NIH2624 phosphoglycerate kinase (ATEG_00224) partial mRNA	--	--	--	--	P41756	1844	0	Phosphoglycerate kinase OS=Aspergillus oryzae (strain ATCC 42149 / RIB 40) GN=pgkA PE=3 SV=1	PF05924//PF06506//PF00162	SAMP Motif//Propionate catabolism activator//Phosphoglycerate kinase	GO:0006094//GO:0016310//GO:0000160//GO:0006096//GO:0015976//GO:0016055	gluconeogenesis//phosphorylation//phosphorelay signal transduction system//glycolysis//carbon utilization//Wnt receptor signaling pathway	GO:0000156//GO:0008013//GO:0003677//GO:0005524//GO:0004618	phosphorelay response regulator activity//beta-catenin binding//DNA binding//ATP binding//phosphoglycerate kinase activity	GO:0016342	catenin complex	KOG1367	3-phosphoglycerate kinase
comp16856_c0	217.357229182732	1114.30181806932	-2.358	2.0838e-115	1.0408e-112	1908	121701871	XP_001269200.1	1797	0	S-adenosylmethionine synthetase [Aspergillus clavatus NRRL 1] >gi|119397343|gb|EAW07774.1| S-adenosylmethionine synthetase [Aspergillus clavatus NRRL 1]	317030345	XM_001392350.2	1014	0	Aspergillus niger CBS 513.88 S-adenosylmethionine synthase, mRNA	K00789	E2.5.1.6, metK	S-adenosylmethionine synthetase	http://www.genome.jp/dbget-bin/www_bget?ko:K00789	P48466	1624	0	S-adenosylmethionine synthase OS=Neurospora crassa (strain ATCC 24698 / 74-OR23-1A / CBS 708.71 / DSM 1257 / FGSC 987) GN=eth-1 PE=2 SV=1	PF00438//PF02772//PF02773	S-adenosylmethionine synthetase, N-terminal domain//S-adenosylmethionine synthetase, central domain//S-adenosylmethionine synthetase, C-terminal domain	GO:0006555//GO:0006556//GO:0015948//GO:0006730	methionine metabolic process//S-adenosylmethionine biosynthetic process//methanogenesis//one-carbon metabolic process	GO:0046872//GO:0005524//GO:0004478	metal ion binding//ATP binding//methionine adenosyltransferase activity	--	--	KOG1506	S-adenosylmethionine synthetase
comp16858_c0	7.83978172872	64.9521411236864	-3.0505	7.8157e-11	2.3607e-09	1064	350636421	EHA24781.1	801	6.13537e-102	hypothetical protein ASPNIDRAFT_40701 [Aspergillus niger ATCC 1015]	--	--	--	--	--	--	--	--	--	P39315	257	5.51957e-24	Quinone oxidoreductase 2 OS=Escherichia coli (strain K12) GN=qorB PE=1 SV=1	PF00106//PF01370	short chain dehydrogenase//NAD dependent epimerase/dehydratase family	GO:0044237//GO:0008152	cellular metabolic process//metabolic process	GO:0003824//GO:0050662//GO:0016491	catalytic activity//coenzyme binding//oxidoreductase activity	--	--	--	--
comp16864_c0	220.162288700347	793.883657401629	-1.8504	3.0184e-57	5.3917e-55	1357	430131746	AGA37272.1	922	1.93657e-119	short chain dehydrogenase [Penicillium fellutanum]	--	--	--	--	--	--	--	--	--	O31680	204	1.01407e-16	Uncharacterized oxidoreductase YkvO OS=Bacillus subtilis (strain 168) GN=ykvO PE=3 SV=1	PF02882//PF12242//PF00106	Tetrahydrofolate dehydrogenase/cyclohydrolase, NAD(P)-binding domain//NAD(P)H binding domain of trans-2-enoyl-CoA reductase//short chain dehydrogenase	GO:0055114//GO:0009396//GO:0008152//GO:0046487	oxidation-reduction process//folic acid-containing compound biosynthetic process//metabolic process//glyoxylate metabolic process	GO:0003824//GO:0004488//GO:0016491	catalytic activity//methylenetetrahydrofolate dehydrogenase (NADP+) activity//oxidoreductase activity	--	--	KOG0725	Reductases with broad range of substrate specificities
comp16867_c0	102.34906971447	1656.18286142254	-4.0163	2.3031e-306	5.1768e-303	1824	145256621	XP_001401464.1	2118	0	NADP-specific glutamate dehydrogenase [Aspergillus niger CBS 513.88] >gi|134058370|emb|CAK38556.1| NADP-dependent glutamate dehydrogenase gdhA from patent WO9951756-A-Aspergillus niger >gi|350632021|gb|EHA20389.1| hypothetical protein ASPNIDRAFT_203758 [Aspergillus niger ATCC 1015]	317038000	XM_001401427.2	903	0	Aspergillus niger CBS 513.88 NADP-specific glutamate dehydrogenase, mRNA	--	--	--	--	P18819	1941	0	NADP-specific glutamate dehydrogenase OS=Emericella nidulans (strain FGSC A4 / ATCC 38163 / CBS 112.46 / NRRL 194 / M139) GN=gdhA PE=3 SV=2	PF00208//PF02812	Glutamate/Leucine/Phenylalanine/Valine dehydrogenase//Glu/Leu/Phe/Val dehydrogenase, dimerisation domain	GO:0006118//GO:0006520//GO:0006537//GO:0019676//GO:0055114	electron transport//cellular amino acid metabolic process//glutamate biosynthetic process//ammonia assimilation cycle//oxidation-reduction process	GO:0016491//GO:0016639//GO:0000166	oxidoreductase activity//oxidoreductase activity, acting on the CH-NH2 group of donors, NAD or NADP as acceptor//nucleotide binding	GO:0005634//GO:0005739	nucleus//mitochondrion	KOG2250	Glutamate/leucine/phenylalanine/valine dehydrogenases
comp16883_c0	155.024491225136	341.480300963658	-1.1393	6.5406e-11	1.9889e-09	1267	238484129	XP_002373303.1	760	9.61589e-97	succinate dehydrogenase subunit CybS, putative [Aspergillus flavus NRRL3357] >gi|317140306|ref|XP_003189256.1| succinate dehydrogenase [ubiquinone] cytochrome b small subunit [Aspergillus oryzae RIB40] >gi|220701353|gb|EED57691.1| succinate dehydrogenase subunit CybS, putative [Aspergillus flavus NRRL3357]	255930452	XM_002556740.1	142	2.89239e-66	Penicillium chrysogenum Wisconsin 54-1255 hypothetical protein (Pc06g01810) mRNA, complete cds	--	--	--	--	Q7SGY6	448	1.30085e-51	Succinate dehydrogenase [ubiquinone] cytochrome b small subunit, mitochondrial OS=Neurospora crassa (strain ATCC 24698 / 74-OR23-1A / CBS 708.71 / DSM 1257 / FGSC 987) GN=B18P24.060 PE=3 SV=1	PF05328	CybS	GO:0006099//GO:0006121	tricarboxylic acid cycle//mitochondrial electron transport, succinate to ubiquinone	GO:0005506//GO:0020037	iron ion binding//heme binding	GO:0016021//GO:0005740	integral to membrane//mitochondrial envelope	KOG4097	Succinate dehydrogenase membrane anchor subunit and related proteins
comp16886_c0	95.4809893724929	192.677178046942	-1.0129	1.7786e-05	0.00025437	424	--	--	--	--	--	134054658	AM269954.1	55	2.12305e-18	Aspergillus niger contig An01c0070, genomic contig	--	--	--	--	--	--	--	--	--	--	--	--	--	--	--	--	--	--
comp16891_c0	260.368861032198	547.93243555202	-1.0734	9.9813e-15	4.2001e-13	1501	119495080	XP_001264334.1	1246	7.61912e-167	rRNA methyltransferase NOP1 [Neosartorya fischeri NRRL 181] >gi|119412496|gb|EAW22437.1| fibrillarin [Neosartorya fischeri NRRL 181]	317025701	XM_001389593.2	712	0	Aspergillus niger CBS 513.88 rRNA 2'-O-methyltransferase fibrillarin, mRNA	--	--	--	--	Q9HE26	1019	1.37509e-133	rRNA 2'-O-methyltransferase fibrillarin OS=Neurospora crassa (strain ATCC 24698 / 74-OR23-1A / CBS 708.71 / DSM 1257 / FGSC 987) GN=nop-1 PE=3 SV=2	PF01269//PF01135//PF08704//PF00815	Fibrillarin//Protein-L-isoaspartate(D-aspartate) O-methyltransferase (PCMT)//tRNA methyltransferase complex GCD14 subunit//Histidinol dehydrogenase	GO:0008033//GO:0032259//GO:0000105//GO:0046500//GO:0006479//GO:0006364//GO:0055114//GO:0006464//GO:0030488//GO:0009451	tRNA processing//methylation//histidine biosynthetic process//S-adenosylmethionine metabolic process//protein methylation//rRNA processing//oxidation-reduction process//cellular protein modification process//tRNA methylation//RNA modification	GO:0003723//GO:0008270//GO:0004399//GO:0008168//GO:0004719//GO:0016429//GO:0051287	RNA binding//zinc ion binding//histidinol dehydrogenase activity//methyltransferase activity//protein-L-isoaspartate (D-aspartate) O-methyltransferase activity//tRNA (adenine-N1-)-methyltransferase activity//NAD binding	GO:0031515	tRNA (m1A) methyltransferase complex	KOG1596	Fibrillarin and related nucleolar RNA-binding proteins
comp16898_c0	149.575842923676	1016.76358107109	-2.765	3.6609e-130	2.1943e-127	1950	242779930	XP_002479489.1	1990	0	DUF895 domain membrane protein [Talaromyces stipitatus ATCC 10500] >gi|218719636|gb|EED19055.1| DUF895 domain membrane protein [Talaromyces stipitatus ATCC 10500]	115433796	XM_001217035.1	149	5.77313e-70	Aspergillus terreus NIH2624 conserved hypothetical protein (ATEG_08414) partial mRNA	--	--	--	--	Q9URX1	1059	5.09277e-135	UNC93-like protein C922.05c OS=Schizosaccharomyces pombe (strain 972 / ATCC 24843) GN=SPAC922.05c PE=2 SV=1	PF00895//PF07690	ATP synthase protein 8//Major Facilitator Superfamily	GO:0015986//GO:0015992//GO:0055085	ATP synthesis coupled proton transport//proton transport//transmembrane transport	GO:0015078	hydrogen ion transmembrane transporter activity	GO:0000276//GO:0016021	mitochondrial proton-transporting ATP synthase complex, coupling factor F(o)//integral to membrane	--	--
comp16899_c0	148.236606815522	1110.08683869853	-2.9047	1.2996e-150	9.7373e-148	1983	358375431	GAA92013.1	2501	0	sugar transporter [Aspergillus kawachii IFO 4308]	317025174	XM_001388492.2	444	0	Aspergillus niger CBS 513.88 sugar transporter, mRNA	--	--	--	--	Q4U3U6	638	1.16824e-72	Quinate permease OS=Neurospora africana GN=qa-y PE=3 SV=1	PF07690//PF00083//PF03647	Major Facilitator Superfamily//Sugar (and other) transporter//Transmembrane proteins 14C	GO:0055085//GO:0008643	transmembrane transport//carbohydrate transport	GO:0022857//GO:0022891	transmembrane transporter activity//substrate-specific transmembrane transporter activity	GO:0016020//GO:0016021	membrane//integral to membrane	KOG0254	Predicted transporter (major facilitator superfamily)
comp16905_c0	60.9201387543655	443.98774882413	-2.8655	2.0764e-60	3.9441e-58	1918	358375306	GAA91890.1	1566	0	oxaloacetate acetylhydrolase [Aspergillus kawachii IFO 4308]	121711003	XM_001273117.1	316	8.3044e-163	Aspergillus clavatus NRRL 1 carboxyphosphonoenolpyruvate phosphonomutase, putative (ACLA_093910), partial mRNA	--	--	--	--	Q0QLE4	433	1.27641e-46	2,3-dimethylmalate lyase OS=Eubacterium barkeri GN=Dml PE=1 SV=1	PF00463	Isocitrate lyase family	GO:0008152	metabolic process	GO:0003824//GO:0016787	catalytic activity//hydrolase activity	--	--	KOG1260	Isocitrate lyase
comp16907_c0	135.182291368158	597.057940390118	-2.143	1.2185e-54	1.9919e-52	1258	358368110	GAA84727.1	1035	2.26667e-137	ThiJ/PfpI family protein [Aspergillus kawachii IFO 4308]	115443135	XM_001218374.1	187	2.77149e-91	Aspergillus terreus NIH2624 conserved hypothetical protein (ATEG_09753) partial mRNA	--	--	--	--	Q04432	205	6.1364e-17	Probable chaperone protein HSP31 OS=Saccharomyces cerevisiae (strain ATCC 204508 / S288c) GN=HSP31 PE=1 SV=1	PF07722	Peptidase C26	GO:0006541	glutamine metabolic process	GO:0016787	hydrolase activity	--	--	--	--
comp16910_c0	262.407204281665	570.000749359829	-1.1192	1.3041e-16	6.2813e-15	1648	119481473	XP_001260765.1	591	1.38886e-68	calcineurin binding protein, putative [Neosartorya fischeri NRRL 181] >gi|119408919|gb|EAW18868.1| calcineurin binding protein, putative [Neosartorya fischeri NRRL 181]	317027443	XM_001399280.2	107	1.08291e-46	Aspergillus niger CBS 513.88 calcineurin binding protein, mRNA	--	--	--	--	--	--	--	--	PF04847	Calcipressin	GO:0019722	calcium-mediated signaling	--	--	--	--	--	--
comp16915_c0	132.666368754666	285.928680035664	-1.1079	6.9142e-09	1.6578e-07	683	--	--	--	--	--	--	--	--	--	--	--	--	--	--	--	--	--	--	--	--	--	--	--	--	--	--	--	--
comp16918_c0	142.275855340589	1426.50103472559	-3.3257	8.1265e-224	9.53029999999999e-221	8047	119497963	XP_001265739.1	6273	0	NACHT domain protein [Neosartorya fischeri NRRL 181] >gi|119413903|gb|EAW23842.1| NACHT domain protein [Neosartorya fischeri NRRL 181]	255955898	XM_002568656.1	76	9.17978e-29	Penicillium chrysogenum Wisconsin 54-1255 hypothetical protein (Pc21g17040) mRNA, complete cds	--	--	--	--	--	--	--	--	PF00005//PF01369	ABC transporter//Sec7 domain	GO:0032012//GO:0043087	regulation of ARF protein signal transduction//regulation of GTPase activity	GO:0016887//GO:0005086//GO:0005524	ATPase activity//ARF guanyl-nucleotide exchange factor activity//ATP binding	--	--	--	--
comp16928_c0	82.677690789654	599.4482004444	-2.8581	1.1471e-80	3.1896e-78	1043	358371344	GAA87952.1	1160	2.32991e-157	dienelactone hydrolase family protein [Aspergillus kawachii IFO 4308]	317030717	XM_001393141.2	417	0	Aspergillus niger CBS 513.88 dienelactone hydrolase family protein, mRNA	--	--	--	--	P39721	451	8.89265e-52	Protein AIM2 OS=Saccharomyces cerevisiae (strain ATCC 204508 / S288c) GN=AIM2 PE=1 SV=1	PF01738	Dienelactone hydrolase family	--	--	GO:0016787	hydrolase activity	--	--	KOG3043	Predicted hydrolase related to dienelactone hydrolase
comp16933_c0	127.041505175817	277.823481999697	-1.1289	5.5093e-09	1.3448e-07	847	134058323	CAK38512.1	650	2.12548e-82	unnamed protein product [Aspergillus niger]	--	--	--	--	--	--	--	--	--	Q9SK39	212	9.95303e-20	Probable steroid-binding protein 3 OS=Arabidopsis thaliana GN=MP3 PE=1 SV=1	PF00173	Cytochrome b5-like Heme/Steroid binding domain	--	--	GO:0020037	heme binding	--	--	KOG1110	Putative steroid membrane receptor Hpr6.6/25-Dx
comp16936_c0	137.627727870695	506.484784057061	-1.8797	4.17e-38	4.4634e-36	1040	115396300	XP_001213789.1	1141	1.91676e-154	hypothetical protein ATEG_04611 [Aspergillus terreus NIH2624] >gi|114193358|gb|EAU35058.1| hypothetical protein ATEG_04611 [Aspergillus terreus NIH2624]	121705647	XM_001271086.1	300	3.48162e-154	Aspergillus clavatus NRRL 1 glutathione S-transferase GstA (ACLA_038760), partial mRNA	--	--	--	--	P77526	413	1.37992e-46	Disulfide-bond oxidoreductase YfcG OS=Escherichia coli (strain K12) GN=yfcG PE=1 SV=1	PF13409//PF13417//PF02798	Glutathione S-transferase, N-terminal domain//Glutathione S-transferase, N-terminal domain//Glutathione S-transferase, N-terminal domain	--	--	GO:0005515	protein binding	--	--	KOG0867	Glutathione S-transferase
comp16940_c0	162.76537662471	445.894854244358	-1.4539	7.7307e-22	4.7176e-20	2784	350632481	EHA20849.1	903	1.90828e-110	hypothetical protein ASPNIDRAFT_135687 [Aspergillus niger ATCC 1015]	317038329	XM_001402025.2	346	2.54871e-179	Aspergillus niger CBS 513.88 calmodulin, mRNA	K02183	CALM	calmodulin	http://www.genome.jp/dbget-bin/www_bget?ko:K02183	P60204	772	7.83959e-95	Calmodulin OS=Emericella nidulans (strain FGSC A4 / ATCC 38163 / CBS 112.46 / NRRL 194 / M139) GN=camA PE=3 SV=2	PF03874//PF13202//PF13405//PF10591//PF13499//PF08612//PF00036	RNA polymerase Rpb4//EF hand//EF-hand domain//Secreted protein acidic and rich in cysteine Ca binding region//EF-hand domain pair//TATA-binding related factor (TRF) of subunit 20 of Mediator complex//EF hand	GO:0006351//GO:0006206//GO:0007165//GO:0006144//GO:0006357	transcription, DNA-dependent//pyrimidine nucleobase metabolic process//signal transduction//purine nucleobase metabolic process//regulation of transcription from RNA polymerase II promoter	GO:0005509//GO:0001104//GO:0003899	calcium ion binding//RNA polymerase II transcription cofactor activity//DNA-directed RNA polymerase activity	GO:0005730//GO:0016592//GO:0005578	nucleolus//mediator complex//proteinaceous extracellular matrix	KOG0027	Calmodulin and related proteins (EF-Hand superfamily)
comp16952_c0	280.723523685664	630.394015570113	-1.1671	8.1091e-20	4.5951e-18	2006	317029557	XP_001391892.2	2587	0	Inosine-5'-monophosphate dehydrogenase [Aspergillus niger CBS 513.88] >gi|350635860|gb|EHA24221.1| hypothetical protein ASPNIDRAFT_53197 [Aspergillus niger ATCC 1015]	317029556	XM_001391855.2	1075	0	Aspergillus niger CBS 513.88 Inosine-5'-monophosphate dehydrogenase, mRNA	K00088	E1.1.1.205, guaB	IMP dehydrogenase	http://www.genome.jp/dbget-bin/www_bget?ko:K00088	Q4WHZ9	2535	0	Inosine-5'-monophosphate dehydrogenase OS=Neosartorya fumigata (strain ATCC MYA-4609 / Af293 / CBS 101355 / FGSC A1100) GN=AFUA_2G03610 PE=3 SV=1	PF01081//PF00478//PF03060//PF01070//PF00977//PF00571	KDPG and KHG aldolase//IMP dehydrogenase / GMP reductase domain//Nitronate monooxygenase//FMN-dependent dehydrogenase//Histidine biosynthesis protein//CBS domain	GO:0000105//GO:0006177//GO:0006807//GO:0006144//GO:0055114//GO:0008152	histidine biosynthetic process//GMP biosynthetic process//nitrogen compound metabolic process//purine nucleobase metabolic process//oxidation-reduction process//metabolic process	GO:0000166//GO:0016829//GO:0046872//GO:0018580//GO:0030554//GO:0003824//GO:0016491//GO:0003938	nucleotide binding//lyase activity//metal ion binding//nitronate monooxygenase activity//adenyl nucleotide binding//catalytic activity//oxidoreductase activity//IMP dehydrogenase activity	GO:0005737//GO:0042720	cytoplasm//mitochondrial inner membrane peptidase complex	KOG2550	IMP dehydrogenase/GMP reductase
comp16966_c0	288.237846585738	664.249920488397	-1.2045	3.782e-22	2.3397e-20	1613	358372796	GAA89398.1	1911	0	acetyl-CoA acetyltransferase [Aspergillus kawachii IFO 4308]	--	--	--	--	--	--	--	--	--	Q12598	1215	1.92295e-161	Acetyl-CoA acetyltransferase IA OS=Candida tropicalis GN=PACTA PE=1 SV=3	PF02803//PF08545//PF00108	Thiolase, C-terminal domain//3-Oxoacyl-[acyl-carrier-protein (ACP)] synthase III//Thiolase, N-terminal domain	GO:0006633//GO:0042967//GO:0008152	fatty acid biosynthetic process//acyl-carrier-protein biosynthetic process//metabolic process	GO:0004315//GO:0016747	3-oxoacyl-[acyl-carrier-protein] synthase activity//transferase activity, transferring acyl groups other than amino-acyl groups	GO:0005835	fatty acid synthase complex	KOG1390	Acetyl-CoA acetyltransferase
comp16977_c0	152.588045297977	463.431400824503	-1.6027	7.1098e-27	5.2685e-25	1085	145234388	XP_001400565.1	581	1.76575e-71	small nucleolar ribonucleoprotein SNU13 [Aspergillus niger CBS 513.88] >gi|134057511|emb|CAK48865.1| unnamed protein product [Aspergillus niger] >gi|350635239|gb|EHA23601.1| hypothetical protein ASPNIDRAFT_197991 [Aspergillus niger ATCC 1015] >gi|358367609|dbj|GAA84227.1| snRNP and snoRNP protein [Aspergillus kawachii IFO 4308]	70989748	XM_744631.1	175	1.11657e-84	Aspergillus fumigatus Af293 snRNP and snoRNP protein (Snu13), putative (AFUA_2G05950), partial mRNA	--	--	--	--	O74690	469	6.10213e-56	13 kDa ribonucleoprotein-associated protein OS=Schizosaccharomyces pombe (strain 972 / ATCC 24843) GN=snu13 PE=2 SV=1	PF08040	MNLL subunit	GO:0006118	electron transport	GO:0003723//GO:0003954	RNA binding//NADH dehydrogenase activity	GO:0005739//GO:0005730	mitochondrion//nucleolus	KOG3387	60S ribosomal protein 15.5kD/SNU13, NHP2/L7A family (includes ribonuclease P subunit p38), involved in splicing
comp16987_c0	125.853310733996	322.51874055084	-1.3576	2.2862e-14	9.3574e-13	803	145248321	XP_001396409.1	275	9.67426e-28	hypothetical protein ANI_1_360114 [Aspergillus niger CBS 513.88] >gi|134081160|emb|CAK41670.1| unnamed protein product [Aspergillus niger]	--	--	--	--	--	--	--	--	--	--	--	--	--	--	--	--	--	--	--	--	--	--	--
comp16991_c0	290.645163048676	863.246378452029	-1.5705	7.0602e-47	9.6179e-45	2121	134077526	CAK96670.1	2454	0	unnamed protein product [Aspergillus niger]	--	--	--	--	--	K00387	E1.8.3.1, SUOX	sulfite oxidase	http://www.genome.jp/dbget-bin/www_bget?ko:K00387	P51687	498	8.42779e-53	Sulfite oxidase, mitochondrial OS=Homo sapiens GN=SUOX PE=1 SV=2	PF08001//PF00174//PF03404	CMV US//Oxidoreductase molybdopterin binding domain//Mo-co oxidoreductase dimerisation domain	GO:0055114//GO:0006118//GO:0030683//GO:0006790	oxidation-reduction process//electron transport//evasion or tolerance by virus of host immune response//sulfur compound metabolic process	GO:0030151//GO:0009055//GO:0016491//GO:0008482	molybdenum ion binding//electron carrier activity//oxidoreductase activity//sulfite oxidase activity	GO:0044386	integral to host endoplasmic reticulum membrane	KOG0535	Sulfite oxidase, molybdopterin-binding component
comp16994_c0	124.357638614283	395.018511821469	-1.6674	9.4383e-25	6.4126e-23	1048	145251345	XP_001397186.1	824	9.35205e-107	uracil phosphoribosyltransferase [Aspergillus niger CBS 513.88] >gi|13027699|gb|AAK08633.1| uracil phosphoribosyltransferase [Aspergillus awamori] >gi|134082718|emb|CAK42610.1| uracil phosphoribosyltransferase furA-Aspergillus niger >gi|350636508|gb|EHA24868.1| hypothetical protein ASPNIDRAFT_53518 [Aspergillus niger ATCC 1015]	259486486	BN001307.1	81	1.93485e-32	TPA_reasm: Aspergillus nidulans FGSC A4 chromosome VII	--	--	--	--	Q9US43	350	1.25108e-37	Putative uracil phosphoribosyltransferase urg2 OS=Schizosaccharomyces pombe (strain 972 / ATCC 24843) GN=urg2 PE=2 SV=2	PF00156	Phosphoribosyl transferase domain	GO:0009116//GO:0006206	nucleoside metabolic process//pyrimidine nucleobase metabolic process	GO:0004845	uracil phosphoribosyltransferase activity	--	--	KOG4203	Armadillo/beta-Catenin/plakoglobin
comp16997_c0	12.9104662413325	67.6629096975882	-2.3898	1.3502e-08	3.1207e-07	1156	358376572	GAA93116.1	478	4.69528e-55	GNAT family acetyltransferase [Aspergillus kawachii IFO 4308]	317034175	XM_001396096.2	67	1.29586e-24	Aspergillus niger CBS 513.88 GNAT family acetyltransferase, mRNA	--	--	--	--	--	--	--	--	PF00583//PF13673//PF13508	Acetyltransferase (GNAT) family//Acetyltransferase (GNAT) domain//Acetyltransferase (GNAT) domain	GO:0042967	acyl-carrier-protein biosynthetic process	GO:0008080	N-acetyltransferase activity	--	--	--	--
comp16999_c0	41.2861606231179	106.563501779579	-1.368	9.8241e-06	0.00014648	603	--	--	--	--	--	--	--	--	--	--	--	--	--	--	--	--	--	--	--	--	--	--	--	--	--	--	--	--
comp17008_c0	248.679314927059	1112.42607252083	-2.1614	1.623e-101	6.7351e-99	2608	358367518	GAA84137.1	3196	0	ATP-citrate synthase subunit 1 [Aspergillus kawachii IFO 4308]	317032111	XM_001394018.2	1544	0	Aspergillus niger CBS 513.88 ATP-citrate synthase subunit 1 partial mRNA	K01648	ACLY	ATP citrate (pro-S)-lyase	http://www.genome.jp/dbget-bin/www_bget?ko:K01648	Q8X097	2889	0	Probable ATP-citrate synthase subunit 1 OS=Neurospora crassa (strain ATCC 24698 / 74-OR23-1A / CBS 708.71 / DSM 1257 / FGSC 987) GN=B14D6.310 PE=3 SV=1	PF00285//PF00549//PF02629	Citrate synthase//CoA-ligase//CoA binding domain	GO:0044262//GO:0019643//GO:0006099//GO:0008152	cellular carbohydrate metabolic process//reductive tricarboxylic acid cycle//tricarboxylic acid cycle//metabolic process	GO:0048037//GO:0004775//GO:0000166//GO:0046912//GO:0003824//GO:0003878	cofactor binding//succinate-CoA ligase (ADP-forming) activity//nucleotide binding//transferase activity, transferring acyl groups, acyl groups converted into alkyl on transfer//catalytic activity//ATP citrate synthase activity	GO:0042709	succinate-CoA ligase complex	KOG1254	ATP-citrate lyase
comp17023_c0	136.689831047369	510.262319793281	-1.9003	4.752e-39	5.2316e-37	1218	317026095	XP_001388959.2	856	1.23695e-110	minor allergen Alt a 7 [Aspergillus niger CBS 513.88]	317026094	XM_001388922.2	409	0	Aspergillus niger CBS 513.88 minor allergen Alt a 7, mRNA	K03809	wrbA	Trp repressor binding protein	http://www.genome.jp/dbget-bin/www_bget?ko:K03809	P42058	672	1.68963e-84	Minor allergen Alt a 7 OS=Alternaria alternata GN=ALTA7 PE=1 SV=1	PF03358//PF00258	NADPH-dependent FMN reductase//Flavodoxin	--	--	GO:0010181//GO:0016491	FMN binding//oxidoreductase activity	--	--	KOG3135	1,4-benzoquinone reductase-like; Trp repressor binding protein-like/protoplast-secreted protein
comp17026_c0	123.016604391054	281.32090498328	-1.1934	4.5332e-10	1.2515e-08	997	145230121	XP_001389369.1	444	1.90427e-50	H/ACA ribonucleoprotein complex subunit 1 [Aspergillus niger CBS 513.88] >gi|134055484|emb|CAK43999.1| unnamed protein product [Aspergillus niger] >gi|358365396|dbj|GAA82018.1| hypothetical protein AKAW_00133 [Aspergillus kawachii IFO 4308]	317025590	XM_001389332.2	300	3.33295e-154	Aspergillus niger CBS 513.88 H/ACA ribonucleoprotein complex subunit 1, mRNA	--	--	--	--	A1CVY3	419	9.49401e-48	H/ACA ribonucleoprotein complex subunit 1 OS=Neosartorya fischeri (strain ATCC 1020 / DSM 3700 / FGSC A1164 / NRRL 181) GN=gar1 PE=3 SV=1	PF04410	Gar1/Naf1 RNA binding region	GO:0031120//GO:0001522//GO:0042254	snRNA pseudouridine synthesis//pseudouridine synthesis//ribosome biogenesis	GO:0009982//GO:0034513	pseudouridine synthase activity//box H/ACA snoRNA binding	GO:0031429	box H/ACA snoRNP complex	KOG3262	H/ACA small nucleolar RNP component GAR1
comp17048_c0	220.367633441957	765.635322768573	-1.7967	1.1674e-52	1.7891e-50	2267	169782872	XP_001825898.1	2434	0	mannitol 2-dehydrogenase [Aspergillus oryzae RIB40] >gi|238492527|ref|XP_002377500.1| mannitol dehydrogenase, putative [Aspergillus flavus NRRL3357] >gi|121798273|sp|Q2U100.1|M2DH_ASPOR RecName: Full=Mannitol 2-dehydrogenase; Short=M2DH; Short=MDH >gi|83774642|dbj|BAE64765.1| unnamed protein product [Aspergillus oryzae RIB40] >gi|220695994|gb|EED52336.1| mannitol dehydrogenase, putative [Aspergil…	70993079	XM_746295.1	738	0	Aspergillus fumigatus Af293 mannitol dehydrogenase (AFUA_4G14450), partial mRNA	--	--	--	--	Q2U100	2434	0	Mannitol 2-dehydrogenase OS=Aspergillus oryzae (strain ATCC 42149 / RIB 40) GN=AO090011000230 PE=3 SV=1	PF08125//PF01232	Mannitol dehydrogenase C-terminal domain//Mannitol dehydrogenase Rossmann domain	GO:0006000//GO:0055114//GO:0006013	fructose metabolic process//oxidation-reduction process//mannose metabolic process	GO:0050086//GO:0000166//GO:0016491//GO:0050662	mannitol 2-dehydrogenase activity//nucleotide binding//oxidoreductase activity//coenzyme binding	--	--	--	--
comp17064_c0	2.66121031158385	284.161896753379	-6.7385	1.8698e-62	3.7358e-60	572	121711795	XP_001273513.1	419	1.13591e-49	phosphoglycerate mutase family protein, putative [Aspergillus clavatus NRRL 1] >gi|119401664|gb|EAW12087.1| phosphoglycerate mutase family protein, putative [Aspergillus clavatus NRRL 1]	317031427	XM_001393350.2	134	3.54186e-62	Aspergillus niger CBS 513.88 cipC protein, mRNA	--	--	--	--	--	--	--	--	--	--	--	--	--	--	--	--	--	--
comp17067_c0	195.347221790858	764.65625694247	-1.9688	5.4988e-61	1.067e-58	2069	358365705	GAA82327.1	2305	0	monosaccharide transporter [Aspergillus kawachii IFO 4308]	317026759	XM_001399453.2	850	0	Aspergillus niger CBS 513.88 MFS monosaccharide transporter, mRNA	K08139	HXT	MFS transporter, SP family, sugar:H+ symporter	http://www.genome.jp/dbget-bin/www_bget?ko:K08139	P53387	1117	2.48595e-142	Hexose transporter 2 OS=Kluyveromyces lactis GN=KHT2 PE=3 SV=1	PF07690//PF00083	Major Facilitator Superfamily//Sugar (and other) transporter	GO:0055085	transmembrane transport	GO:0022857//GO:0022891	transmembrane transporter activity//substrate-specific transmembrane transporter activity	GO:0016021	integral to membrane	KOG0254	Predicted transporter (major facilitator superfamily)
comp17114_c0	54.5907736889769	211.477686915075	-1.9538	7.3444e-18	3.7733e-16	3777	350639518	EHA27872.1	1441	0	hypothetical protein ASPNIDRAFT_185646 [Aspergillus niger ATCC 1015]	367022045	XM_003660260.1	65	5.58842e-23	Myceliophthora thermophila ATCC 42464 hypothetical protein (MYCTH_2086155) mRNA, complete cds	--	--	--	--	Q46888	399	1.46947e-40	Uncharacterized oxidoreductase YgbJ OS=Escherichia coli (strain K12) GN=ygbJ PE=3 SV=1	PF03446//PF02826//PF01830//PF00646//PF02737//PF06814//PF03721	NAD binding domain of 6-phosphogluconate dehydrogenase//D-isomer specific 2-hydroxyacid dehydrogenase, NAD binding domain//Peptidase C7 family//F-box domain//3-hydroxyacyl-CoA dehydrogenase, NAD binding domain//Lung seven transmembrane receptor//UDP-glucose/GDP-mannose dehydrogenase family, NAD binding domain	GO:0006568//GO:0006631//GO:0006574//GO:0006633//GO:0055114//GO:0006573//GO:0006508//GO:0006552//GO:0006098//GO:0006554//GO:0018874//GO:0006550//GO:0019521	tryptophan metabolic process//fatty acid metabolic process//valine catabolic process//fatty acid biosynthetic process//oxidation-reduction process//valine metabolic process//proteolysis//leucine catabolic process//pentose-phosphate shunt//lysine catabolic process//benzoate metabolic process//isoleucine catabolic process//D-gluconate metabolic process	GO:0003857//GO:0004616//GO:0004197//GO:0000166//GO:0048037//GO:0016616//GO:0005515//GO:0050662//GO:0016491//GO:0051287//GO:0008442	3-hydroxyacyl-CoA dehydrogenase activity//phosphogluconate dehydrogenase (decarboxylating) activity//cysteine-type endopeptidase activity//nucleotide binding//cofactor binding//oxidoreductase activity, acting on the CH-OH group of donors, NAD or NADP as acceptor//protein binding//coenzyme binding//oxidoreductase activity//NAD binding//3-hydroxyisobutyrate dehydrogenase activity	GO:0016021	integral to membrane	KOG0409	Predicted dehydrogenase
comp17115_c0	53.0803570256455	187.558077628266	-1.8211	2.0821e-14	8.548e-13	587	336272216	XP_003350865.1	286	1.86029e-26	hypothetical protein SMAC_07671 [Sordaria macrospora k-hell] >gi|380089758|emb|CCC14931.1| unnamed protein product [Sordaria macrospora k-hell]	--	--	--	--	--	--	--	--	--	--	--	--	--	--	--	--	--	--	--	--	--	--	--
comp17116_c0	242.738342717955	632.1544205734	-1.3809	1.5862e-27	1.2224e-25	2922	391873734	EIT82742.1	2824	0	hypothetical protein Ao3042_00021 [Aspergillus oryzae 3.042]	85075755	XM_950727.1	59	9.33283e-20	Neurospora crassa OR74A hypothetical protein partial mRNA	--	--	--	--	P71717	146	6.29006e-08	Phenyloxazoline synthase MbtB OS=Mycobacterium tuberculosis GN=mbtB PE=1 SV=2	PF00501//PF00106//PF08290//PF01370	AMP-binding enzyme//short chain dehydrogenase//Hepatitis core protein, putative zinc finger//NAD dependent epimerase/dehydratase family	GO:0009405//GO:0044237//GO:0008152	pathogenesis//cellular metabolic process//metabolic process	GO:0003824//GO:0050662//GO:0016491//GO:0005198	catalytic activity//coenzyme binding//oxidoreductase activity//structural molecule activity	--	--	--	--
comp17117_c0	241.879562957947	496.747809644256	-1.0382	1.3213e-12	4.6895e-11	1616	67526769	XP_661446.1	960	1.2017e-124	hypothetical protein AN3842.2 [Aspergillus nidulans FGSC A4] >gi|40739917|gb|EAA59107.1| conserved hypothetical protein [Aspergillus nidulans FGSC A4] >gi|259481595|tpe|CBF75261.1| TPA: RAB GTPase Ypt5, putative (AFU_orthologue; AFUA_4G08040) [Aspergillus nidulans FGSC A4]	317038117	XM_001401578.2	303	1.17515e-155	Aspergillus niger CBS 513.88 GTP-binding protein ypt5, mRNA	K07889	RAB5C	Ras-related protein Rab-5C	http://www.genome.jp/dbget-bin/www_bget?ko:K07889	P36586	691	1.19712e-85	GTP-binding protein ypt5 OS=Schizosaccharomyces pombe (strain 972 / ATCC 24843) GN=ypt5 PE=1 SV=1	PF00009//PF08477//PF03193//PF01926//PF01386//PF04670//PF00071//PF00025	Elongation factor Tu GTP binding domain//Miro-like protein//Protein of unknown function, DUF258//50S ribosome-binding GTPase//Ribosomal L25p family//Gtr1/RagA G protein conserved region//Ras family//ADP-ribosylation factor family	GO:0015031//GO:0006412//GO:0042254//GO:0007264	protein transport//translation//ribosome biogenesis//small GTPase mediated signal transduction	GO:0008097//GO:0003924//GO:0003735//GO:0005525	5S rRNA binding//GTPase activity//structural constituent of ribosome//GTP binding	GO:0005737//GO:0005840//GO:0005622//GO:0005634	cytoplasm//ribosome//intracellular//nucleus	KOG0092	GTPase Rab5/YPT51 and related small G protein superfamily GTPases
comp17121_c0	186.663045222733	417.884110503955	-1.1627	1.4978e-13	5.6981e-12	1343	342865101	EGU71668.1	786	5.76088e-99	hypothetical protein FOXB_17821 [Fusarium oxysporum Fo5176]	--	--	--	--	--	--	--	--	--	--	--	--	--	--	--	--	--	--	--	--	--	--	--
comp17125_c0	176.596837407659	407.412570959948	-1.206	3.2381e-14	1.3095e-12	1758	115388193	XP_001211602.1	1293	2.4277e-172	conserved hypothetical protein [Aspergillus terreus NIH2624] >gi|114195686|gb|EAU37386.1| conserved hypothetical protein [Aspergillus terreus NIH2624]	317035450	XM_001397067.2	341	9.62368e-177	Aspergillus niger CBS 513.88 hypothetical protein, mRNA	--	--	--	--	O13994	141	2.11185e-08	Inositol phoshorylceramide synthase regulatory subunit kei1 OS=Schizosaccharomyces pombe (strain 972 / ATCC 24843) GN=kei1 PE=2 SV=1	--	--	--	--	--	--	--	--	--	--
comp17142_c0	60.5245534377787	125.545791599138	-1.0526	0.00029228	0.0032766	988	145230191	XP_001389404.1	360	1.5208e-39	NADH:ubiquinone oxidoreductase 6.6kD subunit [Aspergillus niger CBS 513.88] >gi|134055521|emb|CAK37167.1| hypothetical protein An01g09840 [Aspergillus niger] >gi|350638458|gb|EHA26814.1| hypothetical protein ASPNIDRAFT_196195 [Aspergillus niger ATCC 1015] >gi|358365423|dbj|GAA82045.1| hypothetical protein AKAW_00160 [Aspergillus kawachii IFO 4308]	317025602	XM_001389367.2	144	1.73252e-67	Aspergillus niger CBS 513.88 NADH:ubiquinone oxidoreductase 6.6kD subunit, mRNA	--	--	--	--	--	--	--	--	PF07225//PF00892//PF00432	NADH-ubiquinone oxidoreductase B15 subunit (NDUFB4)//EamA-like transporter family//Prenyltransferase and squalene oxidase repeat	GO:0006744//GO:0006814//GO:0015992//GO:0006120	ubiquinone biosynthetic process//sodium ion transport//proton transport//mitochondrial electron transport, NADH to ubiquinone	GO:0003824//GO:0008137	catalytic activity//NADH dehydrogenase (ubiquinone) activity	GO:0016020//GO:0005739	membrane//mitochondrion	--	--
comp17169_c0	60.0940846887293	139.471700743497	-1.2147	7.6935e-06	0.00011684	710	358375291	GAA91875.1	522	1.68938e-63	cupin domain protein [Aspergillus kawachii IFO 4308]	--	--	--	--	--	--	--	--	--	--	--	--	--	--	--	--	--	--	--	--	--	--	--
comp17179_c0	308.638900608148	753.591537451702	-1.2879	1.9795e-28	1.6011e-26	2885	2499017	Q00075.1	2397	0	RecName: Full=Alpha,alpha-trehalose-phosphate synthase [UDP-forming] 1; AltName: Full=Trehalose-6-phosphate synthase; AltName: Full=UDP-glucose-glucosephosphate glucosyltransferase >gi|551471|gb|AAA21861.1| trehalose-6-phosphate synthase subunit 1 [Aspergillus niger] >gi|350630125|gb|EHA18498.1| hypothetical protein ASPNIDRAFT_55704 [Aspergillus niger ATCC 1015]	121700163	XM_001268346.1	616	0	Aspergillus clavatus NRRL 1 alpha,alpha-trehalose-phosphate synthase subunit TPS1, putative (ACLA_086200), partial mRNA	K00697	otsA	trehalose 6-phosphate synthase	http://www.genome.jp/dbget-bin/www_bget?ko:K00697	Q00075	2397	0	Alpha,alpha-trehalose-phosphate synthase [UDP-forming] 1 OS=Aspergillus niger GN=tpsA PE=3 SV=1	PF00982	Glycosyltransferase family 20	GO:0005985//GO:0005982//GO:0005992	sucrose metabolic process//starch metabolic process//trehalose biosynthetic process	GO:0003824//GO:0003825	catalytic activity//alpha,alpha-trehalose-phosphate synthase (UDP-forming) activity	--	--	KOG1050	Trehalose-6-phosphate synthase component TPS1 and related subunits
comp17182_c0	102.096973980899	234.826971754866	-1.2017	9.5545e-09	2.2488e-07	867	121700230	XP_001268380.1	565	6.49789e-70	lipid transfer protein, putative [Aspergillus clavatus NRRL 1] >gi|119396522|gb|EAW06954.1| lipid transfer protein, putative [Aspergillus clavatus NRRL 1]	115390071	XM_001212541.1	172	4.11837e-83	Aspergillus terreus NIH2624 conserved hypothetical protein (ATEG_03363) partial mRNA	K12405	HSD17B4	3-hydroxyacyl-CoA dehydrogenase / 3a,7a,12a-trihydroxy-5b-cholest-24-enoyl-CoA hydratase	http://www.genome.jp/dbget-bin/www_bget?ko:K12405	P80547	340	1.44857e-37	Fatty acid-binding protein OS=Yarrowia lipolytica (strain CLIB 122 / E 150) GN=SCP2 PE=1 SV=4	PF02036	SCP-2 sterol transfer family	--	--	GO:0032934	sterol binding	--	--	KOG4170	2-enoyl-CoA hydratase/3-hydroxyacyl-CoA dehydrogenase/Peroxisomal 3-ketoacyl-CoA-thiolase, sterol-binding domain and related enzymes
comp17186_c0	216.242757459002	473.161996958311	-1.1297	2.6121e-14	1.0643e-12	1596	358373274	GAA89873.1	1540	0	succinyl-CoA synthetase alpha subunit [Aspergillus kawachii IFO 4308]	317036949	XM_001398359.2	664	0	Aspergillus niger CBS 513.88 succinyl-CoA ligase [GDP-forming] subunit alpha, mRNA	K01899	LSC1	succinyl-CoA synthetase alpha subunit	http://www.genome.jp/dbget-bin/www_bget?ko:K01899	Q9P727	1298	3.39249e-175	Probable succinyl-CoA ligase [ADP-forming] subunit alpha, mitochondrial OS=Neurospora crassa (strain ATCC 24698 / 74-OR23-1A / CBS 708.71 / DSM 1257 / FGSC 987) GN=8D4.130 PE=3 SV=1	PF02629//PF13380//PF00549	CoA binding domain//CoA binding domain//CoA-ligase	GO:0019643//GO:0006099//GO:0008152	reductive tricarboxylic acid cycle//tricarboxylic acid cycle//metabolic process	GO:0048037//GO:0004775//GO:0000166//GO:0003824//GO:0003878	cofactor binding//succinate-CoA ligase (ADP-forming) activity//nucleotide binding//catalytic activity//ATP citrate synthase activity	GO:0042709	succinate-CoA ligase complex	KOG1255	Succinyl-CoA synthetase, alpha subunit
comp17189_c0	206.713107182427	459.151575617237	-1.1513	1.842e-14	7.5969e-13	1930	358370608	GAA87219.1	244	2.39605e-21	hypothetical protein AKAW_05333 [Aspergillus kawachii IFO 4308]	--	--	--	--	--	--	--	--	--	--	--	--	--	--	--	--	--	--	--	--	--	--	--
comp17195_c0	21.8575272334804	82.3861037166235	-1.9143	1.2642e-07	2.5696e-06	304	--	--	--	--	--	--	--	--	--	--	--	--	--	--	--	--	--	--	PF00400	WD domain, G-beta repeat	--	--	GO:0005515	protein binding	--	--	--	--
comp17210_c0	84.9789184631438	173.436567927987	-1.0292	3.3543e-05	0.00045833	1157	358374519	GAA91110.1	726	1.7092e-92	NADH:ubiquinone oxidoreductase kD subunit [Aspergillus kawachii IFO 4308]	255954898	XM_002568156.1	148	1.21701e-69	Penicillium chrysogenum Wisconsin 54-1255 hypothetical protein (Pc21g11710) mRNA, complete cds	--	--	--	--	--	--	--	--	PF05821	NADH-ubiquinone oxidoreductase ASHI subunit (CI-ASHI or NDUFB8)	GO:0015992//GO:0006814//GO:0006744//GO:0006120//GO:0006118	proton transport//sodium ion transport//ubiquinone biosynthetic process//mitochondrial electron transport, NADH to ubiquinone//electron transport	GO:0003954//GO:0008137	NADH dehydrogenase activity//NADH dehydrogenase (ubiquinone) activity	GO:0005739	mitochondrion	--	--
comp17216_c0	144.964037378304	291.646807156847	-1.0085	1.4993e-07	3.027e-06	1352	317032140	XP_001394119.2	1452	0	aldehyde reductase 1 [Aspergillus niger CBS 513.88]	317032139	XM_001394082.2	619	0	Aspergillus niger CBS 513.88 aldehyde reductase 1 partial mRNA	--	--	--	--	P27800	799	2.99472e-101	Aldehyde reductase 1 OS=Sporobolomyces salmonicolor GN=ARI PE=1 SV=3	PF08447	PAS fold	--	--	GO:0005515	protein binding	--	--	KOG1577	Aldo/keto reductase family proteins
comp17220_c0	126.156113312693	438.18776712248	-1.7963	7.3302e-31	6.4825e-29	1770	430131750	AGA37276.1	1554	0	prenyltransferase [Penicillium fellutanum]	--	--	--	--	--	--	--	--	--	Q6X2E0	556	1.79716e-62	Tryptophan dimethylallyltransferase 1 OS=Claviceps purpurea GN=dmaW1 PE=3 SV=2	PF11991	Tryptophan dimethylallyltransferase	GO:0009820	alkaloid metabolic process	GO:0050364	tryptophan dimethylallyltransferase activity	--	--	--	--
comp17222_c0	34.9193947641611	131.711461296641	-1.9153	2.3242e-11	7.4279e-10	2277	430131702	AGA37266.1	1234	2.17071e-157	oxidoreductase [Malbranchea aurantiaca]	--	--	--	--	--	--	--	--	--	P08159	167	7.19322e-11	6-hydroxy-D-nicotine oxidase OS=Arthrobacter oxidans PE=1 SV=2	PF01565//PF08031//PF10461	FAD binding domain//Berberine and berberine like//Peptidase S68	GO:0006974//GO:0006040//GO:0006915//GO:0055114	response to DNA damage stimulus//amino sugar metabolic process//apoptotic process//oxidation-reduction process	GO:0016491//GO:0050660//GO:0008762	oxidoreductase activity//flavin adenine dinucleotide binding//UDP-N-acetylmuramate dehydrogenase activity	--	--	--	--
comp17225_c0	63.0778768448389	135.856811121711	-1.1069	6.6347e-05	0.00085015	631	317032161	XP_003188810.1	296	1.4431e-31	UQCRX/QCR9 like ubiquinol-cytochrome C reductase family protein [Aspergillus niger CBS 513.88]	--	--	--	--	--	--	--	--	--	Q6CJX2	149	1.37213e-11	Cytochrome b-c1 complex subunit 9 OS=Kluyveromyces lactis (strain ATCC 8585 / CBS 2359 / DSM 70799 / NBRC 1267 / NRRL Y-1140 / WM37) GN=QCR9 PE=3 SV=3	PF05365	Ubiquinol-cytochrome C reductase, UQCRX/QCR9 like	GO:0006122	mitochondrial electron transport, ubiquinol to cytochrome c	--	--	GO:0005740//GO:0005750	mitochondrial envelope//mitochondrial respiratory chain complex III	KOG3494	Ubiquinol cytochrome c oxidoreductase, subunit QCR9
comp17229_c0	63.4015375584099	362.764617978036	-2.5164	2.5792e-42	3.0919e-40	1354	115400225	XP_001215701.1	1291	1.45771e-174	conserved hypothetical protein [Aspergillus terreus NIH2624] >gi|114191367|gb|EAU33067.1| conserved hypothetical protein [Aspergillus terreus NIH2624]	115400224	XM_001215701.1	313	2.70702e-161	Aspergillus terreus NIH2624 conserved hypothetical protein (ATEG_06523) partial mRNA	--	--	--	--	Q5ZID0	409	3.40944e-44	NmrA-like family domain-containing protein 1 OS=Gallus gallus GN=NMRAL1 PE=2 SV=1	PF01073	3-beta hydroxysteroid dehydrogenase/isomerase family	GO:0055114//GO:0008210//GO:0008209//GO:0008207//GO:0006694	oxidation-reduction process//estrogen metabolic process//androgen metabolic process//C21-steroid hormone metabolic process//steroid biosynthetic process	GO:0016616//GO:0000166//GO:0003854	oxidoreductase activity, acting on the CH-OH group of donors, NAD or NADP as acceptor//nucleotide binding//3-beta-hydroxy-delta5-steroid dehydrogenase activity	--	--	--	--
comp17237_c0	125.868055277615	269.874551799168	-1.1004	2.3312e-08	5.214e-07	2454	317027261	XP_003188598.1	721	6.18005e-86	hypothetical protein ANI_1_1948024 [Aspergillus niger CBS 513.88] >gi|350635223|gb|EHA23585.1| hypothetical protein ASPNIDRAFT_197971 [Aspergillus niger ATCC 1015]	--	--	--	--	--	--	--	--	--	--	--	--	--	PF05450	Nicastrin	GO:0016485	protein processing	--	--	GO:0016021	integral to membrane	--	--
comp17238_c0	66.2785216790411	134.050163595693	-1.0162	0.00032742	0.0036165	962	317027880	XP_001400177.2	727	2.60345e-92	peroxidase [Aspergillus niger CBS 513.88] >gi|350634956|gb|EHA23318.1| hypothetical protein ASPNIDRAFT_52389 [Aspergillus niger ATCC 1015]	--	--	--	--	--	--	--	--	--	Q00668	202	9.48544e-17	Putative sterigmatocystin biosynthesis peroxidase stcC OS=Emericella nidulans (strain FGSC A4 / ATCC 38163 / CBS 112.46 / NRRL 194 / M139) GN=stcC PE=3 SV=2	PF01328	Peroxidase, family 2	GO:0006804//GO:0006979	peroxidase reaction//response to oxidative stress	GO:0004601	peroxidase activity	--	--	--	--
comp17239_c0	53.6917161512796	130.3295008472	-1.2794	4.9496e-06	7.8191e-05	698	--	--	--	--	--	--	--	--	--	--	--	--	--	--	--	--	--	--	--	--	--	--	--	--	--	--	--	--
comp17249_c0	95.8395335185266	345.593759393742	-1.8504	6.9789e-26	4.9931e-24	1781	317139061	XP_001817248.2	1428	0	ATP phosphoribosyltransferase [Aspergillus oryzae RIB40] >gi|391864597|gb|EIT73892.1| ATP phosphoribosyltransferase [Aspergillus oryzae 3.042]	317034257	XM_001396210.2	476	0	Aspergillus niger CBS 513.88 ATP phosphoribosyltransferase, mRNA	K00765	E2.4.2.17, hisG	ATP phosphoribosyltransferase	http://www.genome.jp/dbget-bin/www_bget?ko:K00765	Q99145	956	2.90654e-123	ATP phosphoribosyltransferase OS=Yarrowia lipolytica (strain CLIB 122 / E 150) GN=HIS1 PE=3 SV=1	PF08029//PF01634//PF09453	HisG, C-terminal domain//ATP phosphoribosyltransferase//HIRA B motif	GO:0006547//GO:0016568//GO:0000105//GO:0006355	histidine metabolic process//chromatin modification//histidine biosynthetic process//regulation of transcription, DNA-dependent	GO:0003682//GO:0000287//GO:0003879	chromatin binding//magnesium ion binding//ATP phosphoribosyltransferase activity	GO:0005737//GO:0005634//GO:0000785	cytoplasm//nucleus//chromatin	KOG2831	ATP phosphoribosyltransferase
comp17251_c0	29.3092757289303	204.887861664245	-2.8054	4.1022e-28	3.2165e-26	850	--	--	--	--	--	--	--	--	--	--	--	--	--	--	--	--	--	--	--	--	--	--	--	--	--	--	--	--
comp17254_c0	121.146205089629	392.370462991042	-1.6955	2.722e-25	1.9021e-23	1258	430131744	AGA37270.1	1273	1.11725e-171	2OG-Fe(II)-oxygenase [Penicillium fellutanum]	--	--	--	--	--	--	--	--	--	Q9ZWQ9	207	1.00638e-16	Flavonol synthase/flavanone 3-hydroxylase OS=Citrus unshiu GN=FLS PE=1 SV=1	PF03171	2OG-Fe(II) oxygenase superfamily	GO:0055114	oxidation-reduction process	GO:0016491//GO:0016706	oxidoreductase activity//oxidoreductase activity, acting on paired donors, with incorporation or reduction of molecular oxygen, 2-oxoglutarate as one donor, and incorporation of one atom each of oxygen into both donors	--	--	KOG0143	Iron/ascorbate family oxidoreductases
comp17255_c0	68.4459695909216	174.544793903788	-1.3506	2.3255e-08	5.2054e-07	1142	430131745	AGA37271.1	455	5.46527e-50	pyrroline-5-carboxylate reductase [Penicillium fellutanum]	--	--	--	--	--	--	--	--	--	Q12641	188	2.46367e-14	Pyrroline-5-carboxylate reductase OS=Neurospora crassa (strain ATCC 24698 / 74-OR23-1A / CBS 708.71 / DSM 1257 / FGSC 987) GN=pro-1 PE=3 SV=2	PF02826	D-isomer specific 2-hydroxyacid dehydrogenase, NAD binding domain	GO:0055114	oxidation-reduction process	GO:0016616//GO:0048037	oxidoreductase activity, acting on the CH-OH group of donors, NAD or NADP as acceptor//cofactor binding	--	--	KOG3124	Pyrroline-5-carboxylate reductase
comp17261_c0	204.587375540295	535.084455558225	-1.387	9.5989e-24	6.194e-22	2779	358368476	GAA85093.1	2577	0	phosphoglucose isomerase [Aspergillus kawachii IFO 4308]	317036224	XM_001397813.2	1102	0	Aspergillus niger CBS 513.88 glucose-6-phosphate isomerase, mRNA	--	--	--	--	Q9HGZ2	2567	0	Glucose-6-phosphate isomerase OS=Aspergillus oryzae (strain ATCC 42149 / RIB 40) GN=pgiA PE=2 SV=1	PF00342	Phosphoglucose isomerase	GO:0005985//GO:0006096//GO:0006098//GO:0005982//GO:0006094	sucrose metabolic process//glycolysis//pentose-phosphate shunt//starch metabolic process//gluconeogenesis	GO:0004347	glucose-6-phosphate isomerase activity	GO:0005737	cytoplasm	KOG2446	Glucose-6-phosphate isomerase
comp17265_c0	192.397593821181	400.410815190534	-1.0574	7.8818e-11	2.3754e-09	2075	358366447	GAA83068.1	2490	0	flavin-binding monooxygenase [Aspergillus kawachii IFO 4308]	317030625	XM_001392884.2	630	0	Aspergillus niger CBS 513.88 flavin-binding monooxygenase-like protein, mRNA	--	--	--	--	P17635	246	1.56621e-20	Dimethylaniline monooxygenase [N-oxide-forming] 2 OS=Oryctolagus cuniculus GN=FMO2 PE=1 SV=3	PF00743//PF13241//PF02737//PF07992//PF01266//PF03446//PF01134//PF00070	Flavin-binding monooxygenase-like//Putative NAD(P)-binding//3-hydroxyacyl-CoA dehydrogenase, NAD binding domain//Pyridine nucleotide-disulphide oxidoreductase//FAD dependent oxidoreductase//NAD binding domain of 6-phosphogluconate dehydrogenase//Glucose inhibited division protein A//Pyridine nucleotide-disulphide oxidoreductase	GO:0006631//GO:0006574//GO:0019354//GO:0006568//GO:0008033//GO:0006779//GO:0018874//GO:0006550//GO:0019521//GO:0055114//GO:0006633//GO:0006554//GO:0006098//GO:0006552	fatty acid metabolic process//valine catabolic process//siroheme biosynthetic process//tryptophan metabolic process//tRNA processing//porphyrin-containing compound biosynthetic process//benzoate metabolic process//isoleucine catabolic process//D-gluconate metabolic process//oxidation-reduction process//fatty acid biosynthetic process//lysine catabolic process//pentose-phosphate shunt//leucine cat…	GO:0004499//GO:0003857//GO:0004616//GO:0050660//GO:0050661//GO:0016491//GO:0043115	N,N-dimethylaniline monooxygenase activity//3-hydroxyacyl-CoA dehydrogenase activity//phosphogluconate dehydrogenase (decarboxylating) activity//flavin adenine dinucleotide binding//NADP binding//oxidoreductase activity//precorrin-2 dehydrogenase activity	GO:0031227	intrinsic to endoplasmic reticulum membrane	KOG1399	Flavin-containing monooxygenase
comp17276_c0	129.024466480962	368.606590016419	-1.5144	1.0926e-19	6.14e-18	1945	358368940	GAA85556.1	946	3.28213e-118	cyclin-dependent protein kinase regulator Pho80 [Aspergillus kawachii IFO 4308]	134076511	AM270150.1	354	0	Aspergillus niger contig An07c0330, genomic contig	K06654	PHO80	phosphate system cyclin PHO80	http://www.genome.jp/dbget-bin/www_bget?ko:K06654	Q06712	532	3.17972e-58	Nuc-1 negative regulatory protein preg OS=Neurospora crassa (strain ATCC 24698 / 74-OR23-1A / CBS 708.71 / DSM 1257 / FGSC 987) GN=preg PE=1 SV=1	PF08613	Cyclin	GO:0000079	regulation of cyclin-dependent protein serine/threonine kinase activity	GO:0019901//GO:0016301	protein kinase binding//kinase activity	--	--	KOG1674	Cyclin
comp17279_c0	26.0007439902044	382.922105702869	-3.8804	1.7441e-70	3.9867e-68	1680	407926008	EKG18979.1	645	3.4162e-78	hypothetical protein MPH_03669 [Macrophomina phaseolina MS6]	--	--	--	--	--	--	--	--	--	--	--	--	--	PF12800	4Fe-4S binding domain	--	--	GO:0051536	iron-sulfur cluster binding	--	--	--	--
comp17283_c0	176.682787308263	480.709627105253	-1.444	3.94e-23	2.5243e-21	1824	350638758	EHA27114.1	2126	0	Adenylosuccinate synthase [Aspergillus niger ATCC 1015]	317025777	XM_001389754.2	641	0	Aspergillus niger CBS 513.88 adenylosuccinate synthetase, mRNA	--	--	--	--	A2QB52	2121	0	Adenylosuccinate synthetase OS=Aspergillus niger (strain CBS 513.88 / FGSC A1513) GN=An01g13920 PE=3 SV=1	PF00709	Adenylosuccinate synthetase	GO:0006531//GO:0006144//GO:0006164//GO:0006522//GO:0044208	aspartate metabolic process//purine nucleobase metabolic process//purine nucleotide biosynthetic process//alanine metabolic process//'de novo' AMP biosynthetic process	GO:0005525//GO:0004019//GO:0000287	GTP binding//adenylosuccinate synthase activity//magnesium ion binding	GO:0005737	cytoplasm	KOG1355	Adenylosuccinate synthase
comp17295_c0	94.0777403676551	245.415446413826	-1.3833	1.1657e-11	3.8268e-10	1411	145236567	XP_001390931.1	895	1.76397e-116	ubiquitin-conjugating enzyme E2 15 [Aspergillus niger CBS 513.88] >gi|134075388|emb|CAK39178.1| unnamed protein product [Aspergillus niger] >gi|350630214|gb|EHA18587.1| hypothetical protein ASPNIDRAFT_55675 [Aspergillus niger ATCC 1015] >gi|358371421|dbj|GAA88029.1| ubiquitin conjugating enzyme [Aspergillus kawachii IFO 4308]	317029005	XM_001390894.2	308	1.69956e-158	Aspergillus niger CBS 513.88 ubiquitin-conjugating enzyme E2 15, mRNA	--	--	--	--	Q9Y818	519	1.59415e-61	Ubiquitin-conjugating enzyme E2 15 OS=Schizosaccharomyces pombe (strain 972 / ATCC 24843) GN=ubc15 PE=2 SV=1	PF01958//PF00179	Domain of unknown function DUF108//Ubiquitin-conjugating enzyme	GO:0055114//GO:0019363//GO:0006742	oxidation-reduction process//pyridine nucleotide biosynthetic process//NADP catabolic process	GO:0005524//GO:0016491//GO:0016881	ATP binding//oxidoreductase activity//acid-amino acid ligase activity	--	--	KOG0425	Ubiquitin-protein ligase
comp17300_c0	178.876487700244	538.044508536276	-1.5888	1.8129e-30	1.5774e-28	5104	145253096	XP_001398061.1	2662	0	endoplasmic oxidoreductin-1 [Aspergillus niger CBS 513.88] >gi|134083619|emb|CAL00534.1| unnamed protein product [Aspergillus niger]	119484561	XM_001262059.1	347	1.30669e-179	Neosartorya fischeri NRRL 181 oxidoreductin (NFIA_097920) partial mRNA	K10950	ERO1L	ERO1-like protein alpha	http://www.genome.jp/dbget-bin/www_bget?ko:K10950	Q7SEY9	1373	1.14918e-168	Endoplasmic oxidoreductin-1 OS=Neurospora crassa (strain ATCC 24698 / 74-OR23-1A / CBS 708.71 / DSM 1257 / FGSC 987) GN=ero-1 PE=3 SV=1	PF06936//PF04137//PF01443	Selenoprotein S (SelS)//Endoplasmic Reticulum Oxidoreductin 1 (ERO1)//Viral (Superfamily 1) RNA helicase	GO:0006886//GO:0055114	intracellular protein transport//oxidation-reduction process	GO:0008430//GO:0003756//GO:0050660//GO:0016671//GO:0005524	selenium binding//protein disulfide isomerase activity//flavin adenine dinucleotide binding//oxidoreductase activity, acting on a sulfur group of donors, disulfide as acceptor//ATP binding	GO:0030176//GO:0005789//GO:0005783	integral to endoplasmic reticulum membrane//endoplasmic reticulum membrane//endoplasmic reticulum	KOG2608	Endoplasmic reticulum membrane-associated oxidoreductin involved in disulfide bond formation
comp17304_c0	51.7497518698536	262.147266793798	-2.3408	3.2309e-28	2.5481e-26	848	--	--	--	--	--	--	--	--	--	--	--	--	--	--	--	--	--	--	PF05162	Ribosomal protein L41	GO:0042254//GO:0006412	ribosome biogenesis//translation	GO:0003735	structural constituent of ribosome	GO:0005840	ribosome	--	--
comp17306_c0	199.401971285872	423.614462659884	-1.0871	5.0952e-12	1.7287e-10	1858	145258049	XP_001401928.1	2467	0	NADH-ubiquinone oxidoreductase subunit [Aspergillus niger CBS 513.88] >gi|134074533|emb|CAK38826.1| mitochondrial proton-pumping NADH:ubiquinone reductase nuo51-Aspergillus niger >gi|350632382|gb|EHA20750.1| 51kDa subunit of NADH:ubiquinone reductase [Aspergillus niger ATCC 1015]	317038247	XM_001401891.2	984	0	Aspergillus niger CBS 513.88 NADH-ubiquinone oxidoreductase subunit, mRNA	K03942	NDUFV1	NADH dehydrogenase (ubiquinone) flavoprotein 1	http://www.genome.jp/dbget-bin/www_bget?ko:K03942	Q92406	2452	0	NADH-ubiquinone oxidoreductase 51 kDa subunit, mitochondrial OS=Aspergillus niger GN=NUO51 PE=3 SV=1	PF10589//PF01512	NADH-ubiquinone oxidoreductase-F iron-sulfur binding region//Respiratory-chain NADH dehydrogenase 51 Kd subunit	GO:0006814//GO:0015992//GO:0006744//GO:0006120//GO:0055114	sodium ion transport//proton transport//ubiquinone biosynthetic process//mitochondrial electron transport, NADH to ubiquinone//oxidation-reduction process	GO:0051539//GO:0051287//GO:0016651//GO:0010181//GO:0008137	4 iron, 4 sulfur cluster binding//NAD binding//oxidoreductase activity, acting on NAD(P)H//FMN binding//NADH dehydrogenase (ubiquinone) activity	--	--	KOG2658	NADH:ubiquinone oxidoreductase, NDUFV1/51kDa subunit
comp17318_c0	60.3087796287314	197.243494285842	-1.7095	1.1603e-13	4.4582e-12	788	--	--	--	--	--	--	--	--	--	--	--	--	--	--	--	--	--	--	PF06357	Omega-atracotoxin	GO:0009405//GO:0006810//GO:0006952	pathogenesis//transport//defense response	GO:0019855	calcium channel inhibitor activity	GO:0005576	extracellular region	--	--
comp17327_c0	87.1006942521093	174.764844529199	-1.0047	5.1759e-05	0.00068035	1015	317036914	XP_001398322.2	859	7.35478e-112	short chain oxidoreductase (CsgA) [Aspergillus niger CBS 513.88]	--	--	--	--	--	--	--	--	--	P21158	235	6.14145e-22	C-factor OS=Myxococcus xanthus GN=csgA PE=1 SV=1	PF01370//PF09260//PF00106	NAD dependent epimerase/dehydratase family//Domain of unknown function (DUF1966)//short chain dehydrogenase	GO:0005985//GO:0008152//GO:0016052//GO:0044237//GO:0005982	sucrose metabolic process//metabolic process//carbohydrate catabolic process//cellular metabolic process//starch metabolic process	GO:0005509//GO:0003824//GO:0004556//GO:0050662//GO:0016491	calcium ion binding//catalytic activity//alpha-amylase activity//coenzyme binding//oxidoreductase activity	--	--	KOG1611	Predicted short chain-type dehydrogenase
comp17336_c0	117.7779759304	245.288943880378	-1.0584	3.4868e-07	6.6701e-06	1541	145256411	XP_001401376.1	903	7.21782e-117	protein MSF1 [Aspergillus niger CBS 513.88] >gi|134058277|emb|CAK38468.1| unnamed protein product [Aspergillus niger] >gi|350631958|gb|EHA20326.1| hypothetical protein ASPNIDRAFT_190964 [Aspergillus niger ATCC 1015]	--	--	--	--	--	--	--	--	--	P35200	429	2.83608e-47	Protein UPS2, mitochondrial OS=Saccharomyces cerevisiae (strain ATCC 204508 / S288c) GN=UPS2 PE=1 SV=1	--	--	--	--	--	--	--	--	KOG3336	Predicted member of the intramitochondrial sorting protein family
comp17343_c0	117.625495772006	586.574707334615	-2.3181	3.5281e-60	6.6548e-58	2289	358368866	GAA85482.1	2356	0	alpha, alpha-trehalose-phosphate synthase (UDP-forming) 2 (trehalose-6-phosphate UDP-glucose phosphate glucosyltransferase) (TpsB) [Aspergillus kawachii IFO 4308]	317029596	XM_001391908.2	679	0	Aspergillus niger CBS 513.88 alpha,alpha-trehalose-phosphate synthase [UDP-forming] 1, mRNA	K00697	otsA	trehalose 6-phosphate synthase	http://www.genome.jp/dbget-bin/www_bget?ko:K00697	Q00217	2352	0	Alpha,alpha-trehalose-phosphate synthase [UDP-forming] 2 OS=Aspergillus niger GN=tpsB PE=3 SV=1	PF00982//PF00534	Glycosyltransferase family 20//Glycosyl transferases group 1	GO:0005992//GO:0005982//GO:0005985//GO:0009058	trehalose biosynthetic process//starch metabolic process//sucrose metabolic process//biosynthetic process	GO:0003824//GO:0003825	catalytic activity//alpha,alpha-trehalose-phosphate synthase (UDP-forming) activity	--	--	KOG1050	Trehalose-6-phosphate synthase component TPS1 and related subunits
comp17352_c0	9.02653767848036	444.938112394745	-5.6233	1.5305e-97	5.8145e-95	1710	317026561	XP_001389828.2	863	5.18358e-104	hypothetical protein ANI_1_3340014 [Aspergillus niger CBS 513.88]	--	--	--	--	--	--	--	--	--	Q10494	498	1.09301e-55	Uncharacterized oxidoreductase C26F1.07 OS=Schizosaccharomyces pombe (strain 972 / ATCC 24843) GN=SPAC26F1.07 PE=2 SV=1	--	--	--	--	--	--	--	--	KOG1577	Aldo/keto reductase family proteins
comp17354_c0	85.1353544747031	313.820362568114	-1.8821	2.7263e-24	1.8024e-22	1852	317025183	XP_001388611.2	1814	0	cysteine protease [Aspergillus niger CBS 513.88]	336276028	XM_003352720.1	83	2.67798e-33	Sordaria macrospora k-hell hypothetical protein (SMAC_01602), mRNA	--	--	--	--	Q13867	889	1.08102e-110	Bleomycin hydrolase OS=Homo sapiens GN=BLMH PE=1 SV=1	PF03051//PF00112	Peptidase C1-like family//Papain family cysteine protease	GO:0006508	proteolysis	GO:0008234//GO:0004197	cysteine-type peptidase activity//cysteine-type endopeptidase activity	--	--	--	--
comp17363_c0	87.7120533777435	247.53037742472	-1.4968	1.8756e-13	7.1055e-12	1697	358374523	GAA91114.1	897	7.41175e-115	adenine phosphoribosyltransferase 1 [Aspergillus kawachii IFO 4308]	317033230	XM_001395083.2	274	1.63227e-139	Aspergillus niger CBS 513.88 adenine phosphoribosyltransferase, mRNA	--	--	--	--	Q6CA53	584	6.53363e-70	Adenine phosphoribosyltransferase OS=Yarrowia lipolytica (strain CLIB 122 / E 150) GN=APT1 PE=3 SV=1	PF00156	Phosphoribosyl transferase domain	GO:0006168//GO:0009116//GO:0006144	adenine salvage//nucleoside metabolic process//purine nucleobase metabolic process	GO:0003999	adenine phosphoribosyltransferase activity	GO:0005737	cytoplasm	KOG1712	Adenine phosphoribosyl transferases
comp17366_c0	21.9729662213207	129.015575373733	-2.5537	2.2015e-16	1.0327e-14	1401	380487822	CCF37791.1	292	6.64293e-29	hypothetical protein CH063_09038 [Colletotrichum higginsianum]	--	--	--	--	--	--	--	--	--	--	--	--	--	--	--	--	--	--	--	--	--	--	--
comp17371_c0	48.1905628896177	117.679247502325	-1.288	1.2428e-05	0.00018238	573	212535398	XP_002147855.1	298	3.68864e-32	ribosome biogenesis protein nop10, putative [Talaromyces marneffei ATCC 18224] >gi|210070254|gb|EEA24344.1| ribosome biogenesis protein nop10, putative [Talaromyces marneffei ATCC 18224]	119498752	XM_001266133.1	90	1.02212e-37	Neosartorya fischeri NRRL 181 Nop10 family nucleolar RNA-binding protein (NFIA_038110) partial mRNA	--	--	--	--	Q6BQP3	235	5.3285e-24	H/ACA ribonucleoprotein complex subunit 3 OS=Debaryomyces hansenii (strain ATCC 36239 / CBS 767 / JCM 1990 / NBRC 0083 / IGC 2968) GN=NOP10 PE=3 SV=1	PF04135	Nucleolar RNA-binding protein, Nop10p family	GO:0001522//GO:0042254	pseudouridine synthesis//ribosome biogenesis	GO:0030515	snoRNA binding	GO:0072588	box H/ACA RNP complex	KOG3503	H/ACA snoRNP complex, subunit NOP10
comp17380_c0	240.764731611202	623.515573194649	-1.3728	7.094e-27	5.2685e-25	6473	67515545	XP_657658.1	2337	0	hypothetical protein AN0054.2 [Aspergillus nidulans FGSC A4] >gi|34558504|gb|AAP13094.2| adenylate-forming enzyme [Emericella nidulans] >gi|40746076|gb|EAA65232.1| hypothetical protein AN0054.2 [Aspergillus nidulans FGSC A4] >gi|259489758|tpe|CBF90294.1| TPA: Adenylate-forming enzymePutative uncharacterized protein ; [Source:UniProtKB/TrEMBL;Acc:Q870J3] [Aspergillus nidulans FGSC A4]	121713861	XM_001274541.1	199	3.10818e-97	Aspergillus clavatus NRRL 1 integral membrane protein TmpA (ACLA_015580), partial mRNA	--	--	--	--	Q54P78	543	1.03149e-56	Probable 4-coumarate--CoA ligase 2 OS=Dictyostelium discoideum GN=4cl2 PE=3 SV=1	PF00501//PF02535//PF08506	AMP-binding enzyme//ZIP Zinc transporter//Cse1	GO:0006886//GO:0055085//GO:0008152//GO:0030001	intracellular protein transport//transmembrane transport//metabolic process//metal ion transport	GO:0003824//GO:0046873	catalytic activity//metal ion transmembrane transporter activity	GO:0016020	membrane	KOG1176	Acyl-CoA synthetase
comp17382_c0	127.666170353009	584.149366745847	-2.194	2.1975e-55	3.6816e-53	4033	358369081	GAA85696.1	1583	0	glyoxalase family protein [Aspergillus kawachii IFO 4308]	121704713	XM_001270619.1	63	7.72364e-22	Aspergillus clavatus NRRL 1 glyoxalase family protein (ACLA_033970), partial mRNA	--	--	--	--	--	--	--	--	PF03490//PF05433	Variant-surface-glycoprotein phospholipase C//Glycine zipper 2TM domain	GO:0006650	glycerophospholipid metabolic process	GO:0047396	glycosylphosphatidylinositol diacylglycerol-lyase activity	GO:0019867	outer membrane	--	--
comp17384_c0	127.774057257533	697.838469212039	-2.4493	6.7703e-77	1.7559e-74	2139	392866003	EAS31863.2	1331	2.07807e-172	amino acid transporter [Coccidioides immitis RS]	--	--	--	--	--	--	--	--	--	P38680	170	2.72895e-11	N amino acid transport system protein OS=Neurospora crassa (strain ATCC 24698 / 74-OR23-1A / CBS 708.71 / DSM 1257 / FGSC 987) GN=mtr PE=3 SV=2	PF01398	JAB1/Mov34/MPN/PAD-1 ubiquitin protease	--	--	GO:0005515	protein binding	--	--	--	--
comp17392_c0	193.69403479054	494.844424886777	-1.3532	4.3138e-21	2.5573e-19	1933	212274383	NP_001130460.1	1870	0	uncharacterized protein LOC100191558 [Zea mays] >gi|194689184|gb|ACF78676.1| unknown [Zea mays]	317031672	XM_001393943.2	690	0	Aspergillus niger CBS 513.88 ubiquinol-cytochrome C reductase complex core protein 2, mRNA	K01412	E3.4.24.64	mitochondrial processing peptidase	http://www.genome.jp/dbget-bin/www_bget?ko:K01412	O60044	908	3.22046e-113	Cytochrome b-c1 complex subunit 2, mitochondrial OS=Neurospora crassa (strain ATCC 24698 / 74-OR23-1A / CBS 708.71 / DSM 1257 / FGSC 987) GN=qcr-2 PE=2 SV=2	PF08367	Peptidase M16C associated	GO:0006508	proteolysis	GO:0008270//GO:0004222//GO:0046872	zinc ion binding//metalloendopeptidase activity//metal ion binding	--	--	KOG2583	Ubiquinol cytochrome c reductase, subunit QCR2
comp17399_c0	47.7234125930302	145.420508955087	-1.6075	1.6579e-09	4.2752e-08	770	--	--	--	--	--	--	--	--	--	--	--	--	--	--	--	--	--	--	--	--	--	--	--	--	--	--	--	--
comp17405_c0	137.881262096325	282.770368885443	-1.0362	9.379e-08	1.9356e-06	1586	358369315	GAA85930.1	698	1.68358e-84	alpha-1,6-mannosyltransferase Och1 [Aspergillus kawachii IFO 4308]	--	--	--	--	--	--	--	--	--	Q9UTR6	182	4.95949e-13	Initiation-specific alpha-1,6-mannosyltransferase OS=Schizosaccharomyces pombe (strain 972 / ATCC 24843) GN=och1 PE=1 SV=2	PF12919	TcdA/TcdB catalytic glycosyltransferase domain	--	--	GO:0016757//GO:0016740	transferase activity, transferring glycosyl groups//transferase activity	--	--	--	--
comp17406_c0	64.0499378545971	137.075593933467	-1.0977	7.1989e-05	0.00091592	678	317038016	XP_003188654.1	418	4.69432e-49	YCII-related domain protein [Aspergillus niger CBS 513.88]	--	--	--	--	--	--	--	--	--	--	--	--	--	--	--	--	--	--	--	--	--	--	--
comp17429_c0	249.362958278724	547.479577743203	-1.1346	1.8432e-16	8.7071e-15	2685	169762694	XP_001727247.1	2541	0	importin subunit alpha-1 [Aspergillus oryzae RIB40] >gi|238488507|ref|XP_002375491.1| karyopherin alpha subunit, putative [Aspergillus flavus NRRL3357] >gi|83770275|dbj|BAE60408.1| unnamed protein product [Aspergillus oryzae RIB40] >gi|220697879|gb|EED54219.1| karyopherin alpha subunit, putative [Aspergillus flavus NRRL3357]	317136739	XM_001727195.2	984	0	Aspergillus oryzae RIB40 importin subunit alpha-1, mRNA	--	--	--	--	O14063	1703	0	Importin subunit alpha-1 OS=Schizosaccharomyces pombe (strain 972 / ATCC 24843) GN=cut15 PE=1 SV=1	PF01602//PF00514//PF02985//PF05531//PF03505//PF01749//PF10508//PF11698	Adaptin N terminal region//Armadillo/beta-catenin-like repeat//HEAT repeat//Nucleopolyhedrovirus P10 protein//Clostridium enterotoxin//Importin beta binding domain//Proteasome non-ATPase 26S subunit//V-ATPase subunit H	GO:0006606//GO:0016192//GO:0015031//GO:0009405//GO:0006886//GO:0015991	protein import into nucleus//vesicle-mediated transport//protein transport//pathogenesis//intracellular protein transport//ATP hydrolysis coupled proton transport	GO:0016820//GO:0005515//GO:0008565//GO:0044183	hydrolase activity, acting on acid anhydrides, catalyzing transmembrane movement of substances//protein binding//protein transporter activity//protein binding involved in protein folding	GO:0005576//GO:0005737//GO:0000221//GO:0019028//GO:0005634//GO:0030117	extracellular region//cytoplasm//vacuolar proton-transporting V-type ATPase, V1 domain//viral capsid//nucleus//membrane coat	KOG0166	Karyopherin (importin) alpha
comp17435_c0	129.248511619356	320.150804473049	-1.3086	2.3586e-13	8.8976e-12	4568	119172852	XP_001238971.1	3082	0	hypothetical protein CIMG_09993 [Coccidioides immitis RS] >gi|392869179|gb|EAS27661.2| hypothetical protein CIMG_09993 [Coccidioides immitis RS]	259486486	BN001307.1	617	0	TPA_reasm: Aspergillus nidulans FGSC A4 chromosome VII	--	--	--	--	--	--	--	--	PF05023//PF01284//PF13903	Phytochelatin synthase//Membrane-associating domain//PMP-22/EMP/MP20/Claudin tight junction	GO:0010038//GO:0046938	response to metal ion//phytochelatin biosynthetic process	GO:0016756//GO:0046872	glutathione gamma-glutamylcysteinyltransferase activity//metal ion binding	GO:0016021//GO:0016020	integral to membrane//membrane	--	--
comp17444_c0	141.506262088321	322.900374244186	-1.1902	2.729e-11	8.6194e-10	1927	358374658	GAA91248.1	1415	0	mitogen-activated protein kinase MAF1 [Aspergillus kawachii IFO 4308]	--	--	--	--	--	--	--	--	--	O14109	405	2.09538e-43	Repressor of RNA polymerase III transcription maf1 OS=Schizosaccharomyces pombe (strain 972 / ATCC 24843) GN=maf1 PE=1 SV=5	PF09174	Maf1 regulator	GO:0016310//GO:0016480	phosphorylation//negative regulation of transcription from RNA polymerase III promoter	GO:0016301	kinase activity	GO:0005634	nucleus	KOG3104	Mod5 protein sorting/negative effector of RNA Pol III synthesis
comp17446_c0	90.0941962296261	261.812938669683	-1.539	7.9249e-15	3.3716e-13	3692	358373486	GAA90084.1	2220	0	MFS transporter [Aspergillus kawachii IFO 4308]	--	--	--	--	--	--	--	--	--	P53389	385	4.4275e-37	Protein HOL1 OS=Saccharomyces cerevisiae (strain ATCC 204508 / S288c) GN=HOL1 PE=1 SV=1	PF00083//PF07690	Sugar (and other) transporter//Major Facilitator Superfamily	GO:0055085	transmembrane transport	GO:0022857	transmembrane transporter activity	GO:0016021	integral to membrane	--	--
comp17449_c0	33.8764880204323	93.0994863392832	-1.4585	1.0771e-05	0.00015971	2331	146322612	XP_752587.2	1358	1.21589e-179	conserved hypothetical protein [Aspergillus fumigatus Af293] >gi|129557754|gb|EAL90549.2| conserved hypothetical protein [Aspergillus fumigatus Af293]	261187763	XM_002620254.1	61	5.74258e-21	Ajellomyces dermatitidis SLH14081 conserved hypothetical protein, mRNA	--	--	--	--	P38256	259	3.0772e-23	Uncharacterized protein YBR096W OS=Saccharomyces cerevisiae (strain ATCC 204508 / S288c) GN=YBR096W PE=1 SV=1	PF07365	Alpha conotoxin precursor	GO:0007268//GO:0007165//GO:0009405	synaptic transmission//signal transduction//pathogenesis	GO:0030550	acetylcholine receptor inhibitor activity	GO:0005576	extracellular region	--	--
comp17456_c0	84.706324217714	251.001755769063	-1.5672	1.022e-14	4.2939e-13	1291	70999472	XP_754455.1	1625	0	homoserine dehydrogenase [Aspergillus fumigatus Af293] >gi|66852092|gb|EAL92417.1| homoserine dehydrogenase [Aspergillus fumigatus Af293] >gi|159127472|gb|EDP52587.1| homoserine dehydrogenase [Aspergillus fumigatus A1163]	115396477	XM_001213878.1	531	0	Aspergillus terreus NIH2624 homoserine dehydrogenase (ATEG_04700) partial mRNA	K12524	thrA	bifunctional aspartokinase / homoserine dehydrogenase 1	http://www.genome.jp/dbget-bin/www_bget?ko:K12524	Q5B998	1619	0	Homoserine dehydrogenase OS=Emericella nidulans (strain FGSC A4 / ATCC 38163 / CBS 112.46 / NRRL 194 / M139) GN=AN2882 PE=1 SV=1	PF00742//PF03447	Homoserine dehydrogenase//Homoserine dehydrogenase, NAD binding domain	GO:0006520//GO:0009085//GO:0006544//GO:0009088//GO:0009097//GO:0055114//GO:0006566//GO:0009086//GO:0006563	cellular amino acid metabolic process//lysine biosynthetic process//glycine metabolic process//threonine biosynthetic process//isoleucine biosynthetic process//oxidation-reduction process//threonine metabolic process//methionine biosynthetic process//L-serine metabolic process	GO:0016491//GO:0004412//GO:0050661//GO:0016740	oxidoreductase activity//homoserine dehydrogenase activity//NADP binding//transferase activity	--	--	KOG0455	Homoserine dehydrogenase
comp17463_c0	78.4701015132308	189.647495523169	-1.2731	4.2285e-08	9.2055e-07	872	169764835	XP_001816889.1	451	4.5775e-53	NADH-ubiquinone oxidoreductase [Aspergillus oryzae RIB40] >gi|238503898|ref|XP_002383181.1| conserved hypothetical protein [Aspergillus flavus NRRL3357] >gi|83764743|dbj|BAE54887.1| unnamed protein product [Aspergillus oryzae RIB40] >gi|220690652|gb|EED47001.1| conserved hypothetical protein [Aspergillus flavus NRRL3357] >gi|391863310|gb|EIT72621.1| NADH-ubiquinone oxidoreductase [Aspergillus ory…	--	--	--	--	--	--	--	--	--	--	--	--	--	--	--	--	--	--	--	--	--	--	--
comp17470_c0	57.5386035435786	143.618113615067	-1.3196	7.4501e-07	1.3478e-05	899	119489458	XP_001262893.1	386	8.6579e-44	DNA-directed RNA polymerases N/8 kDa subunit superfamily [Neosartorya fischeri NRRL 181] >gi|121709043|ref|XP_001272288.1| DNA-directed RNA polymerases N/8 kDa subunit superfamily [Aspergillus clavatus NRRL 1] >gi|119400437|gb|EAW10862.1| DNA-directed RNA polymerases N/8 kDa subunit superfamily [Aspergillus clavatus NRRL 1] >gi|119411051|gb|EAW20996.1| DNA-directed RNA polymerases N/8 kDa subunit…	--	--	--	--	--	--	--	--	--	O13877	256	4.40118e-26	DNA-directed RNA polymerases I, II, and III subunit RPABC5 OS=Schizosaccharomyces pombe (strain 972 / ATCC 24843) GN=rpb10 PE=1 SV=2	PF01194	RNA polymerases N / 8 kDa subunit	GO:0006351//GO:0006206//GO:0006144	transcription, DNA-dependent//pyrimidine nucleobase metabolic process//purine nucleobase metabolic process	GO:0008270//GO:0003677//GO:0003899	zinc ion binding//DNA binding//DNA-directed RNA polymerase activity	GO:0005730	nucleolus	KOG3497	DNA-directed RNA polymerase, subunit RPB10
comp17473_c0	0	54.6937424028423	-6.7733	2.6261e-13	9.8379e-12	201	--	--	--	--	--	387170633	CP003332.1	166	1.8186e-80	Bacillus amyloliquefaciens Y2, complete genome	--	--	--	--	--	--	--	--	--	--	--	--	--	--	--	--	--	--
comp17483_c0	6.43725196991229	435.4238462236	-6.0798	5.4756e-96	2.0232e-93	1228	121710946	XP_001273089.1	1172	6.72132e-157	amidohydrolase family protein [Aspergillus clavatus NRRL 1] >gi|119401239|gb|EAW11663.1| amidohydrolase family protein [Aspergillus clavatus NRRL 1]	--	--	--	--	--	--	--	--	--	P80402	140	3.69592e-08	2,3-dihydroxybenzoate decarboxylase OS=Aspergillus oryzae (strain ATCC 42149 / RIB 40) GN=AO090005000447 PE=1 SV=2	PF04909	Amidohydrolase	GO:0008152	metabolic process	GO:0003824	catalytic activity	--	--	--	--
comp17488_c0	104.717546891779	226.914716658572	-1.1156	1.9808e-07	3.9171e-06	1096	358373509	GAA90107.1	1258	1.14845e-171	proteasome component Prs3 [Aspergillus kawachii IFO 4308]	115400893	XM_001216035.1	318	3.6236e-164	Aspergillus terreus NIH2624 proteasome component C5 (ATEG_07414) partial mRNA	K02732	PSMB1	20S proteasome subunit beta 6	http://www.genome.jp/dbget-bin/www_bget?ko:K02732	P23724	722	3.75141e-92	Proteasome subunit beta type-6 OS=Saccharomyces cerevisiae (strain ATCC 204508 / S288c) GN=PRE7 PE=1 SV=1	PF00227	Proteasome subunit	GO:0051603	proteolysis involved in cellular protein catabolic process	GO:0004298	threonine-type endopeptidase activity	GO:0005839	proteasome core complex	KOG0179	20S proteasome, regulatory subunit beta type PSMB1/PRE7
comp17493_c0	66.7427949915079	217.178805292266	-1.7022	8.6519e-15	3.6693e-13	1541	145256886	XP_001401548.1	1072	5.71976e-142	proteasome component PUP3 [Aspergillus niger CBS 513.88] >gi|134058458|emb|CAL00667.1| unnamed protein product [Aspergillus niger] >gi|358366039|dbj|GAA82660.1| proteasome component Pup3 [Aspergillus kawachii IFO 4308]	317038059	XM_001401511.2	396	0	Aspergillus niger CBS 513.88 proteasome component PUP3, mRNA	K02735	PSMB3	20S proteasome subunit beta 3	http://www.genome.jp/dbget-bin/www_bget?ko:K02735	P25451	813	2.88503e-104	Proteasome subunit beta type-3 OS=Saccharomyces cerevisiae (strain ATCC 204508 / S288c) GN=PUP3 PE=1 SV=1	PF00227	Proteasome subunit	GO:0051603	proteolysis involved in cellular protein catabolic process	GO:0004298	threonine-type endopeptidase activity	GO:0005839//GO:0005634//GO:0005737	proteasome core complex//nucleus//cytoplasm	KOG0180	20S proteasome, regulatory subunit beta type PSMB3/PUP3
comp17517_c0	27.2953868444884	111.996200915628	-2.0367	9.2541e-11	2.7551e-09	2531	238507285	XP_002384844.1	1792	0	1,3-beta-glucanosyltransferase, putative [Aspergillus flavus NRRL3357] >gi|220689557|gb|EED45908.1| 1,3-beta-glucanosyltransferase, putative [Aspergillus flavus NRRL3357] >gi|391866373|gb|EIT75645.1| 1,3-beta-glucanosyltransferase, putative [Aspergillus oryzae 3.042]	169617691	XM_001802208.1	137	3.52531e-63	Phaeosphaeria nodorum SN15 hypothetical protein partial mRNA	--	--	--	--	P0C956	1282	3.09916e-165	1,3-beta-glucanosyltransferase gel4 OS=Neosartorya fumigata (strain ATCC MYA-4609 / Af293 / CBS 101355 / FGSC A1100) GN=gel4 PE=3 SV=1	PF08493//PF01833//PF00150	Aflatoxin regulatory protein//IPT/TIG domain//Cellulase (glycosyl hydrolase family 5)	GO:0006355//GO:0045122//GO:0005975	regulation of transcription, DNA-dependent//aflatoxin biosynthetic process//carbohydrate metabolic process	GO:0043169//GO:0004553//GO:0005515//GO:0016740//GO:0003677	cation binding//hydrolase activity, hydrolyzing O-glycosyl compounds//protein binding//transferase activity//DNA binding	GO:0005634	nucleus	--	--
comp17523_c0	115.351599447662	263.954445843066	-1.1943	1.5056e-09	3.92e-08	1842	358372092	GAA88697.1	1483	0	NADH-cytochrome b5 reductase [Aspergillus kawachii IFO 4308]	317025297	XM_001388750.2	651	0	Aspergillus niger CBS 513.88 NADH-cytochrome b5 reductase 2, mRNA	K00326	E1.6.2.2	cytochrome-b5 reductase	http://www.genome.jp/dbget-bin/www_bget?ko:K00326	A2Q898	1479	0	NADH-cytochrome b5 reductase 2 OS=Aspergillus niger (strain CBS 513.88 / FGSC A1513) GN=mcr1 PE=3 SV=1	PF00175//PF08030//PF06221	Oxidoreductase NAD-binding domain//Ferric reductase NAD binding domain//Putative zinc finger motif, C2HC5-type	GO:0006355//GO:0055114	regulation of transcription, DNA-dependent//oxidation-reduction process	GO:0016491//GO:0008270	oxidoreductase activity//zinc ion binding	GO:0005634	nucleus	KOG0534	NADH-cytochrome b-5 reductase
comp17570_c0	3.34449404023376	194.191487785578	-5.8595	8.742e-44	1.107e-41	2786	358365761	GAA82383.1	3838	0	sialidase [Aspergillus kawachii IFO 4308]	317027499	XM_001399387.2	872	0	Aspergillus niger CBS 513.88 sialidase, mRNA	--	--	--	--	--	--	--	--	PF08241//PF01209//PF01135	Methyltransferase domain//ubiE/COQ5 methyltransferase family//Protein-L-isoaspartate(D-aspartate) O-methyltransferase (PCMT)	GO:0008152//GO:0006479//GO:0046500//GO:0006464	metabolic process//protein methylation//S-adenosylmethionine metabolic process//cellular protein modification process	GO:0004719//GO:0008168	protein-L-isoaspartate (D-aspartate) O-methyltransferase activity//methyltransferase activity	--	--	--	--
comp17612_c0	33.0133927842429	445.312304762594	-3.7537	1.6488e-79	4.36e-77	1677	350633349	EHA21714.1	1600	0	hypothetical protein ASPNIDRAFT_41367 [Aspergillus niger ATCC 1015]	83767101	AP007155.1	227	2.16119e-113	Aspergillus oryzae RIB40 DNA, SC003	--	--	--	--	P55790	250	1.23441e-21	Sterigmatocystin 8-O-methyltransferase OS=Aspergillus flavus GN=omtA PE=4 SV=1	PF08100//PF00891	Dimerisation domain//O-methyltransferase	GO:0032259	methylation	GO:0008171//GO:0046983	O-methyltransferase activity//protein dimerization activity	--	--	--	--
comp17627_c0	198.439979720536	412.993565082687	-1.0574	3.9902e-11	1.2414e-09	2603	350634335	EHA22697.1	3642	0	hypothetical protein ASPNIDRAFT_120463 [Aspergillus niger ATCC 1015]	317026687	XM_001399321.2	1159	0	Aspergillus niger CBS 513.88 tryptophan synthase, mRNA	K01694	TRP	tryptophan synthase	http://www.genome.jp/dbget-bin/www_bget?ko:K01694	P13228	2753	0	Tryptophan synthase OS=Neurospora crassa (strain ATCC 24698 / 74-OR23-1A / CBS 708.71 / DSM 1257 / FGSC 987) GN=trp-3 PE=1 SV=1	PF00290	Tryptophan synthase alpha chain	GO:0006568//GO:0000162//GO:0009094//GO:0006571	tryptophan metabolic process//tryptophan biosynthetic process//L-phenylalanine biosynthetic process//tyrosine biosynthetic process	GO:0004834	tryptophan synthase activity	--	--	KOG1395	Tryptophan synthase beta chain
comp17633_c0	32.0780133220227	81.5383241332169	-1.3459	0.00014213	0.0017077	445	317030453	XP_003188742.1	224	7.49177e-22	hypothetical protein ANI_1_710074 [Aspergillus niger CBS 513.88]	259488055	BN001308.1	54	8.04491e-18	TPA_reasm: Aspergillus nidulans FGSC A4 chromosome VIII	--	--	--	--	--	--	--	--	--	--	--	--	--	--	--	--	--	--
comp17654_c0	46.715029658749	113.585986955734	-1.2818	1.9385e-05	0.00027549	1807	306530887	A2QGS5.1	2041	0	RecName: Full=Arginine biosynthesis bifunctional protein ArgJ, mitochondrial; Includes: RecName: Full=Glutamate N-acetyltransferase; Short=GAT; AltName: Full=Ornithine acetyltransferase; Short=OATase; AltName: Full=Ornithine transacetylase; Includes: RecName: Full=Amino-acid acetyltransferase; AltName: Full=N-acetylglutamate synthase; Short=AGS; Contains: RecName: Full=Arginine biosynthesis bifun…	115433597	XM_001216936.1	560	0	Aspergillus terreus NIH2624 arginine biosynthesis bifunctional protein ARG7, mitochondrial precursor (ATEG_08315) partial mRNA	K00620	argJ	glutamate N-acetyltransferase / amino-acid N-acetyltransferase	http://www.genome.jp/dbget-bin/www_bget?ko:K00620	A2QGS5	2041	0	Arginine biosynthesis bifunctional protein ArgJ, mitochondrial OS=Aspergillus niger (strain CBS 513.88 / FGSC A1513) GN=An03g04330 PE=3 SV=1	PF01960	ArgJ family	GO:0000051//GO:0006526//GO:0006592//GO:0031505//GO:0042967	urea cycle intermediate metabolic process//arginine biosynthetic process//ornithine biosynthetic process//fungal-type cell wall organization//acyl-carrier-protein biosynthetic process	GO:0004358//GO:0004042	glutamate N-acetyltransferase activity//acetyl-CoA:L-glutamate N-acetyltransferase activity	GO:0005759	mitochondrial matrix	KOG2786	Putative glutamate/ornithine acetyltransferase
comp17660_c0	35.2070931762242	125.648375586347	-1.8355	2.9847e-10	8.3949e-09	848	--	--	--	--	--	--	--	--	--	--	--	--	--	--	--	--	--	--	--	--	--	--	--	--	--	--	--	--
comp17666_c0	0.0719246030157798	131.339395021791	-10.835	8.8025e-20	4.9775e-18	1347	--	--	--	--	--	449848517	CP004065.1	1347	0	Bacillus amyloliquefaciens IT-45, complete genome	K06342	cotX	spore coat protein X	http://www.genome.jp/dbget-bin/www_bget?ko:K06342	Q08313	581	6.67492e-71	Spore coat protein X OS=Bacillus subtilis (strain 168) GN=cotX PE=1 SV=1	PF06371//PF13184//PF07552	Diaphanous GTPase-binding Domain//NusA-like KH domain//Spore Coat Protein X and V domain	GO:0030036//GO:0030435	actin cytoskeleton organization//sporulation resulting in formation of a cellular spore	GO:0017048//GO:0003779//GO:0003723	Rho GTPase binding//actin binding//RNA binding	GO:0031160	spore wall	--	--
comp17669_c0	192.433556122689	470.453886000658	-1.2897	2.1327e-18	1.1324e-16	3247	358367883	GAA84501.1	2727	0	RNA binding protein (Arp) [Aspergillus kawachii IFO 4308]	317027138	XM_001400170.2	982	0	Aspergillus niger CBS 513.88 RNA binding protein (Arp), mRNA	--	--	--	--	O13801	960	1.55525e-114	Uncharacterized RNA-binding protein C17H9.04c OS=Schizosaccharomyces pombe (strain 972 / ATCC 24843) GN=SPAC17H9.04c PE=1 SV=1	PF00641//PF00076	Zn-finger in Ran binding protein and others//RNA recognition motif. (a.k.a. RRM, RBD, or RNP domain)	--	--	GO:0000166//GO:0003676//GO:0008270	nucleotide binding//nucleic acid binding//zinc ion binding	GO:0005622	intracellular	KOG4198	RNA-binding Ran Zn-finger protein and related proteins
comp17688_c0	192.568055130328	390.35067464186	-1.0194	7.553e-10	2.0373e-08	2850	358370480	GAA87091.1	3192	0	plasma membrane stress response protein [Aspergillus kawachii IFO 4308]	259483211	BN001304.1	95	8.84617e-40	TPA_reasm: Aspergillus nidulans FGSC A4 chromosome IV	--	--	--	--	O13621	615	1.19053e-66	Uncharacterized protein C691.05c OS=Schizosaccharomyces pombe (strain 972 / ATCC 24843) GN=pi030 PE=2 SV=1	--	--	--	--	--	--	--	--	KOG2513	Protein required for meiotic chromosome segregation
comp17708_c0	76.2041168952187	169.927982956158	-1.157	2.7961e-06	4.6184e-05	1478	358367885	GAA84503.1	1646	0	cysteine synthase (o-acetylserine (thiol)-lyase) (csase) [Aspergillus kawachii IFO 4308]	115437377	XM_001217794.1	425	0	Aspergillus terreus NIH2624 cysteine synthase (ATEG_09173) partial mRNA	K01738	cysK	cysteine synthase A	http://www.genome.jp/dbget-bin/www_bget?ko:K01738	P50867	1571	0	Cysteine synthase OS=Emericella nidulans (strain FGSC A4 / ATCC 38163 / CBS 112.46 / NRRL 194 / M139) GN=cysB PE=3 SV=2	--	--	GO:0006535	cysteine biosynthetic process from serine	GO:0016740//GO:0004124	transferase activity//cysteine synthase activity	GO:0009333	cysteine synthase complex	KOG1481	Cysteine synthase
comp17713_c0	4.13566467340734	115.094981461872	-4.7986	2.3376e-25	1.6462e-23	2154	358388265	EHK25859.1	1350	3.02146e-176	hypothetical protein TRIVIDRAFT_31634 [Trichoderma virens Gv29-8]	--	--	--	--	--	--	--	--	--	O74923	518	2.16847e-61	Uncharacterized transporter C757.13 OS=Schizosaccharomyces pombe (strain 972 / ATCC 24843) GN=SPCC757.13 PE=2 SV=1	PF07690//PF06373	Major Facilitator Superfamily//Cocaine and amphetamine regulated transcript protein (CART)	GO:0008343//GO:0007186//GO:0055085//GO:0032099//GO:0001678//GO:0000186//GO:0009267	adult feeding behavior//G-protein coupled receptor signaling pathway//transmembrane transport//negative regulation of appetite//cellular glucose homeostasis//activation of MAPKK activity//cellular response to starvation	--	--	GO:0005615//GO:0016021	extracellular space//integral to membrane	KOG2532	Permease of the major facilitator superfamily
comp17717_c0	75.6876982455654	157.171424961326	-1.0542	4.9129e-05	0.00064959	1296	145250153	XP_001396590.1	1275	3.26659e-173	proteasome subunit alpha type-1 [Aspergillus niger CBS 513.88] >gi|134082103|emb|CAK42220.1| unnamed protein product [Aspergillus niger] >gi|350636074|gb|EHA24434.1| hypothetical protein ASPNIDRAFT_53388 [Aspergillus niger ATCC 1015]	317035287	XM_001396553.2	447	0	Aspergillus niger CBS 513.88 proteasome subunit alpha type-1, mRNA	K02725	PSMA1	20S proteasome subunit alpha 6	http://www.genome.jp/dbget-bin/www_bget?ko:K02725	O14250	786	2.35814e-100	Probable proteasome subunit alpha type-6 OS=Schizosaccharomyces pombe (strain 972 / ATCC 24843) GN=SPAC6G10.04c PE=2 SV=1	PF10584//PF00227	Proteasome subunit A N-terminal signature//Proteasome subunit	GO:0051603//GO:0006511	proteolysis involved in cellular protein catabolic process//ubiquitin-dependent protein catabolic process	GO:0004298//GO:0004175	threonine-type endopeptidase activity//endopeptidase activity	GO:0005634//GO:0005839//GO:0019773//GO:0005737	nucleus//proteasome core complex//proteasome core complex, alpha-subunit complex//cytoplasm	KOG0863	20S proteasome, regulatory subunit alpha type PSMA1/PRE5
comp17733_c0	58.6789681243938	174.392778254349	-1.5714	1.0141e-10	2.9991e-09	1337	145238874	XP_001392084.1	1779	0	dimeric dihydrodiol dehydrogenase [Aspergillus niger CBS 513.88] >gi|134076585|emb|CAK45138.1| unnamed protein product [Aspergillus niger] >gi|350636000|gb|EHA24361.1| hypothetical protein ASPNIDRAFT_209244 [Aspergillus niger ATCC 1015]	317029676	XM_001392047.2	435	0	Aspergillus niger CBS 513.88 dimeric dihydrodiol dehydrogenase, mRNA	--	--	--	--	Q7JK39	408	1.09525e-43	Trans-1,2-dihydrobenzene-1,2-diol dehydrogenase OS=Macaca fuscata fuscata GN=DHDH PE=1 SV=1	PF02894//PF03447//PF01408	Oxidoreductase family, C-terminal alpha/beta domain//Homoserine dehydrogenase, NAD binding domain//Oxidoreductase family, NAD-binding Rossmann fold	GO:0008152//GO:0055114	metabolic process//oxidation-reduction process	GO:0016491//GO:0050661//GO:0047115//GO:0000166	oxidoreductase activity//NADP binding//trans-1,2-dihydrobenzene-1,2-diol dehydrogenase activity//nucleotide binding	--	--	KOG2741	Dimeric dihydrodiol dehydrogenase
comp17737_c0	77.4275543925171	196.292067668727	-1.3421	3.953e-09	9.809e-08	1512	350635791	EHA24152.1	1571	0	alcohol dehydrogenase [Aspergillus niger ATCC 1015]	--	--	--	--	--	--	--	--	--	P77316	377	1.67795e-38	Uncharacterized zinc-type alcohol dehydrogenase-like protein YbdR OS=Escherichia coli (strain K12) GN=ybdR PE=3 SV=1	PF02929//PF00107//PF08240	Beta galactosidase small chain//Zinc-binding dehydrogenase//Alcohol dehydrogenase GroES-like domain	GO:0006012//GO:0055114//GO:0006027//GO:0046486//GO:0006687//GO:0005975	galactose metabolic process//oxidation-reduction process//glycosaminoglycan catabolic process//glycerolipid metabolic process//glycosphingolipid metabolic process//carbohydrate metabolic process	GO:0004022//GO:0008270//GO:0016491//GO:0004565//GO:0000166//GO:0046872	alcohol dehydrogenase (NAD) activity//zinc ion binding//oxidoreductase activity//beta-galactosidase activity//nucleotide binding//metal ion binding	GO:0009341	beta-galactosidase complex	KOG0024	Sorbitol dehydrogenase
comp17742_c0	22.8000991560022	227.014111506281	-3.3157	4.6697e-37	4.8444e-35	1273	169778935	XP_001823932.1	1384	0	C-3 sterol dehydrogenase/C-4 decarboxylase family protein [Aspergillus oryzae RIB40] >gi|83772671|dbj|BAE62799.1| unnamed protein product [Aspergillus oryzae RIB40]	--	--	--	--	--	--	--	--	--	P53199	401	1.14789e-42	Sterol-4-alpha-carboxylate 3-dehydrogenase, decarboxylating OS=Saccharomyces cerevisiae (strain ATCC 204508 / S288c) GN=ERG26 PE=1 SV=1	PF01370//PF01073//PF00106//PF04321//PF02719	NAD dependent epimerase/dehydratase family//3-beta hydroxysteroid dehydrogenase/isomerase family//short chain dehydrogenase//RmlD substrate binding domain//Polysaccharide biosynthesis protein	GO:0006694//GO:0044237//GO:0008209//GO:0008210//GO:0009058//GO:0019872//GO:0030639//GO:0008207//GO:0008152//GO:0055114//GO:0009117//GO:0009225//GO:0045226	steroid biosynthetic process//cellular metabolic process//androgen metabolic process//estrogen metabolic process//biosynthetic process//streptomycin biosynthetic process//polyketide biosynthetic process//C21-steroid hormone metabolic process//metabolic process//oxidation-reduction process//nucleotide metabolic process//nucleotide-sugar metabolic process//extracellular polysaccharide biosynthetic …	GO:0000166//GO:0016616//GO:0050662//GO:0016491//GO:0008831//GO:0003824//GO:0003854	nucleotide binding//oxidoreductase activity, acting on the CH-OH group of donors, NAD or NADP as acceptor//coenzyme binding//oxidoreductase activity//dTDP-4-dehydrorhamnose reductase activity//catalytic activity//3-beta-hydroxy-delta5-steroid dehydrogenase activity	--	--	KOG1430	C-3 sterol dehydrogenase/3-beta-hydroxysteroid dehydrogenase and related dehydrogenases
comp17743_c0	2.30158729650495	36.5156472602067	-3.9878	3.0337e-08	6.7182e-07	462	--	--	--	--	--	--	--	--	--	--	--	--	--	--	--	--	--	--	--	--	--	--	--	--	--	--	--	--
comp17757_c0	55.202132814611	144.84380622907	-1.3917	1.5769e-07	3.167e-06	1140	115401134	XP_001216155.1	684	4.57661e-85	conserved hypothetical protein [Aspergillus terreus NIH2624] >gi|114190096|gb|EAU31796.1| conserved hypothetical protein [Aspergillus terreus NIH2624]	--	--	--	--	--	--	--	--	--	P78417	164	1.2069e-11	Glutathione S-transferase omega-1 OS=Homo sapiens GN=GSTO1 PE=1 SV=2	PF13417//PF02798//PF00462//PF13409	Glutathione S-transferase, N-terminal domain//Glutathione S-transferase, N-terminal domain//Glutaredoxin//Glutathione S-transferase, N-terminal domain	GO:0006118//GO:0045454	electron transport//cell redox homeostasis	GO:0015035//GO:0005515//GO:0009055	protein disulfide oxidoreductase activity//protein binding//electron carrier activity	--	--	KOG0406	Glutathione S-transferase
comp17783_c0	62.2507439101574	139.470106173747	-1.1638	1.9383e-05	0.00027549	1162	119467938	XP_001257775.1	1138	5.91664e-153	phosphomannomutase (Sec53), putative [Neosartorya fischeri NRRL 181] >gi|119405927|gb|EAW15878.1| phosphomannomutase (Sec53), putative [Neosartorya fischeri NRRL 181]	--	--	--	--	--	K01840	E5.4.2.8, manB	phosphomannomutase	http://www.genome.jp/dbget-bin/www_bget?ko:K01840	Q9UTJ2	845	4.23125e-110	Phosphomannomutase OS=Schizosaccharomyces pombe (strain 972 / ATCC 24843) GN=pmm1 PE=2 SV=1	PF03332	Eukaryotic phosphomannomutase	GO:0019307//GO:0006000//GO:0006013	mannose biosynthetic process//fructose metabolic process//mannose metabolic process	GO:0004615	phosphomannomutase activity	GO:0005737	cytoplasm	KOG3189	Phosphomannomutase
comp17790_c0	75.8092508246621	262.306723768733	-1.7908	4.9833e-19	2.7045e-17	1465	238054302	Q870G1.2	1754	0	RecName: Full=Saccharopine dehydrogenase [NAD(+), L-lysine-forming]; Short=SDH; AltName: Full=Lysine--2-oxoglutarate reductase >gi|259486190|tpe|CBF83833.1| TPA: Saccharopine dehydrogenase [NAD+, L-lysine-forming] (SDH)(EC 1.5.1.7)(Lysine--2-oxoglutarate reductase) [Source:UniProtKB/Swiss-Prot;Acc:Q870G1] [Aspergillus nidulans FGSC A4]	115396503	XM_001213891.1	497	0	Aspergillus terreus NIH2624 hypothetical protein (ATEG_04713) partial mRNA	K00290	LYS1	saccharopine dehydrogenase (NAD+, L-lysine forming)	http://www.genome.jp/dbget-bin/www_bget?ko:K00290	Q870G1	1754	0	Saccharopine dehydrogenase [NAD(+), L-lysine-forming] OS=Emericella nidulans (strain FGSC A4 / ATCC 38163 / CBS 112.46 / NRRL 194 / M139) GN=lysA PE=3 SV=2	--	--	GO:0055114//GO:0019878//GO:0006554//GO:0009085	oxidation-reduction process//lysine biosynthetic process via aminoadipic acid//lysine catabolic process//lysine biosynthetic process	GO:0000166//GO:0003729//GO:0004754	nucleotide binding//mRNA binding//saccharopine dehydrogenase (NAD+, L-lysine-forming) activity	--	--	KOG0172	Lysine-ketoglutarate reductase/saccharopine dehydrogenase
comp17798_c0	116.610639623454	261.349981919121	-1.1643	4.8952e-09	1.2003e-07	2905	358366232	GAA82853.1	1570	0	cytochrome c peroxidase Ccp1 [Aspergillus kawachii IFO 4308]	317038196	XM_001401736.2	518	0	Aspergillus niger CBS 513.88 cytochrome c peroxidase, mRNA	K00428	E1.11.1.5	cytochrome c peroxidase	http://www.genome.jp/dbget-bin/www_bget?ko:K00428	Q4WPF8	1548	0	Cytochrome c peroxidase, mitochondrial OS=Neosartorya fumigata (strain ATCC MYA-4609 / Af293 / CBS 101355 / FGSC A1100) GN=ccp1 PE=3 SV=1	PF00141	Peroxidase	GO:0006804//GO:0006979//GO:0055114	peroxidase reaction//response to oxidative stress//oxidation-reduction process	GO:0004601//GO:0020037	peroxidase activity//heme binding	--	--	--	--
comp17818_c0	75.4129462620451	260.071136980139	-1.786	8.4354e-19	4.5324e-17	1671	70999822	XP_754628.1	1357	0	phosphatidylinositol transporter [Aspergillus fumigatus Af293] >gi|66852265|gb|EAL92590.1| phosphatidylinositol transporter, putative [Aspergillus fumigatus Af293] >gi|159127642|gb|EDP52757.1| phosphatidylinositol transporter, putative [Aspergillus fumigatus A1163]	317036129	XM_001397634.2	466	0	Aspergillus niger CBS 513.88 sec14 cytosolic factor, mRNA	--	--	--	--	Q10137	926	2.43559e-119	Sec14 cytosolic factor OS=Schizosaccharomyces pombe (strain 972 / ATCC 24843) GN=sec14 PE=2 SV=1	--	--	GO:0006810	transport	GO:0005215	transporter activity	GO:0005634	nucleus	KOG1471	Phosphatidylinositol transfer protein SEC14 and related proteins
comp17820_c0	71.602021171254	180.851317262483	-1.3367	1.8329e-08	4.165e-07	1199	115384996	XP_001209045.1	855	4.23208e-110	conserved hypothetical protein [Aspergillus terreus NIH2624] >gi|114196737|gb|EAU38437.1| conserved hypothetical protein [Aspergillus terreus NIH2624]	--	--	--	--	--	--	--	--	--	--	--	--	--	PF13417//PF13409	Glutathione S-transferase, N-terminal domain//Glutathione S-transferase, N-terminal domain	--	--	GO:0005515	protein binding	--	--	--	--
comp17828_c0	79.0811010158499	169.237002731438	-1.0976	1.0311e-05	0.00015314	1245	159122725	EDP47846.1	855	8.04801e-109	NADP-dependent alcohol dehydrogenase [Aspergillus fumigatus A1163]	--	--	--	--	--	K12957	yjgB	uncharacterized zinc-type alcohol dehydrogenase-like protein	http://www.genome.jp/dbget-bin/www_bget?ko:K12957	P42328	421	8.28647e-46	Alcohol dehydrogenase OS=Geobacillus stearothermophilus PE=1 SV=1	PF02826//PF03446//PF00107//PF02737//PF08240	D-isomer specific 2-hydroxyacid dehydrogenase, NAD binding domain//NAD binding domain of 6-phosphogluconate dehydrogenase//Zinc-binding dehydrogenase//3-hydroxyacyl-CoA dehydrogenase, NAD binding domain//Alcohol dehydrogenase GroES-like domain	GO:0006568//GO:0006631//GO:0006574//GO:0006633//GO:0055114//GO:0006554//GO:0006098//GO:0006552//GO:0006550//GO:0018874//GO:0019521	tryptophan metabolic process//fatty acid metabolic process//valine catabolic process//fatty acid biosynthetic process//oxidation-reduction process//lysine catabolic process//pentose-phosphate shunt//leucine catabolic process//isoleucine catabolic process//benzoate metabolic process//D-gluconate metabolic process	GO:0003857//GO:0004616//GO:0016616//GO:0048037//GO:0043169//GO:0008270//GO:0016491	3-hydroxyacyl-CoA dehydrogenase activity//phosphogluconate dehydrogenase (decarboxylating) activity//oxidoreductase activity, acting on the CH-OH group of donors, NAD or NADP as acceptor//cofactor binding//cation binding//zinc ion binding//oxidoreductase activity	--	--	KOG0023	Alcohol dehydrogenase, class V
comp17860_c0	96.019345026066	215.054306862876	-1.1633	1.1435e-07	2.3366e-06	1826	358366718	GAA83338.1	1858	0	actin [Aspergillus kawachii IFO 4308]	317037216	XM_001398743.2	772	0	Aspergillus niger CBS 513.88 actin-related protein 2/3 complex subunit ARP3, mRNA	--	--	--	--	P78712	1734	0	Actin-related protein 3 OS=Neurospora crassa (strain ATCC 24698 / 74-OR23-1A / CBS 708.71 / DSM 1257 / FGSC 987) GN=arp-3 PE=2 SV=2	PF06723	MreB/Mbl protein	GO:0030833//GO:0000902	regulation of actin filament polymerization//cell morphogenesis	GO:0005524//GO:0003779	ATP binding//actin binding	GO:0005856	cytoskeleton	KOG0678	Actin-related protein Arp2/3 complex, subunit Arp3
comp17868_c0	119.358878704687	240.24850890267	-1.0092	1.8317e-06	3.1014e-05	2283	358368259	GAA84876.1	2500	0	threonine synthase [Aspergillus kawachii IFO 4308]	317036070	XM_001397528.2	891	0	Aspergillus niger CBS 513.88 threonine synthase, mRNA	K01733	thrC	threonine synthase	http://www.genome.jp/dbget-bin/www_bget?ko:K01733	Q42598	1399	0	Threonine synthase OS=Schizosaccharomyces pombe (strain 972 / ATCC 24843) GN=thrc PE=1 SV=1	--	--	GO:0006563//GO:0042816//GO:0009088//GO:0006544	L-serine metabolic process//vitamin B6 metabolic process//threonine biosynthetic process//glycine metabolic process	GO:0030170//GO:0004795	pyridoxal phosphate binding//threonine synthase activity	--	--	KOG2616	Pyridoxalphosphate-dependent enzyme/predicted threonine synthase
comp17876_c0	57.8633431261948	257.472519811942	-2.1537	1.0551e-24	7.1508e-23	2005	358376336	GAA92896.1	1639	0	peptidase family M28 [Aspergillus kawachii IFO 4308]	--	--	--	--	--	--	--	--	--	B2B3P6	538	6.32259e-60	Leucine aminopeptidase 1 OS=Podospora anserina (strain S / ATCC MYA-4624 / DSM 980 / FGSC 10383) GN=LAP1 PE=3 SV=1	PF01546//PF04389//PF03026	Peptidase family M20/M25/M40//Peptidase family M28//Influenza C virus M1 protein	GO:0006508//GO:0008152	proteolysis//metabolic process	GO:0008233//GO:0016787	peptidase activity//hydrolase activity	GO:0019028	viral capsid	--	--
comp17885_c0	54.7346228950084	199.852741919035	-1.8684	7.3032e-16	3.3163e-14	1133	294656721	XP_459029.2	881	1.10558e-113	DEHA2D12782p [Debaryomyces hansenii CBS767] >gi|199431687|emb|CAG87197.2| DEHA2D12782p [Debaryomyces hansenii CBS767]	--	--	--	--	--	--	--	--	--	--	--	--	--	--	--	--	--	--	--	--	--	--	--
comp17890_c0	60.2728173272235	145.887717891647	-1.2753	1.4667e-06	2.5262e-05	1165	317029086	XP_001390865.2	862	2.95456e-111	glutathione S-transferase [Aspergillus niger CBS 513.88]	--	--	--	--	--	--	--	--	--	F7E235	188	3.98742e-14	Failed axon connections homolog OS=Xenopus tropicalis GN=faxc PE=3 SV=1	PF13417	Glutathione S-transferase, N-terminal domain	--	--	GO:0005515	protein binding	--	--	KOG4244	Failed axon connections (fax) protein/glutathione S-transferase-like protein
comp17904_c0	59.555009789126	162.699266759087	-1.4499	7.2485e-09	1.7348e-07	1196	358367960	GAA84578.1	749	4.34695e-95	hypothetical HET-C protein [Aspergillus kawachii IFO 4308]	--	--	--	--	--	--	--	--	--	D3ZY60	286	1.07669e-26	Pleckstrin homology domain-containing family A member 8 OS=Rattus norvegicus GN=Plekha8 PE=3 SV=1	PF08718//PF13411//PF04810	Glycolipid transfer protein (GLTP)//MerR HTH family regulatory protein//Sec23/Sec24 zinc finger	GO:0046836//GO:0006886//GO:0006355//GO:0006888	glycolipid transport//intracellular protein transport//regulation of transcription, DNA-dependent//ER to Golgi vesicle-mediated transport	GO:0017089//GO:0003677//GO:0008270//GO:0051861	glycolipid transporter activity//DNA binding//zinc ion binding//glycolipid binding	GO:0030127//GO:0005737	COPII vesicle coat//cytoplasm	KOG3221	Glycolipid transfer protein
comp17918_c0	56.7125494779424	184.756950101901	-1.7039	7.9836e-13	2.8598e-11	1611	407916690	EKG10026.1	933	1.13567e-119	Glutathione S-transferase [Macrophomina phaseolina MS6]	410176054	AC253939.1	56	2.37281e-18	Aspergillus niger clone AXAS165-O19, complete sequence	--	--	--	--	--	--	--	--	PF13417//PF13409	Glutathione S-transferase, N-terminal domain//Glutathione S-transferase, N-terminal domain	--	--	GO:0005515	protein binding	--	--	--	--
comp17941_c0	55.4538689251662	163.549703958742	-1.5604	4.9833e-10	1.3702e-08	1500	317030222	XP_001392166.2	1697	0	hypothetical protein ANI_1_50074 [Aspergillus niger CBS 513.88]	115402058	XM_001217105.1	436	0	Aspergillus terreus NIH2624 MYG1 protein (ATEG_08520) partial mRNA	--	--	--	--	Q58DG1	693	5.28184e-84	UPF0160 protein MYG1, mitochondrial OS=Bos taurus PE=2 SV=1	--	--	--	--	--	--	--	--	KOG2948	Predicted metal-binding protein
comp17952_c0	72.8955851564928	261.456286569078	-1.8427	7.6637e-20	4.3518e-18	2321	358368862	GAA85478.1	2120	0	alpha-1,3-glucanase/mutanase [Aspergillus kawachii IFO 4308]	115390658	XM_001212834.1	295	4.75696e-151	Aspergillus terreus NIH2624 hypothetical protein (ATEG_03656) partial mRNA	--	--	--	--	O13716	600	1.12573e-67	Glucan endo-1,3-alpha-glucosidase agn1 OS=Schizosaccharomyces pombe (strain 972 / ATCC 24843) GN=agn1 PE=1 SV=2	--	--	--	--	--	--	--	--	--	--
comp17958_c0	6.0416666533255	35.8778193604651	-2.5701	1.3724e-05	0.0002001	1537	358366591	GAA83211.1	778	1.41301e-94	AMID-like mitochondrial oxidoreductase [Aspergillus kawachii IFO 4308]	--	--	--	--	--	--	--	--	--	A4WDR7	127	2.52688e-06	Nitric oxide reductase FlRd-NAD(+) reductase OS=Enterobacter sp. (strain 638) GN=norW PE=3 SV=1	PF00070//PF05834//PF07992//PF02254	Pyridine nucleotide-disulphide oxidoreductase//Lycopene cyclase protein//Pyridine nucleotide-disulphide oxidoreductase//TrkA-N domain	GO:0055114//GO:0016117//GO:0006813	oxidation-reduction process//carotenoid biosynthetic process//potassium ion transport	GO:0016705//GO:0016491//GO:0050660	oxidoreductase activity, acting on paired donors, with incorporation or reduction of molecular oxygen//oxidoreductase activity//flavin adenine dinucleotide binding	--	--	KOG1336	Monodehydroascorbate/ferredoxin reductase
comp17965_c0	16.1830356785505	88.9769920139533	-2.459	3.0403e-11	9.5577e-10	1036	358375943	GAA92517.1	457	1.93428e-52	similar to An02g00330 [Aspergillus kawachii IFO 4308]	--	--	--	--	--	--	--	--	--	--	--	--	--	--	--	--	--	--	--	--	--	--	--
comp17980_c0	71.7264507344713	206.714707073755	-1.5271	7.2602e-12	2.4327e-10	1765	317155498	XP_001825149.2	1155	2.9607e-150	ornithine decarboxylase [Aspergillus oryzae RIB40]	--	--	--	--	--	--	--	--	--	P08432	838	1.99341e-103	Ornithine decarboxylase OS=Saccharomyces cerevisiae (strain ATCC 204508 / S288c) GN=SPE1 PE=1 SV=1	PF00278//PF02784	Pyridoxal-dependent decarboxylase, C-terminal sheet domain//Pyridoxal-dependent decarboxylase, pyridoxal binding domain	--	--	GO:0003824	catalytic activity	--	--	KOG0622	Ornithine decarboxylase
comp18012_c0	73.0556173982029	148.184429853967	-1.0203	0.0001474	0.0017678	1239	317026042	XP_001388804.2	1511	0	NAD(P)H-dependent D-xylose reductase xyl1 [Aspergillus niger CBS 513.88]	317026041	XM_001388767.2	409	0	Aspergillus niger CBS 513.88 NAD(P)H-dependent D-xylose reductase xyl1, mRNA	--	--	--	--	Q9P8R5	1503	0	NAD(P)H-dependent D-xylose reductase xyl1 OS=Aspergillus niger GN=xyl1 PE=2 SV=1	--	--	--	--	--	--	--	--	KOG1577	Aldo/keto reductase family proteins
comp18028_c0	8.66691466340147	35.4526007606373	-2.0323	0.000274	0.0030949	1835	--	--	--	--	--	--	--	--	--	--	--	--	--	--	--	--	--	--	--	--	--	--	--	--	--	--	--	--
comp18029_c0	146.514012573294	387.108914341423	-1.4017	5.9524e-18	3.0876e-16	3012	121710956	XP_001273094.1	1746	0	C6 transcription factor, putative [Aspergillus clavatus NRRL 1] >gi|119401244|gb|EAW11668.1| C6 transcription factor, putative [Aspergillus clavatus NRRL 1]	--	--	--	--	--	--	--	--	--	P40467	132	2.40864e-06	Activator of stress genes 1 OS=Saccharomyces cerevisiae (strain ATCC 204508 / S288c) GN=ASG1 PE=1 SV=1	PF01166//PF00172//PF04508//PF04082	TSC-22/dip/bun family//Fungal Zn(2)-Cys(6) binuclear cluster domain//Viral A-type inclusion protein repeat//Fungal specific transcription factor domain	GO:0006351//GO:0006355//GO:0016032	transcription, DNA-dependent//regulation of transcription, DNA-dependent//viral process	GO:0003700//GO:0003677//GO:0000981//GO:0008270	sequence-specific DNA binding transcription factor activity//DNA binding//sequence-specific DNA binding RNA polymerase II transcription factor activity//zinc ion binding	GO:0005667//GO:0005634	transcription factor complex//nucleus	--	--
comp18042_c0	50.9945435381879	139.246334885588	-1.4492	8.8252e-08	1.8241e-06	1182	145247102	XP_001395800.1	704	1.1616e-88	hypothetical protein ANI_1_896104 [Aspergillus niger CBS 513.88] >gi|134080528|emb|CAK46375.1| unnamed protein product [Aspergillus niger] >gi|350637101|gb|EHA25459.1| hypothetical protein ASPNIDRAFT_53976 [Aspergillus niger ATCC 1015]	317033431	XM_001395763.2	290	1.43711e-148	Aspergillus niger CBS 513.88 hypothetical protein, mRNA	--	--	--	--	Q09896	329	3.3189e-35	Probable mitochondrial pyruvate carrier 1 OS=Schizosaccharomyces pombe (strain 972 / ATCC 24843) GN=SPAC24B11.09 PE=2 SV=1	PF03650	Uncharacterised protein family (UPF0041)	GO:0006850	mitochondrial pyruvate transport	--	--	GO:0005743	mitochondrial inner membrane	KOG1589	Uncharacterized conserved protein
comp18046_c0	239.579773776517	502.388865894221	-1.0683	1.7024e-13	6.4582e-12	4419	350633711	EHA22076.1	5629	0	hypothetical protein ASPNIDRAFT_53574 [Aspergillus niger ATCC 1015]	119480924	XM_001260490.1	1921	0	Neosartorya fischeri NRRL 181 carbamoyl-phosphate synthase, large subunit (NFIA_085480) partial mRNA	K11540	CAD	carbamoyl-phosphate synthase / aspartate carbamoyltransferase / dihydroorotase	http://www.genome.jp/dbget-bin/www_bget?ko:K11540	O94313	4070	0	Carbamoyl-phosphate synthase arginine-specific large chain OS=Schizosaccharomyces pombe (strain 972 / ATCC 24843) GN=arg4 PE=2 SV=1	PF00289//PF07478//PF02786	Carbamoyl-phosphate synthase L chain, N-terminal domain//D-ala D-ala ligase C-terminus//Carbamoyl-phosphate synthase L chain, ATP binding domain	GO:0046436//GO:0006807//GO:0008152//GO:0009252	D-alanine metabolic process//nitrogen compound metabolic process//metabolic process//peptidoglycan biosynthetic process	GO:0008716//GO:0003824//GO:0046872//GO:0005524	D-alanine-D-alanine ligase activity//catalytic activity//metal ion binding//ATP binding	--	--	KOG0370	Multifunctional pyrimidine synthesis protein CAD (includes carbamoyl-phophate synthetase, aspartate transcarbamylase, and glutamine amidotransferase)
comp18062_c0	69.0835811966565	204.90168126874	-1.5685	2.6419e-12	9.1475e-11	1548	238491808	XP_002377141.1	1744	0	diphosphomevalonate decarboxylase [Aspergillus flavus NRRL3357] >gi|220697554|gb|EED53895.1| diphosphomevalonate decarboxylase [Aspergillus flavus NRRL3357] >gi|391869300|gb|EIT78501.1| mevalonate pyrophosphate decarboxylase [Aspergillus oryzae 3.042]	317038040	XM_001401484.2	528	0	Aspergillus niger CBS 513.88 diphosphomevalonate decarboxylase, mRNA	--	--	--	--	O13963	952	2.76122e-122	Diphosphomevalonate decarboxylase OS=Schizosaccharomyces pombe (strain 972 / ATCC 24843) GN=mvd1 PE=2 SV=1	PF00288	GHMP kinases N terminal domain	GO:0006694//GO:0008299//GO:0016310	steroid biosynthetic process//isoprenoid biosynthetic process//phosphorylation	GO:0004163//GO:0005524	diphosphomevalonate decarboxylase activity//ATP binding	GO:0005737	cytoplasm	KOG2833	Mevalonate pyrophosphate decarboxylase
comp18084_c0	28.2663689852015	268.206631841343	-3.2462	1.4639e-42	1.7706e-40	1787	119497059	XP_001265298.1	1796	0	acid phosphatase PHOa [Neosartorya fischeri NRRL 181] >gi|119413460|gb|EAW23401.1| acid phosphatase PHOa [Neosartorya fischeri NRRL 181]	121703066	XM_001269797.1	365	0	Aspergillus clavatus NRRL 1 acid phosphatase PHOa (ACLA_031050), partial mRNA	--	--	--	--	Q8X176	1784	0	Acid phosphatase OS=Neosartorya fumigata (strain ATCC MYA-4609 / Af293 / CBS 101355 / FGSC A1100) GN=phoA PE=1 SV=1	PF04185	Phosphoesterase family	--	--	GO:0016788	hydrolase activity, acting on ester bonds	--	--	--	--
comp18110_c0	19.9590773368789	174.605387554263	-3.129	2.8812e-27	2.1892e-25	1549	121713432	XP_001274327.1	1209	2.36966e-161	fructose-bisphosphate aldolase, putative [Aspergillus clavatus NRRL 1] >gi|119402480|gb|EAW12901.1| fructose-bisphosphate aldolase, putative [Aspergillus clavatus NRRL 1]	115401247	XM_001216212.1	310	1.44551e-159	Aspergillus terreus NIH2624 conserved hypothetical protein (ATEG_07591) partial mRNA	--	--	--	--	P0CJ44	1035	4.1697e-136	Putative fructose-bisphosphate aldolase OS=Coccidioides immitis (strain RS) GN=CIMG_05755 PE=1 SV=1	PF01116	Fructose-bisphosphate aldolase class-II	GO:0005975	carbohydrate metabolic process	GO:0016832//GO:0008270	aldehyde-lyase activity//zinc ion binding	--	--	KOG4153	Fructose 1,6-bisphosphate aldolase
comp18121_c0	70.9514631369763	219.732242984231	-1.6308	5.9771e-14	2.3536e-12	1526	430131752	AGA37278.1	1774	0	FAD monooxygenase [Penicillium fellutanum]	--	--	--	--	--	--	--	--	--	P86491	223	2.6291e-18	6-hydroxynicotinate 3-monooxygenase OS=Pseudomonas fluorescens PE=1 SV=1	PF07992//PF01134//PF01266//PF00070	Pyridine nucleotide-disulphide oxidoreductase//Glucose inhibited division protein A//FAD dependent oxidoreductase//Pyridine nucleotide-disulphide oxidoreductase	GO:0055114//GO:0008033	oxidation-reduction process//tRNA processing	GO:0016491//GO:0050660	oxidoreductase activity//flavin adenine dinucleotide binding	--	--	--	--
comp18122_c0	13.9893352865692	161.21100165969	-3.5266	2.2705e-28	1.8173e-26	1185	115399946	XP_001215562.1	908	8.17528e-119	hypothetical protein ATEG_06384 [Aspergillus terreus NIH2624] >gi|114191228|gb|EAU32928.1| hypothetical protein ATEG_06384 [Aspergillus terreus NIH2624]	115399945	XM_001215562.1	191	1.55747e-93	Aspergillus terreus NIH2624 hypothetical protein (ATEG_06384) partial mRNA	--	--	--	--	O59827	446	8.57725e-51	Glutathione S-transferase 2 OS=Schizosaccharomyces pombe (strain 972 / ATCC 24843) GN=gst2 PE=2 SV=1	PF13409//PF02798//PF13417	Glutathione S-transferase, N-terminal domain//Glutathione S-transferase, N-terminal domain//Glutathione S-transferase, N-terminal domain	--	--	GO:0005515	protein binding	--	--	KOG0867	Glutathione S-transferase
comp18140_c0	72.5719244429218	151.430973863652	-1.0612	5.9413e-05	0.00077008	1932	83775259	BAE65381.1	1490	0	unnamed protein product [Aspergillus oryzae RIB40]	242814627	XM_002486361.1	235	8.91611e-118	Talaromyces stipitatus ATCC 10500 C-4 methyl sterol oxidase Erg25, putative, mRNA	--	--	--	--	Q9UUH4	948	2.14974e-121	Methylsterol monooxygenase OS=Schizosaccharomyces pombe (strain 972 / ATCC 24843) GN=erg25 PE=2 SV=1	PF04116	Fatty acid hydroxylase superfamily	GO:0006633//GO:0055114	fatty acid biosynthetic process//oxidation-reduction process	GO:0016491//GO:0005506	oxidoreductase activity//iron ion binding	GO:0016021	integral to membrane	KOG0873	C-4 sterol methyl oxidase
comp18174_c0	10.1054067237171	52.3550401037898	-2.3732	6.6533e-07	1.2167e-05	3149	350639296	EHA27650.1	1392	7.98245e-180	hypothetical protein ASPNIDRAFT_56545 [Aspergillus niger ATCC 1015]	--	--	--	--	--	--	--	--	--	P34724	1356	1.26348e-175	Acid phosphatase OS=Aspergillus niger GN=phoA PE=1 SV=1	PF07690//PF04185//PF03153//PF05353//PF02245	Major Facilitator Superfamily//Phosphoesterase family//Transcription factor IIA, alpha/beta subunit//Delta Atracotoxin//Methylpurine-DNA glycosylase (MPG)	GO:0055085//GO:0009405//GO:0006810//GO:0006284//GO:0006367	transmembrane transport//pathogenesis//transport//base-excision repair//transcription initiation from RNA polymerase II promoter	GO:0016788//GO:0019871//GO:0003905//GO:0003677	hydrolase activity, acting on ester bonds//sodium channel inhibitor activity//alkylbase DNA N-glycosylase activity//DNA binding	GO:0005576//GO:0005672//GO:0016021	extracellular region//transcription factor TFIIA complex//integral to membrane	--	--
comp18213_c0	93.3940970159901	203.306579996136	-1.1223	7.2124e-07	1.3092e-05	1976	317026335	XP_001389408.2	1937	0	hypothetical protein ANI_1_2942014 [Aspergillus niger CBS 513.88]	--	--	--	--	--	--	--	--	--	Q9UJX0	230	1.46366e-18	Oxidative stress-induced growth inhibitor 1 OS=Homo sapiens GN=OSGIN1 PE=2 SV=3	--	--	--	--	--	--	--	--	--	--
comp18220_c0	10.6448412463354	167.536128332127	-3.9762	2.0881e-32	1.9556e-30	1538	169769999	XP_001819469.1	1596	0	alcohol dehydrogenase [Aspergillus oryzae RIB40] >gi|83767328|dbj|BAE57467.1| unnamed protein product [Aspergillus oryzae RIB40] >gi|391864145|gb|EIT73443.1| alcohol dehydrogenase, class V [Aspergillus oryzae 3.042]	--	--	--	--	--	K13953	adhP	alcohol dehydrogenase, propanol-preferring	http://www.genome.jp/dbget-bin/www_bget?ko:K13953	O94038	578	1.92224e-67	Alcohol dehydrogenase 2 OS=Candida albicans (strain SC5314 / ATCC MYA-2876) GN=ADH2 PE=1 SV=1	PF00107//PF08240	Zinc-binding dehydrogenase//Alcohol dehydrogenase GroES-like domain	GO:0055114	oxidation-reduction process	GO:0016491//GO:0008270//GO:0046872//GO:0000166	oxidoreductase activity//zinc ion binding//metal ion binding//nucleotide binding	--	--	KOG0023	Alcohol dehydrogenase, class V
comp18222_c0	76.5619417952222	155.257941262101	-1.02	0.00010303	0.0012695	2099	145247634	XP_001396066.1	2168	0	MFS transporter [Aspergillus niger CBS 513.88] >gi|134080805|emb|CAL00919.1| unnamed protein product [Aspergillus niger]	145247633	XM_001396029.1	583	0	Aspergillus niger CBS 513.88 MFS transporter, mRNA	--	--	--	--	Q9US44	645	9.96203e-74	Uncharacterized transporter C1002.16c OS=Schizosaccharomyces pombe (strain 972 / ATCC 24843) GN=SPAC1002.16c PE=2 SV=1	PF07690	Major Facilitator Superfamily	GO:0055085	transmembrane transport	--	--	GO:0016021	integral to membrane	KOG2533	Permease of the major facilitator superfamily
comp18238_c0	12.8378223922865	193.740224546511	-3.9157	8.6501e-37	8.9053e-35	1395	327303932	XP_003236658.1	926	1.69377e-118	hypothetical protein TERG_03704 [Trichophyton rubrum CBS 118892] >gi|326462000|gb|EGD87453.1| hypothetical protein TERG_03704 [Trichophyton rubrum CBS 118892]	--	--	--	--	--	--	--	--	--	--	--	--	--	PF02477	Nucleocapsid N protein	--	--	--	--	GO:0019013	viral nucleocapsid	--	--
comp18253_c0	0.359623015078899	32.794984511714	-6.5108	1.2942e-08	2.9939e-07	2406	358372073	GAA88678.1	2831	0	urea transporter [Aspergillus kawachii IFO 4308]	145229000	XM_001388772.1	873	0	Aspergillus niger CBS 513.88 urea active transporter 1, mRNA	--	--	--	--	O94469	1697	0	Probable urea active transporter 1 OS=Schizosaccharomyces pombe (strain 972 / ATCC 24843) GN=dur3-1 PE=2 SV=1	PF00474	Sodium:solute symporter family	GO:0055085//GO:0006810	transmembrane transport//transport	GO:0005215	transporter activity	GO:0016020//GO:0016021	membrane//integral to membrane	KOG2348	Urea transporter
comp18257_c0	62.2029140491519	143.51127744186	-1.2061	6.6778e-06	0.00010287	1410	145253475	XP_001398250.1	1597	0	NAD binding Rossmann fold oxidoreductase [Aspergillus niger CBS 513.88] >gi|134083816|emb|CAK47149.1| unnamed protein product [Aspergillus niger] >gi|350633939|gb|EHA22303.1| hypothetical protein ASPNIDRAFT_54874 [Aspergillus niger ATCC 1015]	--	--	--	--	--	K16044	iolW	scyllo-inositol dehydrogenase (NADP+)	http://www.genome.jp/dbget-bin/www_bget?ko:K16044	O42896	606	9.72848e-72	Uncharacterized oxidoreductase C115.03 OS=Schizosaccharomyces pombe (strain 972 / ATCC 24843) GN=SPBC115.03 PE=2 SV=1	PF02894//PF01118//PF01113//PF03447//PF01408//PF03435//PF02629	Oxidoreductase family, C-terminal alpha/beta domain//Semialdehyde dehydrogenase, NAD binding domain//Dihydrodipicolinate reductase, N-terminus//Homoserine dehydrogenase, NAD binding domain//Oxidoreductase family, NAD-binding Rossmann fold//Saccharopine dehydrogenase//CoA binding domain	GO:0009085//GO:0008152//GO:0055114//GO:0009089	lysine biosynthetic process//metabolic process//oxidation-reduction process//lysine biosynthetic process via diaminopimelate	GO:0016491//GO:0016620//GO:0050661//GO:0008839//GO:0051287//GO:0048037//GO:0000166	oxidoreductase activity//oxidoreductase activity, acting on the aldehyde or oxo group of donors, NAD or NADP as acceptor//NADP binding//4-hydroxy-tetrahydrodipicolinate reductase//NAD binding//cofactor binding//nucleotide binding	--	--	KOG2742	Predicted oxidoreductase
comp18268_c0	34.0192583574186	177.528765428079	-2.3836	4.1915e-20	2.4209e-18	1449	145252540	XP_001397783.1	1694	0	NAD-binding Rossmann fold oxidoreductase family protein [Aspergillus niger CBS 513.88] >gi|134083335|emb|CAK42902.1| unnamed protein product [Aspergillus niger] >gi|350633694|gb|EHA22059.1| hypothetical protein ASPNIDRAFT_41014 [Aspergillus niger ATCC 1015]	317036200	XM_001397746.2	543	0	Aspergillus niger CBS 513.88 NAD-binding Rossmann fold oxidoreductase family protein, mRNA	--	--	--	--	O05389	406	4.07239e-43	Uncharacterized oxidoreductase YrbE OS=Bacillus subtilis (strain 168) GN=yrbE PE=3 SV=2	PF02894//PF01408	Oxidoreductase family, C-terminal alpha/beta domain//Oxidoreductase family, NAD-binding Rossmann fold	GO:0008152//GO:0055114	metabolic process//oxidation-reduction process	GO:0016491//GO:0000166	oxidoreductase activity//nucleotide binding	--	--	KOG2741	Dimeric dihydrodiol dehydrogenase
comp18291_c0	55.3100197191347	123.047632325151	-1.1536	7.0639e-05	0.00090088	4249	358370075	GAA86687.1	3089	0	C6 transcription factor [Aspergillus kawachii IFO 4308]	--	--	--	--	--	K00059	fabG	3-oxoacyl-	http://www.genome.jp/dbget-bin/www_bget?ko:K00059	O67610	321	8.75394e-31	3-oxoacyl-[acyl-carrier-protein] reductase FabG OS=Aquifex aeolicus (strain VF5) GN=fabG PE=1 SV=1	PF02719//PF04082//PF12242//PF04321//PF00106//PF00172//PF01370//PF01073	Polysaccharide biosynthesis protein//Fungal specific transcription factor domain//NAD(P)H binding domain of trans-2-enoyl-CoA reductase//RmlD substrate binding domain//short chain dehydrogenase//Fungal Zn(2)-Cys(6) binuclear cluster domain//NAD dependent epimerase/dehydratase family//3-beta hydroxysteroid dehydrogenase/isomerase family	GO:0008210//GO:0006357//GO:0009058//GO:0008209//GO:0044237//GO:0006694//GO:0030639//GO:0019872//GO:0006351//GO:0055114//GO:0008152//GO:0006355//GO:0008207//GO:0009225//GO:0045226//GO:0009117	estrogen metabolic process//regulation of transcription from RNA polymerase II promoter//biosynthetic process//androgen metabolic process//cellular metabolic process//steroid biosynthetic process//polyketide biosynthetic process//streptomycin biosynthetic process//transcription, DNA-dependent//oxidation-reduction process//metabolic process//regulation of transcription, DNA-dependent//C21-steroid …	GO:0000981//GO:0016616//GO:0003677//GO:0046872//GO:0008831//GO:0050662//GO:0016491//GO:0008270//GO:0003854//GO:0003824	sequence-specific DNA binding RNA polymerase II transcription factor activity//oxidoreductase activity, acting on the CH-OH group of donors, NAD or NADP as acceptor//DNA binding//metal ion binding//dTDP-4-dehydrorhamnose reductase activity//coenzyme binding//oxidoreductase activity//zinc ion binding//3-beta-hydroxy-delta5-steroid dehydrogenase activity//catalytic activity	GO:0005634	nucleus	KOG0725	Reductases with broad range of substrate specificities
comp18301_c0	21.0721105685481	167.897032618731	-2.9942	4.3391e-25	2.9857e-23	1174	317026993	XP_001399905.2	1540	0	dihydrodipicolinate synthase-like protein [Aspergillus niger CBS 513.88] >gi|148251216|gb|ABQ53586.1| putative 2-keto-3-deoxy-L-galactonate aldolase [Aspergillus niger] >gi|350634726|gb|EHA23088.1| hypothetical protein ASPNIDRAFT_47044 [Aspergillus niger ATCC 1015]	115396547	XM_001213913.1	419	0	Aspergillus terreus NIH2624 conserved hypothetical protein (ATEG_04735) partial mRNA	K01714	dapA	dihydrodipicolinate synthase	http://www.genome.jp/dbget-bin/www_bget?ko:K01714	Q5BD77	740	2.18507e-93	Probable 4-hydroxy-2-oxoglutarate aldolase, mitochondrial OS=Emericella nidulans (strain FGSC A4 / ATCC 38163 / CBS 112.46 / NRRL 194 / M139) GN=AN1503 PE=1 SV=1	PF00701	Dihydrodipicolinate synthetase family	GO:0008152	metabolic process	GO:0016829	lyase activity	--	--	--	--
comp18365_c0	75.448908563553	155.577386735222	-1.0441	6.4881e-05	0.00083414	1651	134081529	CAK41965.1	1238	1.79828e-164	unnamed protein product [Aspergillus niger]	--	--	--	--	--	--	--	--	--	--	--	--	--	--	--	--	--	--	--	--	--	--	--
comp18448_c0	71.9264011308552	160.020921103422	-1.1537	5.8329e-06	9.0837e-05	1871	145243422	XP_001394240.1	2258	0	mannose-1-phosphate guanyltransferase [Aspergillus niger CBS 513.88] >gi|134078913|emb|CAK40598.1| unnamed protein product [Aspergillus niger] >gi|350631075|gb|EHA19446.1| hypothetical protein ASPNIDRAFT_55950 [Aspergillus niger ATCC 1015]	317032206	XM_001394203.2	784	0	Aspergillus niger CBS 513.88 mannose-1-phosphate guanyltransferase partial mRNA	K00966	GMPP	mannose-1-phosphate guanylyltransferase	http://www.genome.jp/dbget-bin/www_bget?ko:K00966	O60064	1153	1.09726e-150	Probable mannose-1-phosphate guanyltransferase OS=Schizosaccharomyces pombe (strain 972 / ATCC 24843) GN=SPBC13G1.02 PE=2 SV=1	PF00483//PF01128	Nucleotidyl transferase//2-C-methyl-D-erythritol 4-phosphate cytidylyltransferase	GO:0008299//GO:0006013//GO:0009058//GO:0006000	isoprenoid biosynthetic process//mannose metabolic process//biosynthetic process//fructose metabolic process	GO:0003824//GO:0016779//GO:0004475	catalytic activity//nucleotidyltransferase activity//mannose-1-phosphate guanylyltransferase activity	--	--	KOG1460	GDP-mannose pyrophosphorylase
comp18449_c0	54.8425097995321	177.849273947699	-1.6973	2.5216e-12	8.7536e-11	2618	358373348	GAA89946.1	1688	0	histidine acid phosphatase [Aspergillus kawachii IFO 4308]	--	--	--	--	--	--	--	--	--	--	--	--	--	PF00328//PF02395	Histidine phosphatase superfamily (branch 2)//Immunoglobulin A1 protease	GO:0006508//GO:0006771//GO:0019497	proteolysis//riboflavin metabolic process//hexachlorocyclohexane metabolic process	GO:0004252//GO:0003993	serine-type endopeptidase activity//acid phosphatase activity	--	--	--	--
comp18455_c0	48.5491070356514	148.454443664858	-1.6125	1.0072e-09	2.666e-08	1729	169769981	XP_001819460.1	1076	2.19088e-140	hydrolase [Aspergillus oryzae RIB40] >gi|238487680|ref|XP_002375078.1| hydrolase, putative [Aspergillus flavus NRRL3357] >gi|83767319|dbj|BAE57458.1| unnamed protein product [Aspergillus oryzae RIB40] >gi|220699957|gb|EED56296.1| hydrolase, putative [Aspergillus flavus NRRL3357] >gi|391864130|gb|EIT73428.1| soluble epoxide hydrolase [Aspergillus oryzae 3.042]	169155030	AM849034.1	45	3.32251e-12	Clavibacter michiganensis subsp. sepedonicus complete genome	--	--	--	--	P53750	638	2.8255e-76	Uncharacterized hydrolase YNR064C OS=Saccharomyces cerevisiae (strain ATCC 204508 / S288c) GN=YNR064C PE=2 SV=1	PF07224//PF12740	Chlorophyllase//Chlorophyllase enzyme	GO:0015994//GO:0015996//GO:0008152	chlorophyll metabolic process//chlorophyll catabolic process//metabolic process	GO:0047746//GO:0016787	chlorophyllase activity//hydrolase activity	--	--	KOG4178	Soluble epoxide hydrolase
comp18461_c0	59.5891739755585	133.890706620758	-1.1679	2.6483e-05	0.00036707	5348	358372055	GAA88660.1	3776	0	sulfate transporter [Aspergillus kawachii IFO 4308]	--	--	--	--	--	K14708	SLC26A11	solute carrier family 26 (sodium-independent sulfate anion transporter), member 11	http://www.genome.jp/dbget-bin/www_bget?ko:K14708	P23622	1972	0	Sulfate permease 2 OS=Neurospora crassa (strain ATCC 24698 / 74-OR23-1A / CBS 708.71 / DSM 1257 / FGSC 987) GN=cys-14 PE=2 SV=3	PF00916//PF13606//PF00023	Sulfate transporter family//Ankyrin repeat//Ankyrin repeat	GO:0008272//GO:0055085	sulfate transport//transmembrane transport	GO:0008271//GO:0005515//GO:0015116	secondary active sulfate transmembrane transporter activity//protein binding//sulfate transmembrane transporter activity	GO:0016021	integral to membrane	KOG0236	Sulfate/bicarbonate/oxalate exchanger SAT-1 and related transporters (SLC26 family)
comp18488_c0	16.2484870672948	60.8594121003444	-1.9052	6.0807e-06	9.4046e-05	683	212540802	XP_002150556.1	366	1.89841e-41	60S ribosomal protein L43 [Talaromyces marneffei ATCC 18224] >gi|212540804|ref|XP_002150557.1| 60S ribosomal protein L43 [Talaromyces marneffei ATCC 18224] >gi|212540806|ref|XP_002150558.1| 60S ribosomal protein L43 [Talaromyces marneffei ATCC 18224] >gi|212540808|ref|XP_002150559.1| 60S ribosomal protein L43 [Talaromyces marneffei ATCC 18224] >gi|242800658|ref|XP_002483633.1| 60S ribosomal prote…	212540801	XM_002150520.1	326	7.91306e-169	Penicillium marneffei ATCC 18224 60S ribosomal protein L37a, mRNA	--	--	--	--	Q751L1	283	2.19988e-30	60S ribosomal protein L43 OS=Ashbya gossypii (strain ATCC 10895 / CBS 109.51 / FGSC 9923 / NRRL Y-1056) GN=RPL43 PE=3 SV=1	PF06467//PF01780	MYM-type Zinc finger with FCS sequence motif//Ribosomal L37ae protein family	GO:0006412//GO:0042254	translation//ribosome biogenesis	GO:0003735//GO:0008270	structural constituent of ribosome//zinc ion binding	GO:0005622//GO:0005840	intracellular//ribosome	KOG0402	60S ribosomal protein L37
comp18510_c0	44.413442362244	104.713269347078	-1.2374	7.7167e-05	0.00097537	1539	358367564	GAA84182.1	1492	0	oligosaccharyl transferase subunit (gamma) [Aspergillus kawachii IFO 4308]	--	--	--	--	--	--	--	--	--	Q8TFH3	304	1.68028e-29	Dolichyl-diphosphooligosaccharide--protein glycosyltransferase subunit 3 OS=Schizosaccharomyces pombe (strain 972 / ATCC 24843) GN=ost3 PE=2 SV=1	PF00085	Thioredoxin	GO:0045454	cell redox homeostasis	GO:0016740	transferase activity	--	--	KOG2603	Oligosaccharyltransferase, gamma subunit
comp18514_c0	28.8417658093277	88.6070518321032	-1.6193	2.1684e-06	3.6374e-05	1353	145242008	XP_001393650.1	497	8.95161e-58	glyoxalase family protein [Aspergillus niger CBS 513.88] >gi|134078193|emb|CAK40273.1| unnamed protein product [Aspergillus niger]	--	--	--	--	--	--	--	--	--	--	--	--	--	PF09142	tRNA Pseudouridine synthase II, C terminal	GO:0001522//GO:0009451	pseudouridine synthesis//RNA modification	GO:0003723//GO:0009982	RNA binding//pseudouridine synthase activity	--	--	--	--
comp18541_c0	23.0158729650495	72.1808573207579	-1.649	1.382e-05	0.00020127	843	145247318	XP_001395908.1	818	1.14839e-107	peroxiredoxin pmp20 [Aspergillus niger CBS 513.88] >gi|134080642|emb|CAK41307.1| unnamed protein product [Aspergillus niger] >gi|350637171|gb|EHA25529.1| hypothetical protein ASPNIDRAFT_201885 [Aspergillus niger ATCC 1015]	317033482	XM_001395871.2	378	0	Aspergillus niger CBS 513.88 peroxiredoxin pmp20, mRNA	K11187	PRDX5	peroxiredoxin 5, atypical 2-Cys peroxiredoxin	http://www.genome.jp/dbget-bin/www_bget?ko:K11187	O43099	798	7.34659e-106	Putative peroxiredoxin pmp20 OS=Neosartorya fumigata (strain ATCC MYA-4609 / Af293 / CBS 101355 / FGSC A1100) GN=pmp20 PE=1 SV=1	PF08534//PF07650//PF00578	Redoxin//KH domain//AhpC/TSA family	GO:0006804//GO:0006979//GO:0055114	peroxidase reaction//response to oxidative stress//oxidation-reduction process	GO:0016491//GO:0016209//GO:0004601//GO:0003723	oxidoreductase activity//antioxidant activity//peroxidase activity//RNA binding	--	--	KOG0541	Alkyl hydroperoxide reductase/peroxiredoxin
comp18565_c0	57.9712300307185	165.35688300801	-1.5122	1.2623e-09	3.3024e-08	1628	358375476	GAA92058.1	1560	0	DUF914 domain membrane protein [Aspergillus kawachii IFO 4308]	242822199	XM_002487792.1	312	1.17572e-160	Talaromyces stipitatus ATCC 10500 conserved hypothetical protein, mRNA	--	--	--	--	O59785	796	2.90742e-97	Uncharacterized solute carrier family 35 member C320.08 OS=Schizosaccharomyces pombe (strain 972 / ATCC 24843) GN=SPCC320.08 PE=1 SV=1	PF06027//PF01029//PF00892	Eukaryotic protein of unknown function (DUF914)//NusB family//EamA-like transporter family	GO:0006810//GO:0006355	transport//regulation of transcription, DNA-dependent	GO:0003723	RNA binding	GO:0016021//GO:0016020	integral to membrane//membrane	KOG2766	Predicted membrane protein
comp18575_c0	37.1504959497106	127.937646223169	-1.784	5.5129e-10	1.502e-08	3003	67538554	XP_663051.1	2442	0	hypothetical protein AN5447.2 [Aspergillus nidulans FGSC A4] >gi|40743417|gb|EAA62607.1| hypothetical protein AN5447.2 [Aspergillus nidulans FGSC A4] >gi|259485105|tpe|CBF81894.1| TPA: hypothetical glutamic acid decarboxylase (Eurofung) [Aspergillus nidulans FGSC A4]	212275961	NM_001137478.1	822	0	Zea mays uncharacterized LOC100192055 (LOC100192055), mRNA >gi|194690535|gb|BT034347.1| Zea mays full-length cDNA clone ZM_BFc0009E02 mRNA, complete cds	--	--	--	--	Q9ZPS3	1350	3.08076e-174	Glutamate decarboxylase 4 OS=Arabidopsis thaliana GN=GAD4 PE=2 SV=1	PF00282//PF06954//PF07657//PF02395	Pyridoxal-dependent decarboxylase conserved domain//Resistin//N terminus of Notch ligand//Immunoglobulin A1 protease	GO:0007165//GO:0007275//GO:0006536//GO:0006531//GO:0019530//GO:0019752//GO:0006508//GO:0006522//GO:0007219//GO:0019482	signal transduction//multicellular organismal development//glutamate metabolic process//aspartate metabolic process//taurine metabolic process//carboxylic acid metabolic process//proteolysis//alanine metabolic process//Notch signaling pathway//beta-alanine metabolic process	GO:0005179//GO:0016831//GO:0004351//GO:0030170//GO:0004252	hormone activity//carboxy-lyase activity//glutamate decarboxylase activity//pyridoxal phosphate binding//serine-type endopeptidase activity	GO:0016021//GO:0005576	integral to membrane//extracellular region	--	--
comp18608_c0	45.4923114074807	119.114360276744	-1.3887	2.09e-06	3.519e-05	1326	430131748	AGA37274.1	1399	0	negative regulator [Penicillium fellutanum]	--	--	--	--	--	--	--	--	--	Q5ZID0	302	1.44294e-29	NmrA-like family domain-containing protein 1 OS=Gallus gallus GN=NMRAL1 PE=2 SV=1	PF02254//PF01370//PF01073//PF00106//PF03435	TrkA-N domain//NAD dependent epimerase/dehydratase family//3-beta hydroxysteroid dehydrogenase/isomerase family//short chain dehydrogenase//Saccharopine dehydrogenase	GO:0006813//GO:0055114//GO:0008210//GO:0008152//GO:0008207//GO:0008209//GO:0044237//GO:0006694	potassium ion transport//oxidation-reduction process//estrogen metabolic process//metabolic process//C21-steroid hormone metabolic process//androgen metabolic process//cellular metabolic process//steroid biosynthetic process	GO:0003854//GO:0016616//GO:0003824//GO:0050662//GO:0016491	3-beta-hydroxy-delta5-steroid dehydrogenase activity//oxidoreductase activity, acting on the CH-OH group of donors, NAD or NADP as acceptor//catalytic activity//coenzyme binding//oxidoreductase activity	--	--	--	--
comp18622_c0	24.1123635380251	104.571884162635	-2.1167	1.1016e-10	3.2362e-09	2480	302887621	XP_003042698.1	654	2.96314e-76	hypothetical protein NECHADRAFT_52180 [Nectria haematococca mpVI 77-13-4] >gi|256723611|gb|EEU36985.1| hypothetical protein NECHADRAFT_52180 [Nectria haematococca mpVI 77-13-4]	--	--	--	--	--	--	--	--	--	C0SPB1	201	8.33545e-16	Uncharacterized protein YukJ OS=Bacillus subtilis (strain 168) GN=yukJ PE=4 SV=1	PF02737//PF01370//PF04321//PF00106//PF02826	3-hydroxyacyl-CoA dehydrogenase, NAD binding domain//NAD dependent epimerase/dehydratase family//RmlD substrate binding domain//short chain dehydrogenase//D-isomer specific 2-hydroxyacid dehydrogenase, NAD binding domain	GO:0006568//GO:0044237//GO:0030639//GO:0006631//GO:0019872//GO:0006574//GO:0055114//GO:0006633//GO:0006554//GO:0008152//GO:0006552//GO:0045226//GO:0006550//GO:0018874//GO:0009225//GO:0009117	tryptophan metabolic process//cellular metabolic process//polyketide biosynthetic process//fatty acid metabolic process//streptomycin biosynthetic process//valine catabolic process//oxidation-reduction process//fatty acid biosynthetic process//lysine catabolic process//metabolic process//leucine catabolic process//extracellular polysaccharide biosynthetic process//isoleucine catabolic process//be…	GO:0003857//GO:0016616//GO:0048037//GO:0008831//GO:0016491//GO:0050662//GO:0003824	3-hydroxyacyl-CoA dehydrogenase activity//oxidoreductase activity, acting on the CH-OH group of donors, NAD or NADP as acceptor//cofactor binding//dTDP-4-dehydrorhamnose reductase activity//oxidoreductase activity//coenzyme binding//catalytic activity	--	--	KOG1200	Mitochondrial/plastidial beta-ketoacyl-ACP reductase
comp18652_c0	76.5277776087897	189.17603440061	-1.3057	1.9221e-08	4.3493e-07	2486	145257585	XP_001401788.1	1763	0	S-adenosyl-methionine-sterol-C- methyltransferase [Aspergillus niger CBS 513.88] >gi|134058702|emb|CAK38686.1| unnamed protein product [Aspergillus niger] >gi|350632283|gb|EHA20651.1| hypothetical protein ASPNIDRAFT_213016 [Aspergillus niger ATCC 1015]	121707368	XM_001271811.1	391	0	Aspergillus clavatus NRRL 1 S-adenosyl-methionine-sterol-C- methyltransferas (ACLA_048560), partial mRNA	K02169	bioC	malonyl-CoA O-methyltransferase	http://www.genome.jp/dbget-bin/www_bget?ko:K02169	Q5EN22	313	2.85374e-29	Sterol 24-C-methyltransferase OS=Magnaporthe oryzae (strain 70-15 / ATCC MYA-4617 / FGSC 8958) GN=ERG6 PE=2 SV=2	PF00891//PF05148//PF08241//PF00398//PF02353//PF06325//PF01135//PF01209//PF08123//PF05175	O-methyltransferase//Hypothetical methyltransferase//Methyltransferase domain//Ribosomal RNA adenine dimethylase//Mycolic acid cyclopropane synthetase//Ribosomal protein L11 methyltransferase (PrmA)//Protein-L-isoaspartate(D-aspartate) O-methyltransferase (PCMT)//ubiE/COQ5 methyltransferase family//Histone methylation protein DOT1//Methyltransferase small domain	GO:0000154//GO:0006464//GO:0006554//GO:0008152//GO:0032259//GO:0006396//GO:0006479//GO:0046500//GO:0008610	rRNA modification//cellular protein modification process//lysine catabolic process//metabolic process//methylation//RNA processing//protein methylation//S-adenosylmethionine metabolic process//lipid biosynthetic process	GO:0004719//GO:0008168//GO:0008171//GO:0000179//GO:0008649//GO:0003838//GO:0008276//GO:0018024	protein-L-isoaspartate (D-aspartate) O-methyltransferase activity//methyltransferase activity//O-methyltransferase activity//rRNA (adenine-N6,N6-)-dimethyltransferase activity//rRNA methyltransferase activity//sterol 24-C-methyltransferase activity//protein methyltransferase activity//histone-lysine N-methyltransferase activity	GO:0005737	cytoplasm	KOG1269	SAM-dependent methyltransferases
comp18695_c0	10.3931051357802	131.179938046856	-3.6578	3.9606e-24	2.5866e-22	1048	238492225	XP_002377349.1	572	1.83191e-68	integral membrane protein [Aspergillus flavus NRRL3357] >gi|220695843|gb|EED52185.1| integral membrane protein [Aspergillus flavus NRRL3357]	--	--	--	--	--	--	--	--	--	--	--	--	--	PF01284	Membrane-associating domain	--	--	--	--	GO:0016020	membrane	--	--
comp18696_c0	38.9831348345527	108.937284613117	-1.4826	1.3218e-06	2.2988e-05	1492	212543539	XP_002151924.1	771	1.45258e-95	allergen, putative [Talaromyces marneffei ATCC 18224] >gi|210066831|gb|EEA20924.1| allergen, putative [Talaromyces marneffei ATCC 18224]	--	--	--	--	--	--	--	--	--	O60024	336	9.62492e-34	Allergen Asp f 4 OS=Neosartorya fumigata (strain ATCC MYA-4609 / Af293 / CBS 101355 / FGSC A1100) GN=AFUA_2G03830 PE=1 SV=2	PF06112	Gammaherpesvirus capsid protein	--	--	--	--	GO:0019028	viral capsid	--	--
[truncated: 272 more rows]
